# Supplementary material for: Tumor-derived exosomal KPNA2 activates fibroblasts and interacts with KIFC1 to promote bladder cancer progression, a process inhibited by miR-26b-5p
Source: Cell Mol Biol Lett. 2025 Feb 16;30:20. doi: 10.1186/s11658-025-00687-w (PMC11830183; doi:10.1186/s11658-025-00687-w)
Supplement: Supplementary file 4 — Additional file 4. [file 11658_2025_687_MOESM4_ESM.xls]

Protein	Gene	AA722-001	AA722-002	AA722-003	AA722-004-01	AA722-004-02	AA722-004-03
Q9NRS4	TMPRSS4	0	409239.9255	0	24942724.5	29192038.25	32459471.76
P07910	HNRNPC	0	0	941582.1836	15502516	15017061.26	22434006.01
Q9ULC3	RAB23	0	1312950.474	0	2426661.25	2863255.021	1994890.375
Q8NFQ8	TOR1AIP2	0	0	0	2583067.75	3128006.581	2103008.557
P07358	C8B	0	0	0	6290331.25	4387676.649	16963130.57
P26885	FKBP2	0	10174532.69	0	21373419.5	22981590.07	28149273.7
Q8WUY1	THEM6	0	561837.076	0	10766200.25	8923067.071	19256305.49
P22352	GPX3	0	0	0	4924895.5	3678377.218	6805045.238
Q8NAX2	KDF1	0	0	0	2310218	811568.127	1441355.617
Q969G5	CAVIN3	0	2246179.28	0	6194906.5	8227544.945	8258991.717
Q07507	DPT	0	0	0	4501287.406	4585561.179	606729.5669
Q9UNK0	STX8	0	0	0	4299251	3981309.11	5198340.973
Q9NQ84	GPRC5C	0	0	413749.6451	408674.8438	3174905.637	4721449.516
O94911	ABCA8	0	0	0	2140287.063	1315472.472	4978444.606
P08134	RHOC	0	0	0	1710799.875	1745366.784	1156262.614
P46778	RPL21	0	0	0	887152.8125	1518601.617	1537453.417
P51790	CLCN3	0	7537927.665	0	21502585.88	13684583.54	24080826.73
Q9NR34	MAN1C1	0	3826852.382	0	5292341.5	4606564.836	6190261.144
P04196	HRG	0	1201114.083	0	2090028.875	2524333.436	2976303.735
Q6IA17	SIGIRR	0	978882.1613	0	4039790.125	1214154.911	5501039.184
Q92604	LPGAT1	0	0	0	954128.8125	1524823.621	666195.2649
Q5W0Z9	ZDHHC20	0	0	0	6977174.938	5975008.538	1077057.361
P51153	RAB13	0	0	0	15822402	12722321.62	13961846.36
Q01955	COL4A3	0	0	0	5694615.5	6288137.058	4891881.286
Q96AA3	RFT1	0	0	0	1522381.25	1546481.717	2232545.225
P35625	TIMP3	0	0	0	2884229.5	3448989.073	5838683.292
Q13642	FHL1	0	0	0	11180895.88	12928310.1	12948586.62
Q96C86	DCPS	0	0	0	551705.3125	951636.0517	731886.4802
Q15599	NHERF2	0	0	2318468.724	2736739.75	4629281.552	5624975.227
Q16873	LTC4S	0	0	0	1296942.875	2002206.499	1613190.518
P62753	RPS6	0	0	0	1619759.125	3113657.904	1648094.386
Q9UHA4	LAMTOR3	0	1909341.554	0	8192364.25	20149243.09	6700063.382
Q9UM00	TMCO1	0	0	0	2098354.75	1936928.881	1707514.124
Q9NP58	ABCB6	0	0	0	3304175.063	4766478.711	2290486.002
P02549	SPTA1	0	0	0	2697369.25	1042534.674	4687475.143
Q8IUX7	AEBP1	0	0	0	2076793.5	2015201.837	2402310.404
Q969X1	TMBIM1	0	0	0	1851621	1076825.213	2853206.074
Q93097	WNT2B	0	0	0	3353213.75	4168743.577	3540890.731
Q05682	CALD1	0	0	0	302345.0938	793466.5004	116512.8924
O60487	MPZL2	0	0	0	3032627	1582262.087	5414979.627
P30048	PRDX3	0	0	0	5745740.875	2579257.749	2078790.126
P30520	ADSS2	0	0	0	762775.3125	2675722.102	2426196.275
Q5VYY1	ANKRD22	0	0	0	1116274.75	1313597.303	1287313.366
P12259	F5	0	0	357443.5344	12744001.25	12634930.98	15865806.78
Q6P9B6	MEAK7	0	0	1531088.184	3023745.5	7177486.588	9894333.148
P09467	FBP1	0	0	0	2797137.75	2618814.852	2651106.252
P19224	UGT1A6	0	598950.058	0	70373368.38	54677696.95	52615000.4
P40818	USP8	0	0	0	1194517.25	748105.9015	927448.614
P59665	DEFA1B	0	21376130.09	0	181306399.8	565737248.8	285954249.4
Q9UJ14	GGT7	0	0	0	2890848.5	3351814.951	2048637.039
Q96BS2	TESC	0	0	0	3606763	7228610.032	2992654.604
Q9NW97	TMEM51	0	875249.6448	0	3390736	4092651.662	1806981.029
P15090	FABP4	0	794682.035	0	31553957.63	47497773.17	25185708.37
O14907	TAX1BP3	0	0	0	1056818.5	615682.6956	1521016.873
Q14624	ITIH4	0	0	0	10748643.5	19117716.93	29268449.13
P01824	IGHV4-39	0	6402068.092	0	88340497.5	72169449.42	92120871.42
Q8NC56	LEMD2	0	1411086.42	0	2356903	2804568.513	3419636.481
Q8NHG7	SVIP	0	0	0	2752166.5	2928281.393	3697954.536
P09496	CLTA	0	0	0	2499660.25	5311034.136	2268124.207
Q6ZSS7	MFSD6	0	3713263.021	4108794.877	39505070	37566656.15	79714134.89
Q9UEY8	ADD3	0	0	0	12372626.75	16485038.68	13819233.29
Q7Z3B1	NEGR1	0	0	0	3472704.25	5040515.78	5003391.203
Q03591	CFHR1	0	0	0	3730881.5	2787679.43	4622053.444
Q2UY09	COL28A1	0	0	0	6491520.125	12079467.39	8048252.669
O00757	FBP2	0	0	0	7416513.5	7478594.547	5764393.778
Q8TD06	AGR3	0	0	0	3393519.25	4514275.751	5071426.36
O75911	DHRS3	0	439798.6279	0	1657670.375	2290107.256	3614607.486
Q9NZL9	MAT2B	0	0	0	5471374.75	2343044.258	3712367.796
O60287	URB1	0	1287385.508	0	2896758	3365473.408	3076539.218
O14786	NRP1	0	0	0	1063597.125	890391.4235	1075818.893
Q9NUM4	TMEM106B	0	0	0	2864580.25	2950750.851	905076.7164
P42330	AKR1C3	0	0	0	9575995	8134015.864	10858627.94
P00167	CYB5A	0	0	0	15497044.88	14237676.24	16366007.53
Q9Y6K0	CEPT1	0	0	0	2803481	2035277.648	3727140.802
O00214	LGALS8	0	0	0	736532.75	455136.0482	665230.4279
Q93088	BHMT	0	0	0	2368455.25	3544190.775	4120606.514
P38117	ETFB	0	0	0	1005619	2833766.101	1206987.797
Q9NX24	NHP2	0	0	0	800542.9375	1029775.197	787252.7412
P08514	ITGA2B	0	0	0	1086989.25	351486.0295	469907.6113
O00339	MATN2	0	0	0	7192823.25	2021100.468	6978657.64
P20774	OGN	0	1474450.836	3042333.485	107920691.9	120642068.9	144404700.3
Q8IY17	PNPLA6	0	0	0	1461544.875	1679484.623	1545859.278
Q9BQG0	MYBBP1A	0	0	0	976897.125	740778.6981	1318867.528
P19827	ITIH1	0	0	0	4744535.625	1153272.26	6047962.557
Q16625	OCLN	0	4518095.674	0	6777463.5	6364934.72	8349637.464
P62750	RPL23A	0	1007493.553	0	1426448	4205501.618	3013861.033
Q9ULW8	PADI3	0	0	0	2557637.25	2346815.415	2415482.182
A0A0A0MS15	IGHV3-49	0	0	0	15124032.5	1126037.142	6979137.377
Q9HCC8	GDPD2	0	0	0	6147890.5	4051247.902	1896585.742
P10321	HLA-C	0	990711.6567	0	156906655.8	101914567.4	102619980.2
Q14692	BMS1	0	0	0	1148345	1333125.032	2603436.204
Q13336	SLC14A1	0	0	0	18967421	4172768.874	14921534.69
Q9Y2Q5	LAMTOR2	0	4563180.966	0	12459284.38	14020734.92	8439875.116
P14868	DARS1	0	0	0	2956773.125	1410621.525	2154726.351
P48506	GCLC	0	0	0	941421.1875	643909.9524	1104941.968
P29400	COL4A5	0	0	0	30814821.5	37252293.71	22223947.07
O95994	AGR2	0	8992732.963	0	70945235.25	67555320.96	72463421.2
P52895	AKR1C2	0	0	0	19288624.5	14814356.12	20107425.65
Q8TCJ2	STT3B	0	898742.7968	0	6107078.25	10912902.04	7614764.001
P78539	SRPX	0	0	0	23190274.38	29835745.16	39703190.45
Q13268	DHRS2	0	0	0	482163992.1	508118406.1	533208667.6
Q02952	AKAP12	0	0	10768373.71	17811005.94	8662435.944	21054662.5
Q15067	ACOX1	0	0	0	622735.625	604496.6103	1019757.899
Q9NQ36	SCUBE2	0	1261900.094	0	11567975	5131120.67	10194141.4
Q9BWH2	FUNDC2	0	0	1856948.475	6865159.75	3510211.047	6017209.009
Q5TC63	GRTP1	0	0	0	1685316.5	2453820.024	6798155.224
A6QL63	ABTB3	0	0	0	1635821.875	1243478.263	1452714.11
P17213	BPI	0	0	3016498.514	5543541	7710664.671	4589269.852
P20036	HLA-DPA1	0	0	0	3857984.75	3098191.888	4168958.436
Q9NS93	TM7SF3	0	1863467.411	0	3814334	5255646.571	5821143.332
Q9NZD8	SPG21	0	614553.2166	0	1470445	3461453.831	835979.3273
P39060	COL18A1	0	0	0	1508756.125	768777.2224	3736628.55
P04626	ERBB2	0	1262998.642	0	1754430.625	2056078.827	9601053.983
Q13315	ATM	0	410093.899	0	1149743.125	621089.9151	1503265.444
Q96IY4	CPB2	0	580538.2062	0	2382300	2285861.484	2144005.793
Q9UDY2	TJP2	0	0	0	1541179.375	895653.6121	2177587.501
P30046	DDT	0	1899190.865	0	3976620.25	2113088.763	3657284.571
O15118	NPC1	0	2001227.671	0	6172832.75	11239594.66	7632112.001
Q12929	EPS8	0	0	0	4038789.75	2486973.182	1671112.117
P05106	ITGB3	0	1004907.03	0	1010273.688	2901635.221	4198552.945
O75635	SERPINB7	0	0	0	7261975.25	6877230.323	2666061.925
Q9H1C4	UNC93B1	0	0	0	9191892	8204189.67	11213699.44
Q16850	CYP51A1	0	0	0	1965467.375	2386467.864	633998.6867
Q8IX05	CD302	0	0	0	3183470.75	2290712.505	2453869.633
Q13740	ALCAM	0	0	0	5786358	5842069.502	3602781.38
Q8TAD4	SLC30A5	0	1011699.574	1016375.8	9285649.75	5488371.909	9869241.947
A0A075B6H7	IGKV3-7	0	1909702.301	0	9555866	4895854.644	5807920.266
O14617	AP3D1	0	0	0	3891327.875	2422371.951	6665502.876
Q92781	RDH5	0	0	0	2127950.75	1789018.488	2566180.017
P57105	SYNJ2BP	0	1180076.782	0	4567344.875	3086106.47	1244664.496
O43653	PSCA	0	14190962.23	1405557.034	398673482	144452930.6	335719667.1
O15160	POLR1C	0	1036248.45	0	1929808.625	3277158.948	2596309.738
O00322	UPK1A	0	0	0	24319346	34025409.47	42547615.56
Q14031	COL4A6	0	0	0	6822583.75	7203406.688	8382331.855
Q8N573	OXR1	0	0	0	6576704	3946453.974	8793866.64
Q9UNN8	PROCR	0	6665707.926	0	15067821.25	7796058.61	11709301.95
Q10588	BST1	0	0	10982608.15	25048863	10935317.9	22493259.39
P02763	ORM1	0	0	0	5620283.5	4283175.324	3118075.339
A0A075B6I9	IGLV7-46	0	2243886.891	0	6796613.5	6258141.694	6167555.914
Q96FL9	GALNT14	0	0	0	2616765.75	2303677.46	1347060.374
P09668	CTSH	0	1112886.697	0	12646711	9155613.15	8399619.419
O43688	PLPP2	0	0	713932.0818	1268769.75	2483696.258	1227962.036
Q96IQ7	VSIG2	0	0	0	31243062	35527672.84	40709716.1
P00325	ADH1B	209112.04	0	984922.7955	83327233.88	125674533	160271674
Q14CN2	CLCA4	15790140.28	29409655.47	9638571.911	3191493439	3134464580	3371656074
P25705	ATP5F1A	4440215.752	27818587.67	75660985.21	480748174.8	697474682.4	1217929097
P30044	PRDX5	526655.521	15036482.29	2025555.283	63348124	71843358.52	57732752.38
Q05707	COL14A1	13991310.55	23977456.25	438682866	1247550680	1160098345	1347718186
Q9UJ72	ANXA10	224806.0633	761578.8892	3674052.055	11004990.88	10607705.2	13576253.36
P36952	SERPINB5	462096.0102	13193639.85	483391.8069	22613020.13	17483223.66	16965199.63
O95810	CAVIN2	6826136.731	3415375.619	117556282.2	271019826.5	271542359.2	275197847.6
P10301	RRAS	1410960.278	11864232.6	7060923.574	32024588.06	53034454.89	45281735.09
P01011	SERPINA3	1514291.434	8415426.413	2969106.219	42147785.25	49210372.95	52685787.59
P10620	MGST1	942837.8998	8375229.25	2143951.779	21803976.5	25926929.93	29677651.44
Q9H8H3	METTL7A	4590877.247	87613914.71	6694998.886	102062438	110526809.5	118157775.8
B9A064	IGLL5	746407.214	477857.1528	752955.9082	21841361	19087688.54	23001332.85
P55268	LAMB2	37565910.56	31422005.92	290230419.5	882191542	828601941	901017451.3
Q15363	TMED2	240297.9424	695363.026	0	10799200.19	4254454.538	1997119.913
P52292	KPNA2	40532117.5	95832024	85270136	19553291	17008697.25	13466015.75
P51888	PRELP	3387026.565	1157264.037	6942592.719	72274570.83	82495355.64	82656089.52
Q9GZP9	DERL2	3900968.418	3198987.26	0	77042432	54334731.72	147044348.1
O60716	CTNND1	7748111.154	33867606.96	5983054.852	166207910	164374777.8	161151103.7
P00915	CA1	449020.2485	0	0	6143241.5	10265607.33	14306408.77
P10909	CLU	7305884.171	34786903.55	35654118.61	144594997.8	134649577.6	138473478.2
Q15661	TPSAB1	16676208.14	17376864.4	104662875.9	296962891.8	395292159.3	290036531.4
P19823	ITIH2	2079670.987	1944452.56	0	37989453.25	44202290.18	53163387.3
O00194	RAB27B	380973.4101	443843.6313	0	6805466.625	5374004.668	11053103.85
P01834	IGKC	9282666.442	22096319.93	32295428.85	192406824.5	166912795.7	152120043.5
P07195	LDHB	5529672.337	12104977.59	12746956.61	101639133.5	98332060.18	105461800.5
O15230	LAMA5	46258276.06	106678424	405578842.7	707252940.6	660794435.4	787006108.3
P08670	VIM	4367414.355	935281.1573	22993535.3	65308977.38	72180541.5	83133810.69
P62191	PSMC1	1257145.889	6856494.876	6197358.907	21365035.63	12030023.42	21624895.53
P18428	LBP	690412.4254	1657444.573	0	13615610.88	8716858.048	12637826.94
P01768	IGHV3-30	1591593.303	3665149.028	5613370.488	32266048.13	25683347.67	15608303.52
P23946	CMA1	2843091.78	640621.8668	1526082.807	45956413.25	45470252.78	52383369.99
Q92673	SORL1	5123864.384	6848595.027	33625517.26	70170301.25	67757983.89	83026910.55
Q7Z2K6	ERMP1	4511456.154	9823081.305	10779714.11	57467160.06	67716098.49	83461978.66
P02743	APCS	10828767.49	8883372.524	29565939.21	177969215.8	151850072.4	166427737.5
P35221	CTNNA1	14534221.01	60418112.56	9613619.795	184280987.5	177561977.5	269960787.6
Q05655	PRKCD	801184.4443	2256361.325	0	8812077.063	13951279.71	13612531.7
Q6NZI2	CAVIN1	38514449.93	23052127.89	305854114.3	527145968.6	410628835.3	584946867.5
P15121	AKR1B1	1572590.633	8677688.666	3192317.352	21508715.94	17834459.61	21868501.86
P01033	TIMP1	7344773.398	7602911.969	25496012.21	98818545.5	90003060.23	113475515.1
Q14160	SCRIB	433736.6752	0	0	5718308.563	5090236.905	8084788.406
P51911	CNN1	3803717.881	1007181.799	18428707.62	54469275.19	49070755.08	42108974.96
Q7Z5G4	GOLGA7	497404.0576	1137361.693	0	6382974.375	6042863.543	7416451.116
P02774	GC	2475359.059	11035268.43	6771180.028	24444220.75	28072811.78	31290005.78
P17813	ENG	1377016.595	5190450.231	1786413.362	18083232.63	15140937.02	15117891.04
Q9GZM7	TINAGL1	6092930.873	12244970.32	8022081.994	81958216.69	60869923.95	78851391.72
Q9BR76	CORO1B	509087.9098	0	0	5871451.125	6253002.799	7512996.029
P02671	FGA	28358088.67	51588242.62	9929064.375	319739097.8	361805582.4	337471137.2
P23141	CES1	9491145.706	2313406.412	67014561.37	88794005.75	89545917.6	109615868.6
Q8N3E9	PLCD3	1799638.673	2784417.206	6224653.213	23177149.19	14890896.9	19984332.55
O15439	ABCC4	3303188.017	12722205.35	7899598.409	32933792.88	18936978.73	48758320.43
O75355	ENTPD3	811233.7071	1532873.274	1114585.094	6516515.125	5534819.076	14928351.22
P05026	ATP1B1	12968216.42	18251567.04	36259404.47	123220550.9	140809932	144973868.4
O75223	GGCT	1302339.378	40914656.37	4269169.424	0	0	0
P02679	FGG	35204409.23	68386246.55	10735726.13	387648175.3	398112208.4	329630372.7
P62330	ARF6	6725980.902	35648840.37	12719606.31	55640902.5	48209705.15	74121731.86
Q12797	ASPH	7771217.237	26741857.84	29173495.29	65250395.38	73903736.55	66096700.09
Q13488	TCIRG1	3447466.544	14029187.19	2165812.943	28944573.94	26507786.92	43937725.84
P01024	C3	133611331.8	172223544.7	130284704.7	1314232900	1360012725	1467940355
O94886	TMEM63A	1108972.389	709831.9018	1976046.541	9805224.875	12516988.57	11338312.73
P10586	PTPRF	675415.7875	3271860.99	786497.4116	5052883	5714211.983	7296183.526
P07476	IVL	4913917.366	15237076.06	1147608.028	45558976	37847303.56	59793490.85
P28906	CD34	1410278.668	2138450.214	3358819.25	15391903.13	10096859.76	14363766.95
P07203	GPX1	999521.0892	3938776.265	2687745.115	5996997	10160077.59	9089996.597
P37059	HSD17B2	608481.3626	0	0	7684366.875	4844043.802	5439535.028
P01859	IGHG2	42765306.79	68371062.28	48003975.11	431255776	304458591.6	386995127.3
Q92466	DDB2	1889005.639	3063589.723	3254842.241	12385835	19808270.04	15850772.04
O95858	TSPAN15	4573382.161	19128425.58	3170175.023	18599982.5	42002286.88	48509547.95
P98160	HSPG2	60951461.24	94449214.49	149433942.9	446833688.2	516412283.2	537294510.3
Q9Y5M8	SRPRB	981073.9014	610726.9444	0	3660034	9817168.676	13674739.77
O43861	ATP9B	1216057.626	2117057.946	4015752.776	9512436	6736949.616	11935063.09
P15088	CPA3	44176719.77	23010213.89	27246748.43	413830801	386178784.6	391590992.8
P80303	NUCB2	26561402.33	17062159.43	26032057.59	195842836	242345685.7	265369884.3
P01876	IGHA1	26975532.17	63614443.07	103119430.4	234114181.4	226749991.7	126443788.2
O43491	EPB41L2	2149706.191	3261519.576	6642138.74	14602238.84	16114214.37	17829317.47
P21397	MAOA	5707392.611	10548433.13	18943027.35	44062534.75	37901382.43	39785876.71
Q9HD42	CHMP1A	789485.1409	3153434.16	17730433.77	0	0	0
Q9BRX8	PRXL2A	10588438.86	26182192.06	8195224.642	81125244.5	93237443.73	64049176.09
P50895	BCAM	5173305.822	9000451.729	11229274.55	37830129.81	34387716.4	40503935.84
Q6XQN6	NAPRT	106982630.6	88785145.64	407404498.6	934266599.1	562337349.9	715928036.7
P27105	STOM	15637500.3	35999828.12	35680971.82	100200895	92544005.67	125969961.8
P00338	LDHA	7536020.095	6236118.658	8134062.713	49646526.38	61154733.89	59199109.63
P14543	NID1	63120475.47	82065725.14	159985228.9	492118984.6	459715696.5	342524005.7
P02768	ALB	2266266483	3611783213	6905997915	14486281344	14499045386	13543806981
O75955	FLOT1	16336797.86	77561380.23	4871074.937	103411014	86377550.25	108478376.7
P01860	IGHG3	17966520.72	28473096.13	8500024.125	111856714.5	122849620.9	141843126.9
P78417	GSTO1	3394395.895	6128683.125	8085523.38	19563719.25	21689026.85	22303174.37
Q13641	TPBG	2047317.371	2128536.053	1566836.64	16649235.5	12314090.35	12793641.55
P12532	CKMT1B	53049219.48	93359676.24	125231992.2	316902198.9	276728625.5	357221301.2
Q9NZM1	MYOF	442995384.8	592473226.3	519022605.4	2863510498	3096344054	2675396308
P13796	LCP1	22714273.69	31820805.38	62345451.35	140991343.1	123330218	134165003.3
P0DOY2	IGLC2	2737626.025	0	0	29401576	22234340.95	7452056.109
P01591	JCHAIN	23138949.68	73383987.27	6557440.591	137449738.5	147818140.3	130834687
O14936	CASK	4370200.387	15733314.82	1842033.294	24204788.88	28762127.29	21672582.55
P04075	ALDOA	31850137.14	70120411.54	91359786.46	143782240.4	195478462.3	169473434.2
Q99735	MGST2	7153463.599	17497056.46	2475073.847	27666726	32404114.79	69903816.56
Q08722	CD47	17090689.96	55318251.87	21138895.83	87243082	51861620.53	139124537.6
Q12805	EFEMP1	7724255.744	2806055.857	29548285.68	38144946	38913050.35	46141831.04
O14773	TPP1	1686817.933	402229.9618	1481882.289	9196464	11776560.63	10759598.38
Q16563	SYPL1	12891972.87	35752801.3	24974067.36	89624136	47806510.36	57882854.68
Q5JWF2	GNAS	13677035.14	24423320.71	34619332.51	72599336.75	70546043.43	69298506.99
Q9P0M6	MACROH2A2	30313660.04	48066279.91	47987754.46	174395999.5	178795886.2	150354005.9
Q9NRZ7	AGPAT3	901331.3458	507319.753	0	5017178.625	4956761.572	7130287.101
P08603	CFH	6643176.138	12376424.81	1248266.851	38963537.75	38574975.31	37439039.26
P16284	PECAM1	3923265.98	7246705.574	3127331.597	25404944.5	14971117.71	24732505.8
P62937	PPIA	37679520.73	108076439.2	70808126.33	194438169.7	174852790.4	173743109.8
P10644	PRKAR1A	2281493.891	1882713.348	843055.7207	14049762.13	11895993.72	14944840.23
P49368	CCT3	15094370.49	33177300.21	31887645.96	84879919.69	70549467.04	63994253.05
P11047	LAMC1	179505659.7	191201608.4	567773358.8	839830309.7	963237877.5	809452962.9
P07948	LYN	12019637.98	8355072.936	16515203.47	60260184	83441022.03	52452468.67
P43121	MCAM	4831673.998	6276504.313	4643775.471	28563569.5	27914432.44	20847741.88
O76070	SNCG	11665553.35	16310574.9	7554242.838	34325738.75	78444430.8	74314431.45
P62993	GRB2	2621642.243	4491280.431	2087027.318	12451413.06	13272525	14558238.37
P02790	HPX	28650159.87	62951589.96	30111060.4	136535994.8	129531094.7	142876310.7
P61019	RAB2A	10410091.61	25182029.79	18370950.61	44137491.94	47366336.28	47042620.14
Q16853	AOC3	28411860.16	5043207.458	84232568.58	128607233.8	104605975.5	171011878.8
P04275	VWF	12805779.89	22778543.84	29301695.67	61730912.69	36131831.24	64329961.81
Q03169	TNFAIP2	74727288.37	43821322.05	125316658.1	313865422.2	229734600	533056246.7
Q13724	MOGS	21394003.84	12101339.56	14793398.78	88259096.88	122621595	113062588.8
Q9Y2A7	NCKAP1	20571170.94	48528902.45	33158345.41	78054678.58	64844602.92	109214985.9
Q9UBB4	ATXN10	2657146.655	1027655.468	5431276.902	13310643.38	6735188.637	16326741.13
P01031	C5	10189087.51	18613268.3	6124181.27	31826987.75	46603400.53	59833971.02
Q9Y3B3	TMED7	10762361.46	3296725.307	9828224.807	58116126.5	57043277.18	40328936.77
Q9NUP9	LIN7C	8601083.546	20443134.41	6932833.194	36929631.5	33229801.74	35807917.07
O43520	ATP8B1	4403891.509	7042614.519	7324208.75	12864649.31	16643734.08	23945323.67
O15484	CAPN5	4267392.361	10264223.2	2238594.144	18252424	12972050.51	21652245.74
P06703	S100A6	134376725	409936913.7	50715675.19	491835852.3	478399794.7	564988952.2
P01009	SERPINA1	73934432.99	157978947.3	58478289.44	276002768.5	285075165.5	316156408.1
P21810	BGN	20010440.42	7233593.293	7022777.605	107353725.4	86844910.08	87220411.6
P16402	H1-3	2897065.202	5123204.665	1748112.191	8324488	17683842.04	9274138.737
P01871	IGHM	388152377	585395026.5	114266569	1742650834	1475516505	1696445918
Q9Y4F1	FARP1	8129245.772	4906610.124	2859920.642	32012477.69	34455906.63	42358175.96
Q13445	TMED1	4954676.69	10003297.33	2797460.997	17706491.81	17412857.05	22583407.59
Q96CN7	ISOC1	794719.9474	0	0	4168309.625	3900559.125	3156743.769
P04114	APOB	31531064.44	44099040.83	26393234.9	112412964.5	99422362.65	146605254.6
Q9NZ01	TECR	2352334.01	2783256.122	2166297.199	6881073.5	9566074.727	10427613.9
Q6UWY5	OLFML1	23018170.82	16018050.49	49651637.24	118884838.5	46236572.45	78050731.7
P02776	PF4	3827719.278	5153556.193	5123897.626	14450089	8403101.272	17634000.78
P00558	PGK1	33260690.42	35573962.89	45562221.58	120565806	111694908.5	105275131.6
Q5TEC6	H3-7	444608558.4	466247372.5	707196347.3	1446503771	1694847078	1276120681
P23142	FBLN1	20520528.77	18735290.51	9346236.091	76524545.25	88385637	64771927.89
P62805	H4C16	1169133957	1412897848	984731375.4	4630061583	4524328014	3078129723
P05164	MPO	75845195.71	117228077	29696963.97	205143972.4	261211831.9	331929667.3
P62280	RPS11	16271650.82	16002820.84	10053353.47	60276138	46146784.95	68193516.6
P29466	CASP1	10475286.28	9106234.972	2289760.238	45722608	19330226.02	51581254.68
A0A0A0MRZ8	IGKV3D-11	4444188.897	5823806.676	1251265.084	17688629	14390593.76	14560578.2
Q53TN4	CYBRD1	11996128.28	2810058.001	21053928.25	40539693	39736986.76	40768312.59
Q8NHM4	PRSS3P2	119297988.8	170512370.4	170044582.1	333280972.9	452584554.4	310043734.9
P62244	RPS15A	188380116.9	199728536.2	163481986.4	407283824	1159271849	335992187.9
Q8IZW8	TNS4	23148010.13	29867085.82	18015336.14	76069200	58102023.42	95921449.17
Q9BS26	ERP44	33641779.16	44496941.08	29442514.17	81358828.25	121156284.6	119055205.6
P04406	GAPDH	94896694.55	201273620.5	81388123.95	256929202.6	322017523.3	251393161.9
Q8NG11	TSPAN14	11394092.41	11246363.99	19488064.4	44247127.5	30324010.09	26531025.56
Q10472	GALNT1	11469331.37	6411715.876	5520038.818	38296153.5	39345333.62	41843971.37
Q16787	LAMA3	13878217.02	26599764.58	7359027.531	39604784.69	36454274.93	48610862.67
P20337	RAB3B	1617556.588	1241319.364	17221540.52	0	0	0
P02730	SLC4A1	13324820.54	17378934.93	3273857.838	41556766.13	37946833.15	50231597.01
Q9Y4W2	LAS1L	7451975.988	6166624.663	4197020.471	24214544.25	21460109.01	26897019.1
Q9Y6R7	FCGBP	13195918.45	15061955.58	9309423.743	34431696.75	36804970.41	49779254.78
P01889	HLA-B	5674231.772	3171095.732	6265078.141	21255577	14317568.6	16931599.7
Q969X5	ERGIC1	23183534.35	8111323.96	24580780.84	77935352.75	49348113.39	90093973.08
Q5T2T1	MPP7	550378.5278	0	0	1981689	2095888.163	1825076.261
P15880	RPS2	86768033.77	175029745.7	44456488.14	247587562.9	237834544.8	223179663.2
Q9NZN4	EHD2	56720856.85	30339102.99	88858683.13	145396641.7	140393346.5	201699715.1
P05023	ATP1A1	198522132.8	356199248.4	252245624.8	491188393.6	503930578.1	514045855.9
Q15063	POSTN	4036055.36	543844.9613	904329.1408	10300293.75	11168279.31	19985771.54
Q7Z7H5	TMED4	37164519.11	22878865.39	18660042.61	115838715.8	115327700.3	116997818.3
Q03135	CAV1	34296435.95	8943516.522	39678923.57	108740598.1	105363390.2	96739486.98
P50990	CCT8	18942141.67	28769081.85	11121602.51	48450897.25	55876335.88	53993390.2
P01857	IGHG1	228652399.4	351065869.2	248975380	474178922.8	724071792.4	593528156
P14618	PKM	143228023.9	201468686.6	216015059.7	344308274.3	330520579.9	395766771.6
O00625	PIR	6819225.865	0	0	30031205.5	32728708.59	7728045.211
P55058	PLTP	546056.6802	0	0	1592530.125	1532165.081	2434015.636
P63096	GNAI1	505564.3385	1527302.257	3112644.272	486154.375	0	0
Q96RF0	SNX18	19216922.08	10298439.71	26842674.19	79103412.5	48910378.38	29605239.94
P01023	A2M	266073628.5	370599278.5	156255611.3	725401203.9	572722362.8	865213175.7
P08123	COL1A2	7616753.361	875856.4201	1738983.821	27866492.25	20046257.99	24830773.84
Q5T9L3	WLS	966082.0705	0	0	2659435.75	2459888.881	4406237.888
Q9UHD8	SEPTIN9	10807952.11	12752545.39	3860184.245	32079755.5	25948071.1	30652519.69
O75915	ARL6IP5	27119668.36	14290014.43	22982984.3	65905736.38	51801547.09	105553346
P29034	S100A2	8108751.771	4228480.708	2749360.568	24962583.25	19454030.36	25361966.64
P23229	ITGA6	64212868.93	86014735.49	14598859.33	167310919.2	165837829.4	163829832.1
P08582	MELTF	2532827.172	2545715	20267313.82	0	638141.9552	0
A8MWY0	ELAPOR2	1771507.94	1357318.526	13565205.75	0	0	1199807.178
Q9NWQ8	PAG1	567364.3709	0	0	2700365.875	1817573.423	591445.7793
O94916	NFAT5	2607459.371	0	0	8595044.875	6626004.258	8155303.659
Q9H0E2	TOLLIP	10414738.75	0	0	33173593.75	25853764.43	34144743.42
P51884	LUM	31561002.51	26150350.89	30101229.17	76075370.75	67720199.55	77380848.07
P69905	HBA2	252445366.1	197599648.1	22664938.55	721934424.3	564783473.4	682533341.5
P04003	C4BPA	60894384.33	82221107.03	13287385.12	136589107.6	141728559.4	152596330.1
Q9UHG3	PCYOX1	39819600.94	34733450.67	42223537.61	74836129.81	78273313.19	106600238.6
P78371	CCT2	15718781.97	15193379.02	17085380.54	35214584.56	28970289.6	36221228.62
P61769	B2M	157310557.6	108508351.6	186014751.3	466418796.7	328404507.6	234559591.8
P00813	ADA	7694405.916	24699924.89	32586863.37	850214.7031	1472836.343	3359878.085
Q9Y3A6	TMED5	13617712.11	11848533.26	2958658.451	31501397.75	26816600.43	32024169.85
P17987	TCP1	38668937.27	43678224.35	26559240.01	71769970	68527324.79	82711229.76
P51854	TKTL1	14022648.19	93461594.07	8712122.993	0	1851249.256	0
P49755	TMED10	140470415.4	75909860.76	24560689.51	301482444.8	277930150.7	351250034.4
O00186	STXBP3	23919526.28	25844315.62	15161661.6	45708802.75	41073022.01	47592937.53
Q11206	ST3GAL4	1820227.518	12050299.74	1266141.178	0	0	0
P25786	PSMA1	67572541.37	82909959.88	305193966.3	29036363.28	27031751.27	33177332.29
O75477	ERLIN1	3914457.167	0	0	7296887.688	11476017.34	8873907.336
P39656	DDOST	105185135.1	82968210.03	57445542.71	173146077.5	207374900.1	208876305.8
P18283	GPX2	3091857.445	0	0	8453594.125	5673153.052	7231061.139
O94905	ERLIN2	14565875.46	12283452.91	6718291.337	18827535.5	28007236.97	34262769.5
Q02818	NUCB1	130050590.8	86693114.2	79635782.35	235187436.5	219263033.9	255284896
Q8IUH4	ZDHHC13	1804593.907	0	0	3893671.25	3672968.94	4103274.863
P62241	RPS8	466645087.5	355638515.1	72296623.41	826470185	668212184.1	954428243.9
P35556	FBN2	149047997.1	277051450	418263602.3	68194746.64	48932799.21	75748934.23
P54920	NAPA	48708603.16	73409054.5	146756283.2	14834062.25	24748063.7	16818254.6
Q15126	PMVK	483599.0351	1804716.132	893629.9457	0	0	0
P49427	CDC34	1597981.345	1036805.169	6611341.556	0	0	1123868.675
O95786	RIGI	19292908.42	21907840.4	65549235.9	6825621	6029299.726	4589708.514
Q6UW02	CYP20A1	9160274.283	0	0	12929457.25	12312585.13	23876168.71
Q9BSW2	CRACR2A	1491648.679	5739933.424	1839038.044	0	408348.006	0
Q8IVF2	AHNAK2	37062264.51	25718461.5	137642072	9422626.75	9279483.694	12450710.93
Q9UBC2	EPS15L1	692057.0486	2385272.702	1124742.845	0	0	0
P15313	ATP6V1B1	35125153.9	54620966.49	57706342.55	26069791	19029898.61	20335903.13
P58107	EPPK1	18565560.11	70454249.5	10743507.06	3405233.188	432212.6543	1691450.002
P16070	CD44	89073182.32	32661485.82	30271271.09	124288891.8	100882435	122882348
Q14671	PUM1	621360230.7	182241345.2	2353346578	48927978	71012038.95	96128847.48
Q96NY8	NECTIN4	52514517.14	182225624	27057740.2	8796062.563	7646621.333	5407933.767
Q53S08	RAB6D	20368993.99	72963403.91	13835040.37	0	0	0
O43464	HTRA2	851402.4501	2259984.943	1348762.365	0	0	0
P53999	SUB1	124267456.9	157735110.6	183339698.3	62743162.59	54094011.49	67260293.22
O43707	ACTN4	268735620.1	474934413.9	247672213	125288334.9	115230466.6	159178226.4
O00425	IGF2BP3	9136425.187	37794081.39	240280.0324	0	0	0
P04083	ANXA1	578572827.3	1402365052	423467563.2	164410746.1	198729704.7	209587494
O43402	EMC8	6071321.368	0	0	7582039	7540841.971	9763765.44
P20962	PTMS	9265723.214	14613265.94	15770822.51	2967872	1503058.957	2705413.11
P47755	CAPZA2	25831618.29	59670820.12	32445560.51	3009907.375	4463958.905	2265648.446
O14976	GAK	6776738.901	12879629.87	13509830.43	0	0	0
P42892	ECE1	20331438.91	51689005.32	9245146.918	6250955.438	1378172.562	7831696.677
O43278	SPINT1	44292625.57	75751612.5	38268994.5	16798906.5	13224269.28	21910737.64
O00571	DDX3X	15581570.16	51764503.54	6613409.467	0	0	0
Q9BQS7	HEPH	1680942.567	2364883.193	3147195.066	0	0	675992.2076
Q9BVK6	TMED9	71391061.62	4527949.144	5431817.551	92938020.25	83969557.43	75185480.7
P13667	PDIA4	250532077.7	350358641.6	213257827.8	91538255.63	122065437.6	119474275.4
Q6ZRV2	FAM83H	5502829.743	7094097.399	12042420.34	0	0	0
Q9Y4E6	WDR7	2597536.236	6428472.39	2404289.247	0	0	0
Q9NYK5	MRPL39	1083713.375	1073408.652	2214713.504	0	392943.708	0
Q9H2H9	SLC38A1	14180265.12	8467175.066	27040674.95	2401125.75	2020611.95	8164975.984
P02545	LMNA	75348663.86	48206877.19	115550973.4	27680242.94	35260112.76	27134507.45
Q9UM54	MYO6	233378314.5	522404391.5	87327064.47	55645309.75	45003144.02	65372291.59
Q9UHV9	PFDN2	17130473.15	36258968.48	6827050.741	3945327.5	4822920.239	4553235.895
P60660	MYL6	2631014437	2788088189	2653124714	1339462305	1376551831	482958506.3
Q9Y5X1	SNX9	16477153.72	13230488.94	21900894.82	7333489.75	7408196.031	3615495.392
Q8IZ83	ALDH16A1	224962085.2	421929519	92569555.71	80975392.25	56797164.11	73971407.22
P26640	VARS1	74208612.18	33602334.27	123814866.8	20650704.13	25645297.54	27689021.96
P08133	ANXA6	1291112320	612205528.7	1872745854	445807996.8	476997325.2	478024437.9
Q9NY97	B3GNT2	17175634.13	21139214.18	25627159.85	0	4066051.01	420040.2455
P12956	XRCC6	1561022937	1074737408	1529996641	646616753.8	679625085.5	695598954.4
P42224	STAT1	70183330.12	129346600.8	31863563.75	20659093.53	14050655.76	10510608.47
Q8N5I2	ARRDC1	2417179.96	4412824.056	1714028.846	0	0	855888.9469
P60709	ACTB	7786972272	8519567707	4583112644	3154265720	3481854021	2369652278
P07585	DCN	1848744992	1095363047	2158580040	749978103.5	611023002.4	589149656
Q8IV08	PLD3	31539408.72	32472195.88	20658229.19	11118897.75	12367281.06	11983648.68
P49721	PSMB2	27391445.05	24719616.38	20643155.38	9232982.75	10722348.1	11606131.47
Q9HB71	CACYBP	9549975.283	18598692.57	3069515.007	1244459.469	2422114.424	1345187.865
P61326	MAGOH	999914.4284	2118097.929	671769.2904	0	0	0
P07437	TUBB	51321324.04	39887335.42	41737451.27	18937516.5	12285421.93	20593998.33
Q04695	KRT17	36786130.64	37860653.32	19435820.81	12001872.63	11806326.48	13973436.46
P28066	PSMA5	109997403.7	122292666.1	53970956.61	34424748.5	34227495.17	37458361.5
P06746	POLB	24582767.4	28488530.3	12193787.85	6900163.688	4214585.213	10880029.09
P40306	PSMB10	8298702.394	5294839.338	8966862.021	2472656.625	2139662.385	1321197.509
P06396	GSN	2876540491	2941119928	2013426907	629247699.3	588438664.2	798905464.9
P11717	IGF2R	302939790.7	371742130.8	151553559.7	74235796.69	81146032.98	46931599.07
P21589	NT5E	665117195.1	428063338.9	416055312.3	297843113.8	148951349.9	292768600.9
Q93052	LPP	430990981.2	539988710.1	169178363	84815094.25	127467575.9	100938854.7
O14818	PSMA7	101195140.1	97647503.16	44354780.47	33165770.63	30373608.27	32270985.91
Q9NS15	LTBP3	4105386.979	3411591.179	5420195.792	0	0	745000.5784
O95425	SVIL	2802800.839	5752044.824	644930.7966	0	0	0
P13010	XRCC5	975890304.9	744354401	584151998	303240966.1	258932037.9	336197105.4
Q13885	TUBB2A	19674299.78	14388544.95	18123539.08	4446794	1990516.652	5909870.427
P28070	PSMB4	29768404.3	35184258.92	13631183.78	6943681.438	2629374.27	8364539.131
P50281	MMP14	40062455.76	23429776.83	26975840.47	13862870.5	14260888.95	10473419.37
P51159	RAB27A	11710918.54	6460568.379	10635941.04	1649540.125	2499240.435	4631452.137
P50993	ATP1A2	325734702.3	242753243.4	168465429	112676785.5	72267914.07	116645863.9
Q96L46	CAPNS2	9871318.741	10701177.29	5304638.596	2378461.438	2083161.01	790629.2668
P58499	FAM3B	320949640.2	228523250.2	152539641.8	115604740.1	70946674.38	119087644.3
P48449	LSS	59023530.82	80020146.59	21545555.35	7874436.688	7201712.896	9409229.151
P60842	EIF4A1	30481557.91	35018783.25	10126570.59	2895886.688	8623695.531	7263021.229
Q9Y3Q0	NAALAD2	5950757.988	3498437.332	5850348.471	542910.9375	682737.8776	1810940.894
Q562R1	ACTBL2	2806279396	2217059523	1741332023	595388734.6	748323205.3	494793084.3
P24844	MYL9	3424830449	814275728.5	4484661095	587971202.4	453767133.9	560714777.2
P54619	PRKAG1	2514426.224	3355903.13	1704523.533	0	0	0
P25205	MCM3	7605248.629	6807749.647	6575080.299	962894.4375	871009.7841	0
P05387	RPLP2	352120576.1	492666257	75910435.5	42085058.5	41934728.29	45991755.71
P55072	VCP	1544875333	1435777806	808235763.7	238666732.3	252970112.7	277993489.4
P30876	POLR2B	17529040	8363267.487	12575266.83	5235737.25	4059574.196	3911693.72
Q8IZH2	XRN1	2775736.356	3509632.968	1023218.944	0	0	817458.6587
P00533	EGFR	104198476	72783286.68	50867523.06	23585592.09	30374010.06	21797205.9
Q96NZ8	WFIKKN1	17760498.59	30966662.52	1210463.91	0	0	0
P25787	PSMA2	10244921.91	6883026.088	4985970.146	3067925.625	1742195.617	1811913.226
P09958	FURIN	1931964.686	1197261.151	2264417.977	0	0	0
P31689	DNAJA1	91739560.01	59726561.63	54268639.12	13922713.25	18745828.01	16743126.85
O95071	UBR5	58519780.3	79851310.22	23068577.26	0	355115.6142	734190.0828
Q14766	LTBP1	45711590.7	8389601.132	53597290.78	9834608.75	3774541.082	4698913.635
Q96M27	PRRC1	4294995.233	3798235.389	3674481.71	0	0	0
O14744	PRMT5	271249345.4	326907837.5	41920744.3	21158781.03	52781249.91	28329904.93
P38606	ATP6V1A	91985274.84	98912320.85	30612354.04	5270692.25	9775574.665	9212178.431
P38919	EIF4A3	11493394.11	13689360.82	2677661.56	909202.25	1126817.768	767999.3519
P84103	SRSF3	3665156.888	2733895.326	1897885.806	0	1280510.91	0
Q9BZ29	DOCK9	3066645.587	4342984.628	596567.5025	0	0	0
Q9BXS5	AP1M1	660336888	814423022.9	94342632.88	27197821.38	33134439.34	73450698.09
Q9UBS4	DNAJB11	36940932.84	24621146.77	11533592.83	5627115.5	3516446.46	12556822.88
Q16539	MAPK14	11113731.47	9361150.799	5230754.615	0	0	2390163.347
Q00341	HDLBP	11746274.96	11290155.97	6508218.783	0	0	0
O14950	MYL12B	5360213171	3910624137	2064503468	687942107.1	649390054.1	753164753.1
P12814	ACTN1	793084837.3	219383091	585128842.2	155133555.6	68530707.96	161273911.3
Q567U6	CCDC93	6206619.668	4737433.111	3307747.243	944328.5	0	0
Q14195	DPYSL3	77499466.52	17174293.97	67505385.46	6956476.5	7372351.156	12508699.32
P29558	RBMS1	21926235.62	11612585.44	9488649.683	1977002.625	2645855.396	5385658.015
P35580	MYH10	1186458961	755247146.3	449043559.7	152973177.8	158063602.8	162955244.3
P31942	HNRNPH3	6456797.119	5414776.725	3226035.492	0	0	0
Q13576	IQGAP2	4569142.644	1568736.403	3274032.684	275410.3438	738340.0962	227215.6192
P55795	HNRNPH2	4158193.469	3239591.434	2287334.281	0	0	0
Q8TD55	PLEKHO2	21619179.88	20537596.66	5327138.971	2337493.25	0	0
P61289	PSME3	437134244.8	330459643.2	163710253.9	17839928	18671662.72	24948059.11
O95486	SEC24A	4869785.474	4389019.575	1697425.082	0	0	0
Q9Y6Y8	SEC23IP	31191922.37	19502817.72	9266073.086	5209296.438	2083161.01	2105198.637
O75083	WDR1	5676876430	2425577937	1910388237	186979419.8	180687502.4	2088286792
Q9Y4I1	MYO5A	4989371.419	3911888.844	1419570.437	569865.1875	0	0
Q99436	PSMB7	9568002.884	4132219.044	4076654.973	1103386.25	1070904.845	890830.6558
P67809	YBX1	18697955.94	13488743.23	3173945.839	828339.8125	3525051.348	947640.9762
Q13151	HNRNPA0	10259977.83	2911005.654	8597850.783	0	0	0
O75695	RP2	1343345478	367633721.9	718621057.6	28908598.13	42857192.44	326052900.4
Q8TDG2	ACTRT1	8683943382	8395151093	585865909.1	50779362.34	81690905.71	127579505.2
Q9NVN8	GNL3L	216687251.5	93433271.03	96579184.37	8512180	10002360.56	17529273.16
O15460	P4HA2	6167110.102	3960286.656	2255656.206	0	0	0
P62906	RPL10A	107868149.1	77988651.58	17729837.62	2144172.5	5147773.328	3774738.108
Q02809	PLOD1	8893080.926	2102939.607	2269449.113	2049491.375	0	0
P24821	TNC	126163818.8	22094409.7	25431548.86	7595996	6993249.153	17000313.2
Q9P0V9	SEPTIN10	84749788.54	16670316.23	10424628.35	2935963.25	2202925.378	6467335.954
Q5VTT5	MYOM3	84749788.54	16670316.23	10424628.35	2935963.25	2202925.378	6467335.954
P09486	SPARC	12019420.37	2145302.989	933490.057	737648.625	0	0
