# Supplementary material for: Tumor-derived exosomal KPNA2 activates fibroblasts and interacts with KIFC1 to promote bladder cancer progression, a process inhibited by miR-26b-5p
Source: Cell Mol Biol Lett. 2025 Feb 16;30:20. doi: 10.1186/s11658-025-00687-w (PMC11830183; doi:10.1186/s11658-025-00687-w)
Supplement: Supplementary file 5 — Additional file 5. [file 11658_2025_687_MOESM5_ESM.xlsx]

## Sheet: Sheet1
id	Protein IDs	Majority protein IDs	Protein names	Gene names	Fasta headers	Number of proteins	Peptides	Unique peptides	Peptides S1	Peptides S2	Unique peptides S1	Unique peptides S2	Mol. weight [kDa]	Sequence length	Sequence coverage S1 [%]	Sequence coverage S2 [%]	LFQ intensity S1	LFQ intensity S2	Foldchange(S2/S1)	Foldchange(S1/S2)
807	P07195;A8MW50;C9J7H8;F5H793;F5H5G7;F5H155;A0A087WUM2;G3XAP5;F5H245;Q6ZMR3;P07864	P07195;A8MW50;C9J7H8	L-lactate dehydrogenase B chain;L-lactate dehydrogenase	LDHB	>sp|P07195|LDHB_HUMAN L-lactate dehydrogenase B chain OS=Homo sapiens GN=LDHB PE=1 SV=2;>tr|A8MW50|A8MW50_HUMAN L-lactate dehydrogenase (Fragment) OS=Homo sapiens GN=LDHB PE=1 SV=1;>tr|C9J7H8|C9J7H8_HUMAN L-lactate dehydrogenase B chain (Fragment) OS=Homo	11	11	10	11	0	10	0	36.638	334	39.5	0	4323800000	0	0	#DIV/0!
672	O15371-2;O15371-3;O15371;B0QYA5;B0QYA8;B0QYA6;B0QYA4	O15371-2;O15371-3;O15371;B0QYA5	Eukaryotic translation initiation factor 3 subunit D	EIF3D	>sp|O15371-2|EIF3D_HUMAN Isoform 2 of Eukaryotic translation initiation factor 3 subunit D OS=Homo sapiens GN=EIF3D;>sp|O15371-3|EIF3D_HUMAN Isoform 3 of Eukaryotic translation initiation factor 3 subunit D OS=Homo sapiens GN=EIF3D;>sp|O15371|EIF3D_HUMAN E	7	7	7	7	0	7	0	58.14	499	18.8	0	1048500000	0	0	#DIV/0!
1261	Q15149-3	Q15149-3	Plectin	PLEC	>sp|Q15149-3|PLEC_HUMAN Isoform 3 of Plectin OS=Homo sapiens GN=PLEC	1	297	1	293	193	1	0	518.03	4570	60.9	47.1	1034100000	0	0	#DIV/0!
906	P23229-4;P23229-2;P23229-5;P23229-3;P23229-9;P23229-6;P23229;P23229-7;C9JXX7;H7BZ97	P23229-4;P23229-2;P23229-5;P23229-3;P23229-9;P23229-6;P23229;P23229-7	Integrin alpha-6;Integrin alpha-6 heavy chain;Integrin alpha-6 light chain;Processed integrin alpha-6	ITGA6	>sp|P23229-4|ITA6_HUMAN Isoform Alpha-6X2A of Integrin alpha-6 OS=Homo sapiens GN=ITGA6;>sp|P23229-2|ITA6_HUMAN Isoform Alpha-6X1A of Integrin alpha-6 OS=Homo sapiens GN=ITGA6;>sp|P23229-5|ITA6_HUMAN Isoform Alpha-6X2B of Integrin alpha-6 OS=Homo sapiens G	10	12	12	12	0	12	0	119.09	1068	13.7	0	895980000	0	0	#DIV/0!
534	H0YLA2;P37108	H0YLA2;P37108	Signal recognition particle 14 kDa protein	SRP14	>tr|H0YLA2|H0YLA2_HUMAN Signal recognition particle 14 kDa protein OS=Homo sapiens GN=SRP14 PE=1 SV=1;>sp|P37108|SRP14_HUMAN Signal recognition particle 14 kDa protein OS=Homo sapiens GN=SRP14 PE=1 SV=2	2	3	3	3	0	3	0	13.058	115	18.3	0	715360000	0	0	#DIV/0!
1187	Q08J23;Q08J23-2;Q08J23-3;A0A140T9Y7	Q08J23;Q08J23-2;Q08J23-3	tRNA (cytosine(34)-C(5))-methyltransferase	NSUN2	>sp|Q08J23|NSUN2_HUMAN tRNA (cytosine(34)-C(5))-methyltransferase OS=Homo sapiens GN=NSUN2 PE=1 SV=2;>sp|Q08J23-2|NSUN2_HUMAN Isoform 2 of tRNA (cytosine(34)-C(5))-methyltransferase OS=Homo sapiens GN=NSUN2;>sp|Q08J23-3|NSUN2_HUMAN Isoform 3 of tRNA (cytos	4	13	13	13	0	13	0	86.47	767	21.8	0	661270000	0	0	#DIV/0!
526	H0YIB4;Q13242;S4R3G0	H0YIB4;Q13242;S4R3G0	Serine/arginine-rich splicing factor 9	SRSF9	>tr|H0YIB4|H0YIB4_HUMAN Serine/arginine-rich-splicing factor 9 (Fragment) OS=Homo sapiens GN=SRSF9 PE=1 SV=7;>sp|Q13242|SRSF9_HUMAN Serine/arginine-rich splicing factor 9 OS=Homo sapiens GN=SRSF9 PE=1 SV=1;>tr|S4R3G0|S4R3G0_HUMAN Serine/arginine-rich-splic	3	7	7	7	0	7	0	12.727	110	49.1	0	641220000	0	0	#DIV/0!
681	O43242;O43242-2	O43242;O43242-2	26S proteasome non-ATPase regulatory subunit 3	PSMD3	>sp|O43242|PSMD3_HUMAN 26S proteasome non-ATPase regulatory subunit 3 OS=Homo sapiens GN=PSMD3 PE=1 SV=2;>sp|O43242-2|PSMD3_HUMAN Isoform 2 of 26S proteasome non-ATPase regulatory subunit 3 OS=Homo sapiens GN=PSMD3	2	7	7	7	0	7	0	60.977	534	14	0	631510000	0	0	#DIV/0!
881	P17655;P17655-2	P17655;P17655-2	Calpain-2 catalytic subunit	CAPN2	>sp|P17655|CAN2_HUMAN Calpain-2 catalytic subunit OS=Homo sapiens GN=CAPN2 PE=1 SV=6;>sp|P17655-2|CAN2_HUMAN Isoform 2 of Calpain-2 catalytic subunit OS=Homo sapiens GN=CAPN2	2	9	9	9	0	9	0	79.994	700	14.9	0	626270000	0	0	#DIV/0!
240	B8QGS9;Q99959-2;Q99959;A0A087WXY2	B8QGS9;Q99959-2;Q99959	Plakophilin-2	PKP2	>tr|B8QGS9|B8QGS9_HUMAN Plakophilin-2 OS=Homo sapiens GN=PKP2 PE=1 SV=1;>sp|Q99959-2|PKP2_HUMAN Isoform 1 of Plakophilin-2 OS=Homo sapiens GN=PKP2;>sp|Q99959|PKP2_HUMAN Plakophilin-2 OS=Homo sapiens GN=PKP2 PE=1 SV=2	4	6	6	6	0	6	0	91.239	824	8.3	0	612410000	0	0	#DIV/0!
1484	Q9BZK7;A0A0D9SF63;O60907-2;O60907;Q9BQ87;F8W9D8;C9IYU9;C9JCW4;C9JLJ1;C9JTW8;A0A0D9SFI2;C9JY82;C9JCK0;C9JBN1;C9JEC9;C9J3H2;C9J903;A0A0D9SEW5;A0A0D9SFS8;C9J7E1;A0A0D9SF25	Q9BZK7;A0A0D9SF63;O60907-2;O60907	F-box-like/WD repeat-containing protein TBL1XR1;F-box-like/WD repeat-containing protein TBL1X	TBL1XR1;TBL1X	>sp|Q9BZK7|TBL1R_HUMAN F-box-like/WD repeat-containing protein TBL1XR1 OS=Homo sapiens GN=TBL1XR1 PE=1 SV=1;>tr|A0A0D9SF63|A0A0D9SF63_HUMAN F-box-like/WD repeat-containing protein TBL1XR1 OS=Homo sapiens GN=TBL1XR1 PE=1 SV=1;>sp|O60907-2|TBL1X_HUMAN Isofor	21	8	8	8	0	8	0	55.594	514	22.2	0	549170000	0	0	#DIV/0!
1030	P49750;P49750-4;F8VU51;P49750-3;H0YIQ2;H0YI23	P49750;P49750-4;F8VU51;P49750-3;H0YIQ2	YLP motif-containing protein 1	YLPM1	>sp|P49750|YLPM1_HUMAN YLP motif-containing protein 1 OS=Homo sapiens GN=YLPM1 PE=1 SV=3;>sp|P49750-4|YLPM1_HUMAN Isoform 4 of YLP motif-containing protein 1 OS=Homo sapiens GN=YLPM1;>tr|F8VU51|F8VU51_HUMAN YLP motif-containing protein 1 OS=Homo sapiens GN	6	10	10	10	0	10	0	219.98	1951	8	0	546360000	0	0	#DIV/0!
1474	Q9BWF3;E9PB51;Q9BWF3-4;Q9BQ04;E9PLB0;E9PM61;D6R9K7;U3KQD5;J3QRR5;Q9BWF3-3;Q9BWF3-2	Q9BWF3;E9PB51;Q9BWF3-4;Q9BQ04;E9PLB0;E9PM61;D6R9K7;U3KQD5;J3QRR5;Q9BWF3-3;Q9BWF3-2	RNA-binding protein 4;RNA-binding protein 4B	RBM4;RBM4B	>sp|Q9BWF3|RBM4_HUMAN RNA-binding protein 4 OS=Homo sapiens GN=RBM4 PE=1 SV=1;>tr|E9PB51|E9PB51_HUMAN RNA-binding protein 4 (Fragment) OS=Homo sapiens GN=RBM4 PE=1 SV=1;>sp|Q9BWF3-4|RBM4_HUMAN Isoform 4 of RNA-binding protein 4 OS=Homo sapiens GN=RBM4;>sp|	11	7	6	7	0	6	0	40.313	364	19.2	0	515790000	0	0	#DIV/0!
615	K7EQJ5;P62841;K7EM56;A0A0B4J2B4;K7EJ78;S4R417;K7ELC2;S4R456	K7EQJ5;P62841;K7EM56;A0A0B4J2B4;K7EJ78;S4R417;K7ELC2	40S ribosomal protein S15	RPS15	>tr|K7EQJ5|K7EQJ5_HUMAN 40S ribosomal protein S15 OS=Homo sapiens GN=RPS15 PE=1 SV=2;>sp|P62841|RS15_HUMAN 40S ribosomal protein S15 OS=Homo sapiens GN=RPS15 PE=1 SV=2;>tr|K7EM56|K7EM56_HUMAN 40S ribosomal protein S15 OS=Homo sapiens GN=RPS15 PE=1 SV=2;>tr	8	3	3	3	0	3	0	16.57	141	21.3	0	438170000	0	0	#DIV/0!
60	A0A087WY71;E9PFW3;Q96CW1-2;Q96CW1;C9JJ47;H7C4C3;C9JTK4;C9JGT8	A0A087WY71;E9PFW3;Q96CW1-2;Q96CW1;C9JJ47	AP-2 complex subunit mu	AP2M1	>tr|A0A087WY71|A0A087WY71_HUMAN AP-2 complex subunit mu OS=Homo sapiens GN=AP2M1 PE=1 SV=1;>tr|E9PFW3|E9PFW3_HUMAN AP-2 complex subunit mu OS=Homo sapiens GN=AP2M1 PE=1 SV=1;>sp|Q96CW1-2|AP2M1_HUMAN Isoform 2 of AP-2 complex subunit mu OS=Homo sapiens GN=A	8	4	4	4	0	4	0	49.526	434	9.9	0	430430000	0	0	#DIV/0!
709	O75190;A0A0J9YX62;O75190-3;E9PH18;C9J2C4;O75190-2;O75190-4;C9JB42;C9JDR7;C9JDX6;F8WCZ4;C9J2P2;C9JN01;C9JRD2;C9JXB9;Q8WWF6;Q8NHS0;P25686-2;P25686	O75190;A0A0J9YX62;O75190-3;E9PH18;C9J2C4;O75190-2;O75190-4	DnaJ homolog subfamily B member 6	DNAJB6	>sp|O75190|DNJB6_HUMAN DnaJ homolog subfamily B member 6 OS=Homo sapiens GN=DNAJB6 PE=1 SV=2;>tr|A0A0J9YX62|A0A0J9YX62_HUMAN DnaJ homolog subfamily B member 6 OS=Homo sapiens GN=DNAJB6 PE=1 SV=1;>sp|O75190-3|DNJB6_HUMAN Isoform C of DnaJ homolog subfamily	19	5	5	5	0	5	0	36.087	326	20.2	0	403690000	0	0	#DIV/0!
378	H0YBP1;E7ESA6;Q05397-2;Q05397-7;Q05397;Q05397-5;E9PEI4;H0YB16;H0YBZ1;Q05397-3;B4DWJ1;Q05397-6;Q05397-4;E5RHD8;E5RI03;H0YB99	H0YBP1;E7ESA6;Q05397-2;Q05397-7;Q05397;Q05397-5;E9PEI4;H0YB16;H0YBZ1;Q05397-3	Focal adhesion kinase 1	PTK2	>tr|H0YBP1|H0YBP1_HUMAN Focal adhesion kinase 1 (Fragment) OS=Homo sapiens GN=PTK2 PE=1 SV=1;>tr|E7ESA6|E7ESA6_HUMAN Focal adhesion kinase 1 OS=Homo sapiens GN=PTK2 PE=1 SV=1;>sp|Q05397-2|FAK1_HUMAN Isoform 2 of Focal adhesion kinase 1 OS=Homo sapiens GN=P	16	8	7	8	0	7	0	115.45	1017	8.7	0	376140000	0	0	#DIV/0!
1046	P52209-2;P52209;K7EM49;K7EMN2;K7EPF6;K7ELN9	P52209-2;P52209;K7EM49	6-phosphogluconate dehydrogenase, decarboxylating	PGD	>sp|P52209-2|6PGD_HUMAN Isoform 2 of 6-phosphogluconate dehydrogenase, decarboxylating OS=Homo sapiens GN=PGD;>sp|P52209|6PGD_HUMAN 6-phosphogluconate dehydrogenase, decarboxylating OS=Homo sapiens GN=PGD PE=1 SV=3;>tr|K7EM49|K7EM49_HUMAN 6-phosphogluconat	6	6	6	6	0	6	0	51.872	470	18.9	0	348390000	0	0	#DIV/0!
204	B0QY89;Q9Y262-2;Q9Y262;B0QY90;H7C3A0;C9JHP4;C9K0Q7	B0QY89;Q9Y262-2;Q9Y262;B0QY90	Eukaryotic translation initiation factor 3 subunit L	EIF3L	>tr|B0QY89|B0QY89_HUMAN Eukaryotic translation initiation factor 3 subunit L OS=Homo sapiens GN=EIF3L PE=1 SV=1;>sp|Q9Y262-2|EIF3L_HUMAN Isoform 2 of Eukaryotic translation initiation factor 3 subunit L OS=Homo sapiens GN=EIF3L;>sp|Q9Y262|EIF3L_HUMAN Eukar	7	5	5	5	0	5	0	70.901	607	11.4	0	342830000	0	0	#DIV/0!
971	P35998;C9JLS9;P35998-2	P35998;C9JLS9;P35998-2	26S protease regulatory subunit 7	PSMC2	>sp|P35998|PRS7_HUMAN 26S protease regulatory subunit 7 OS=Homo sapiens GN=PSMC2 PE=1 SV=3;>tr|C9JLS9|C9JLS9_HUMAN 26S protease regulatory subunit 7 (Fragment) OS=Homo sapiens GN=PSMC2 PE=1 SV=1;>sp|P35998-2|PRS7_HUMAN Isoform 2 of 26S protease regulatory	3	10	10	10	0	10	0	48.633	433	27.7	0	341470000	0	0	#DIV/0!
11	C4P093;C4P0B0;C4P0B1;Q5T409;A0A075B6Q7;Q9NRI5-11;Q9NRI5-7;Q9NRI5-6;Q9NRI5-9;Q9NRI5-3;Q9NRI5-8;Q9NRI5-5;Q9NRI5-2;Q9NRI5	C4P093;C4P0B0;C4P0B1;Q5T409;A0A075B6Q7;Q9NRI5-11;Q9NRI5-7;Q9NRI5-6;Q9NRI5-9;Q9NRI5-3;Q9NRI5-8;Q9NRI5-5;Q9NRI5-2;Q9NRI5	Disrupted in schizophrenia 1 protein	DISC1	>tr|C4P093|C4P093_HUMAN Disrupted in schizophrenia 1 isoform 14 OS=Homo sapiens GN=DISC1 PE=1 SV=1;>tr|C4P0B0|C4P0B0_HUMAN Disrupted in schizophrenia 1 isoform 23 OS=Homo sapiens GN=DISC1 PE=1 SV=1;>tr|C4P0B1|C4P0B1_HUMAN Disrupted in schizophrenia 1 isofo	14	1	1	1	0	1	0	58.843	547	1.5	0	339860000	0	0	#DIV/0!
1269	Q15365;F8VTZ0	Q15365	Poly(rC)-binding protein 1	PCBP1	>sp|Q15365|PCBP1_HUMAN Poly(rC)-binding protein 1 OS=Homo sapiens GN=PCBP1 PE=1 SV=2	2	7	4	7	2	4	0	37.497	356	26.1	8.7	300230000	0	0	#DIV/0!
1243	Q14677;Q14677-3;Q14677-2	Q14677;Q14677-3;Q14677-2	Clathrin interactor 1	CLINT1	>sp|Q14677|EPN4_HUMAN Clathrin interactor 1 OS=Homo sapiens GN=CLINT1 PE=1 SV=1;>sp|Q14677-3|EPN4_HUMAN Isoform 3 of Clathrin interactor 1 OS=Homo sapiens GN=CLINT1;>sp|Q14677-2|EPN4_HUMAN Isoform 2 of Clathrin interactor 1 OS=Homo sapiens GN=CLINT1	3	4	4	4	0	4	0	68.259	625	8.8	0	287380000	0	0	#DIV/0!
861	P14174	P14174	Macrophage migration inhibitory factor	MIF	>sp|P14174|MIF_HUMAN Macrophage migration inhibitory factor OS=Homo sapiens GN=MIF PE=1 SV=4	1	2	2	2	0	2	0	12.476	115	17.4	0	285240000	0	0	#DIV/0!
1208	Q13200-3;Q13200;Q13200-2;H7C1H2;H7C2Q3	Q13200-3;Q13200;Q13200-2;H7C1H2	26S proteasome non-ATPase regulatory subunit 2	PSMD2	>sp|Q13200-3|PSMD2_HUMAN Isoform 3 of 26S proteasome non-ATPase regulatory subunit 2 OS=Homo sapiens GN=PSMD2;>sp|Q13200|PSMD2_HUMAN 26S proteasome non-ATPase regulatory subunit 2 OS=Homo sapiens GN=PSMD2 PE=1 SV=3;>sp|Q13200-2|PSMD2_HUMAN Isoform 2 of 26S	5	4	4	4	0	4	0	85.605	778	6.4	0	262310000	0	0	#DIV/0!
1218	Q13753-2;Q13753	Q13753-2;Q13753	Laminin subunit gamma-2	LAMC2	>sp|Q13753-2|LAMC2_HUMAN Isoform Short of Laminin subunit gamma-2 OS=Homo sapiens GN=LAMC2;>sp|Q13753|LAMC2_HUMAN Laminin subunit gamma-2 OS=Homo sapiens GN=LAMC2 PE=1 SV=2	2	10	10	10	0	10	0	121.6	1111	8.8	0	260320000	0	0	#DIV/0!
837	P0DN76;Q01081;Q8WU68-3;Q8WU68;Q01081-2;K7EJH3;K7EJM7;M0QYK5;M0R2N4;Q01081-3;Q01081-4;Q8WU68-2	P0DN76;Q01081;Q8WU68-3;Q8WU68;Q01081-2	Splicing factor U2AF 35 kDa subunit;Splicing factor U2AF 26 kDa subunit	U2AF1;U2AF1L4	>sp|P0DN76|U2AF5_HUMAN Splicing factor U2AF 35 kDa subunit-like protein OS=Homo sapiens GN=U2AF1L5 PE=1 SV=1;>sp|Q01081|U2AF1_HUMAN Splicing factor U2AF 35 kDa subunit OS=Homo sapiens GN=U2AF1 PE=1 SV=3;>sp|Q8WU68-3|U2AF4_HUMAN Isoform 3 of Splicing factor	12	3	3	3	2	3	2	27.872	240	14.2	10.4	256370000	0	0	#DIV/0!
199	A8MYQ9;Q9BZG1-4;Q9BZG1;C9JBG0;C9JY26;Q96PJ7;E7ES60;Q9BZG1-2;J3QLC6;V9GY61;K7EJW7;K7EIF2;H7C0Y7	A8MYQ9;Q9BZG1-4;Q9BZG1;C9JBG0;C9JY26;Q96PJ7;E7ES60;Q9BZG1-2	Ras-related protein Rab-34	RAB34	>tr|A8MYQ9|A8MYQ9_HUMAN Ras-related protein Rab-34, isoform NARR OS=Homo sapiens GN=RAB34 PE=1 SV=2;>sp|Q9BZG1-4|RAB34_HUMAN Isoform 4 of Ras-related protein Rab-34 OS=Homo sapiens GN=RAB34;>sp|Q9BZG1|RAB34_HUMAN Ras-related protein Rab-34 OS=Homo sapiens	13	6	6	6	0	6	0	29.2	260	29.6	0	255740000	0	0	#DIV/0!
1570	Q9UMD9-2;Q9UMD9;A2A2Y8	Q9UMD9-2;Q9UMD9;A2A2Y8	Collagen alpha-1(XVII) chain;120 kDa linear IgA disease antigen;97 kDa linear IgA disease antigen	COL17A1	>sp|Q9UMD9-2|COHA1_HUMAN Isoform 2 of Collagen alpha-1(XVII) chain OS=Homo sapiens GN=COL17A1;>sp|Q9UMD9|COHA1_HUMAN Collagen alpha-1(XVII) chain OS=Homo sapiens GN=COL17A1 PE=1 SV=3;>tr|A2A2Y8|A2A2Y8_HUMAN Collagen alpha-1(XVII) chain OS=Homo sapiens GN=C	3	4	4	4	0	4	0	142.34	1415	3.8	0	237160000	0	0	#DIV/0!
942	P31146;H3BTU6;H3BRY3;H3BRJ0	P31146;H3BTU6;H3BRY3;H3BRJ0	Coronin-1A;Coronin	CORO1A	>sp|P31146|COR1A_HUMAN Coronin-1A OS=Homo sapiens GN=CORO1A PE=1 SV=4;>tr|H3BTU6|H3BTU6_HUMAN Coronin (Fragment) OS=Homo sapiens GN=CORO1A PE=1 SV=1;>tr|H3BRY3|H3BRY3_HUMAN Coronin OS=Homo sapiens GN=CORO1A PE=1 SV=1;>tr|H3BRJ0|H3BRJ0_HUMAN Coronin (Fragme	4	4	4	4	0	4	0	51.026	461	9.1	0	234290000	0	0	#DIV/0!
1039	P50570-3;P50570-2;P50570-5;P50570-4;P50570;E5RHK8;Q9UQ16-2;Q9UQ16-3;Q9UQ16;Q9UQ16-4;K7EPK9;K7EMQ3;A0A0D9SFB1;A0A0U1RQP1;A0A0D9SFE4;Q9UQ16-5;Q05193-5;Q05193-3;Q05193-2;Q05193;E5RIK2	P50570-3;P50570-2;P50570-5;P50570-4;P50570	Dynamin-2	DNM2	>sp|P50570-3|DYN2_HUMAN Isoform 3 of Dynamin-2 OS=Homo sapiens GN=DNM2;>sp|P50570-2|DYN2_HUMAN Isoform 2 of Dynamin-2 OS=Homo sapiens GN=DNM2;>sp|P50570-5|DYN2_HUMAN Isoform 5 of Dynamin-2 OS=Homo sapiens GN=DNM2;>sp|P50570-4|DYN2_HUMAN Isoform 4 of Dynami	21	10	10	10	0	10	0	97.553	866	12.7	0	232540000	0	0	#DIV/0!
179	A0A140T936;P26640;A0A140T954;P26640-2;A0A140T904;A2ABF4;A0A0G2JJT9	A0A140T936;P26640	Valine--tRNA ligase	VARS	>tr|A0A140T936|A0A140T936_HUMAN Valine--tRNA ligase (Fragment) OS=Homo sapiens GN=VARS PE=1 SV=1;>sp|P26640|SYVC_HUMAN Valine--tRNA ligase OS=Homo sapiens GN=VARS PE=1 SV=4	7	6	6	6	0	6	0	131.83	1183	5.9	0	229160000	0	0	#DIV/0!
422	E9PPJ5;E9PLM6;P21741;P21741-2	E9PPJ5;E9PLM6;P21741;P21741-2	Midkine	MDK	>tr|E9PPJ5|E9PPJ5_HUMAN Midkine (Fragment) OS=Homo sapiens GN=MDK PE=1 SV=1;>tr|E9PLM6|E9PLM6_HUMAN Midkine OS=Homo sapiens GN=MDK PE=1 SV=1;>sp|P21741|MK_HUMAN Midkine OS=Homo sapiens GN=MDK PE=1 SV=1;>sp|P21741-2|MK_HUMAN Isoform 2 of Midkine OS=Homo sap	4	3	3	3	0	3	0	14.374	131	33.6	0	227110000	0	0	#DIV/0!
1102	P62195-2;P62195;J3QRW1;J3QLH6;J3KRP2;J3QSA9;J3QQM1;J3QRR3;J3QSE0;Q8NB90-3;Q8NB90-2;Q8NB90	P62195-2;P62195;J3QRW1;J3QLH6;J3KRP2;J3QSA9;J3QQM1	26S protease regulatory subunit 8	PSMC5	>sp|P62195-2|PRS8_HUMAN Isoform 2 of 26S protease regulatory subunit 8 OS=Homo sapiens GN=PSMC5;>sp|P62195|PRS8_HUMAN 26S protease regulatory subunit 8 OS=Homo sapiens GN=PSMC5 PE=1 SV=1;>tr|J3QRW1|J3QRW1_HUMAN 26S protease regulatory subunit 8 (Fragment)	12	5	5	5	0	5	0	44.784	398	15.3	0	226730000	0	0	#DIV/0!
1345	Q7L0Y3;C9JVB6	Q7L0Y3;C9JVB6	Mitochondrial ribonuclease P protein 1	TRMT10C	>sp|Q7L0Y3|MRRP1_HUMAN Mitochondrial ribonuclease P protein 1 OS=Homo sapiens GN=TRMT10C PE=1 SV=2;>tr|C9JVB6|C9JVB6_HUMAN Mitochondrial ribonuclease P protein 1 (Fragment) OS=Homo sapiens GN=TRMT10C PE=1 SV=1	2	6	6	6	0	6	0	47.346	403	14.6	0	222350000	0	0	#DIV/0!
1388	Q8TDN6	Q8TDN6	Ribosome biogenesis protein BRX1 homolog	BRIX1	>sp|Q8TDN6|BRX1_HUMAN Ribosome biogenesis protein BRX1 homolog OS=Homo sapiens GN=BRIX1 PE=1 SV=2	1	3	3	3	0	3	0	41.401	353	8.5	0	220370000	0	0	#DIV/0!
394	E9PC84;P24821-4;P24821;F5H7V9;J3QSU6;P24821-6;P24821-5;P24821-2;P24821-3;H0YGZ3	E9PC84;P24821-4;P24821;F5H7V9;J3QSU6;P24821-6;P24821-5;P24821-2;P24821-3	Tenascin	TNC	>tr|E9PC84|E9PC84_HUMAN Tenascin OS=Homo sapiens GN=TNC PE=1 SV=1;>sp|P24821-4|TENA_HUMAN Isoform 4 of Tenascin OS=Homo sapiens GN=TNC;>sp|P24821|TENA_HUMAN Tenascin OS=Homo sapiens GN=TNC PE=1 SV=3;>tr|F5H7V9|F5H7V9_HUMAN Tenascin OS=Homo sapiens GN=TNC P	10	6	6	6	0	6	0	210.85	1928	3	0	217530000	0	0	#DIV/0!
439	F8VQ14;F5GWF6;P78371-2;P78371	F8VQ14;F5GWF6;P78371-2;P78371	T-complex protein 1 subunit beta	CCT2	>tr|F8VQ14|F8VQ14_HUMAN T-complex protein 1 subunit beta OS=Homo sapiens GN=CCT2 PE=1 SV=1;>tr|F5GWF6|F5GWF6_HUMAN T-complex protein 1 subunit beta OS=Homo sapiens GN=CCT2 PE=1 SV=2;>sp|P78371-2|TCPB_HUMAN Isoform 2 of T-complex protein 1 subunit beta OS=H	4	3	3	3	0	3	0	44.812	416	10.3	0	209480000	0	0	#DIV/0!
951	P31946-2;P31946;Q4VY20;Q4VY19;A0A0J9YWE8;A0A0J9YWZ2	P31946-2;P31946	14-3-3 protein beta/alpha;14-3-3 protein beta/alpha, N-terminally processed	YWHAB	>sp|P31946-2|1433B_HUMAN Isoform Short of 14-3-3 protein beta/alpha OS=Homo sapiens GN=YWHAB;>sp|P31946|1433B_HUMAN 14-3-3 protein beta/alpha OS=Homo sapiens GN=YWHAB PE=1 SV=3	6	5	2	5	2	2	0	27.85	244	24.2	7	207970000	0	0	#DIV/0!
1308	Q5QPL9;Q9UKM9-2;Q9UKM9;Q5QPM1;Q5QPM2;Q5QPM0	Q5QPL9;Q9UKM9-2;Q9UKM9;Q5QPM1;Q5QPM2	RNA-binding protein Raly	RALY	>tr|Q5QPL9|Q5QPL9_HUMAN RNA-binding protein Raly (Fragment) OS=Homo sapiens GN=RALY PE=1 SV=1;>sp|Q9UKM9-2|RALY_HUMAN Isoform 1 of RNA-binding protein Raly OS=Homo sapiens GN=RALY;>sp|Q9UKM9|RALY_HUMAN RNA-binding protein Raly OS=Homo sapiens GN=RALY PE=1	6	5	5	5	1	5	1	24.665	237	26.6	3.8	203350000	0	0	#DIV/0!
1372	Q8N163-2;Q8N163;G3V119;H0YB24;E5RHJ4;H0YC69;E5RGU7;E5RFJ3;H0YC58;A0A087X2B6	Q8N163-2;Q8N163;G3V119;H0YB24	Cell cycle and apoptosis regulator protein 2	CCAR2	>sp|Q8N163-2|CCAR2_HUMAN Isoform 2 of Cell cycle and apoptosis regulator protein 2 OS=Homo sapiens GN=CCAR2;>sp|Q8N163|CCAR2_HUMAN Cell cycle and apoptosis regulator protein 2 OS=Homo sapiens GN=CCAR2 PE=1 SV=2;>tr|G3V119|G3V119_HUMAN Cell cycle and apopto	10	6	6	6	0	6	0	103.14	923	6.9	0	203190000	0	0	#DIV/0!
778	P04049;H7C155;P04049-2;A0A0B4J1W9	P04049;H7C155;P04049-2	RAF proto-oncogene serine/threonine-protein kinase	RAF1	>sp|P04049|RAF1_HUMAN RAF proto-oncogene serine/threonine-protein kinase OS=Homo sapiens GN=RAF1 PE=1 SV=1;>tr|H7C155|H7C155_HUMAN RAF proto-oncogene serine/threonine-protein kinase (Fragment) OS=Homo sapiens GN=RAF1 PE=1 SV=1;>sp|P04049-2|RAF1_HUMAN Isofo	4	6	6	6	0	6	0	73.051	648	9.7	0	201520000	0	0	#DIV/0!
912	P23526-2;P23526	P23526-2;P23526	Adenosylhomocysteinase	AHCY	>sp|P23526-2|SAHH_HUMAN Isoform 2 of Adenosylhomocysteinase OS=Homo sapiens GN=AHCY;>sp|P23526|SAHH_HUMAN Adenosylhomocysteinase OS=Homo sapiens GN=AHCY PE=1 SV=4	2	2	2	2	0	2	0	44.658	404	6.2	0	197240000	0	0	#DIV/0!
1507	Q9HCE1;Q5JR04;Q9HCE1-2;Q9HCE1-3	Q9HCE1;Q5JR04;Q9HCE1-2	Putative helicase MOV-10	MOV10	>sp|Q9HCE1|MOV10_HUMAN Putative helicase MOV-10 OS=Homo sapiens GN=MOV10 PE=1 SV=2;>tr|Q5JR04|Q5JR04_HUMAN Mov10, Moloney leukemia virus 10, homolog (Mouse), isoform CRA_a OS=Homo sapiens GN=MOV10 PE=1 SV=1;>sp|Q9HCE1-2|MOV10_HUMAN Isoform 2 of Putative he	4	7	7	7	0	7	0	113.67	1003	9.3	0	196300000	0	0	#DIV/0!
1001	P43034	P43034	Platelet-activating factor acetylhydrolase IB subunit alpha	PAFAH1B1	>sp|P43034|LIS1_HUMAN Platelet-activating factor acetylhydrolase IB subunit alpha OS=Homo sapiens GN=PAFAH1B1 PE=1 SV=2	1	2	2	2	0	2	0	46.637	410	6.6	0	196210000	0	0	#DIV/0!
917	P25398	P25398	40S ribosomal protein S12	RPS12	>sp|P25398|RS12_HUMAN 40S ribosomal protein S12 OS=Homo sapiens GN=RPS12 PE=1 SV=3	1	3	3	3	0	3	0	14.515	132	35.6	0	193040000	0	0	#DIV/0!
1362	Q86VP6;Q86VP6-2;A0A0C4DGH5;H0YH27;Q86VP6-3	Q86VP6;Q86VP6-2;A0A0C4DGH5	Cullin-associated NEDD8-dissociated protein 1	CAND1	>sp|Q86VP6|CAND1_HUMAN Cullin-associated NEDD8-dissociated protein 1 OS=Homo sapiens GN=CAND1 PE=1 SV=2;>sp|Q86VP6-2|CAND1_HUMAN Isoform 2 of Cullin-associated NEDD8-dissociated protein 1 OS=Homo sapiens GN=CAND1;>tr|A0A0C4DGH5|A0A0C4DGH5_HUMAN Cullin-asso	5	8	8	8	0	8	0	136.37	1230	8	0	189660000	0	0	#DIV/0!
1281	Q15645;H0YAL2;Q15645-2	Q15645	Pachytene checkpoint protein 2 homolog	TRIP13	>sp|Q15645|PCH2_HUMAN Pachytene checkpoint protein 2 homolog OS=Homo sapiens GN=TRIP13 PE=1 SV=2	3	8	8	8	0	8	0	48.55	432	21.3	0	188420000	0	0	#DIV/0!
1613	Q9Y6N5;H3BNP9;H3BMS6;H3BNX3	Q9Y6N5;H3BNP9	Sulfide:quinone oxidoreductase, mitochondrial	SQRDL	>sp|Q9Y6N5|SQRD_HUMAN Sulfide:quinone oxidoreductase, mitochondrial OS=Homo sapiens GN=SQRDL PE=1 SV=1;>tr|H3BNP9|H3BNP9_HUMAN Sulfide:quinone oxidoreductase, mitochondrial (Fragment) OS=Homo sapiens GN=SQRDL PE=1 SV=1	4	3	3	3	0	3	0	49.96	450	9.1	0	187250000	0	0	#DIV/0!
570	I3L2J8;Q9UPN4-3;Q9UPN4-2;Q9UPN4;I3L2X7;I3L4M5;I3L316	I3L2J8;Q9UPN4-3;Q9UPN4-2;Q9UPN4;I3L2X7;I3L4M5	Centrosomal protein of 131 kDa	CEP131	>tr|I3L2J8|I3L2J8_HUMAN Centrosomal protein of 131 kDa OS=Homo sapiens GN=CEP131 PE=1 SV=1;>sp|Q9UPN4-3|CP131_HUMAN Isoform 3 of Centrosomal protein of 131 kDa OS=Homo sapiens GN=CEP131;>sp|Q9UPN4-2|CP131_HUMAN Isoform 2 of Centrosomal protein of 131 kDa O	7	4	4	4	0	4	0	117.7	1047	5	0	183980000	0	0	#DIV/0!
1202	Q13085-3;Q13085-2;Q13085;Q13085-4;Q59FY4;A0A087WVR6;A0A087X0W4;A0A0C4DGT1;S4R3S7;O00763-3;O00763-2;O00763	Q13085-3;Q13085-2;Q13085;Q13085-4;Q59FY4	Acetyl-CoA carboxylase 1;Biotin carboxylase	ACACA	>sp|Q13085-3|ACACA_HUMAN Isoform 3 of Acetyl-CoA carboxylase 1 OS=Homo sapiens GN=ACACA;>sp|Q13085-2|ACACA_HUMAN Isoform 2 of Acetyl-CoA carboxylase 1 OS=Homo sapiens GN=ACACA;>sp|Q13085|ACACA_HUMAN Acetyl-CoA carboxylase 1 OS=Homo sapiens GN=ACACA PE=1 SV	12	8	8	8	0	8	0	257.24	2268	4.5	0	179970000	0	0	#DIV/0!
1090	P61221;D6R9I9;H0Y990;D6RGF4	P61221;D6R9I9	ATP-binding cassette sub-family E member 1	ABCE1	>sp|P61221|ABCE1_HUMAN ATP-binding cassette sub-family E member 1 OS=Homo sapiens GN=ABCE1 PE=1 SV=1;>tr|D6R9I9|D6R9I9_HUMAN ATP-binding cassette sub-family E member 1 OS=Homo sapiens GN=ABCE1 PE=1 SV=1	4	6	6	6	0	6	0	67.314	599	14.5	0	177820000	0	0	#DIV/0!
249	C9J712;C9J0J7;C9JQ45;G5E9Q6;P35080-2;P35080	C9J712;C9J0J7;C9JQ45;G5E9Q6;P35080-2;P35080	Profilin;Profilin-2	PFN2	>tr|C9J712|C9J712_HUMAN Profilin OS=Homo sapiens GN=PFN2 PE=1 SV=1;>tr|C9J0J7|C9J0J7_HUMAN Profilin OS=Homo sapiens GN=PFN2 PE=1 SV=1;>tr|C9JQ45|C9JQ45_HUMAN Profilin OS=Homo sapiens GN=PFN2 PE=1 SV=1;>tr|G5E9Q6|G5E9Q6_HUMAN Profilin OS=Homo sapiens GN=PFN	6	1	1	1	0	1	0	9.7982	91	15.4	0	174850000	0	0	#DIV/0!
1565	Q9UKV8-2;Q9UKV8;Q5TA58;Q9UL18	Q9UKV8-2;Q9UKV8	Protein argonaute-2	AGO2	>sp|Q9UKV8-2|AGO2_HUMAN Isoform 2 of Protein argonaute-2 OS=Homo sapiens GN=AGO2;>sp|Q9UKV8|AGO2_HUMAN Protein argonaute-2 OS=Homo sapiens GN=AGO2 PE=1 SV=3	4	4	4	4	0	4	0	93.619	825	5.5	0	169580000	0	0	#DIV/0!
674	O15446;O15446-2	O15446;O15446-2	DNA-directed RNA polymerase I subunit RPA34	CD3EAP	>sp|O15446|RPA34_HUMAN DNA-directed RNA polymerase I subunit RPA34 OS=Homo sapiens GN=CD3EAP PE=1 SV=1;>sp|O15446-2|RPA34_HUMAN Isoform 2 of DNA-directed RNA polymerase I subunit RPA34 OS=Homo sapiens GN=CD3EAP	2	2	2	2	0	2	0	54.985	510	7.1	0	169470000	0	0	#DIV/0!
1488	Q9GZS1-2;Q9GZS1;E7EX70	Q9GZS1-2;Q9GZS1	DNA-directed RNA polymerase I subunit RPA49	POLR1E	>sp|Q9GZS1-2|RPA49_HUMAN Isoform 2 of DNA-directed RNA polymerase I subunit RPA49 OS=Homo sapiens GN=POLR1E;>sp|Q9GZS1|RPA49_HUMAN DNA-directed RNA polymerase I subunit RPA49 OS=Homo sapiens GN=POLR1E PE=1 SV=2	3	5	5	5	0	5	0	47.26	419	13.8	0	168350000	0	0	#DIV/0!
575	J3KMX1;Q99567	J3KMX1;Q99567	Nuclear pore complex protein Nup88	NUP88	>tr|J3KMX1|J3KMX1_HUMAN Nuclear pore complex protein Nup88 (Fragment) OS=Homo sapiens GN=NUP88 PE=1 SV=1;>sp|Q99567|NUP88_HUMAN Nuclear pore complex protein Nup88 OS=Homo sapiens GN=NUP88 PE=1 SV=2	2	4	4	4	0	4	0	78.77	696	8.2	0	166910000	0	0	#DIV/0!
697	O43852;O43852-3;O43852-2;O43852-4;O43852-15;O43852-10;O43852-6;H0Y875;O43852-5;O43852-13;O43852-14;O43852-9;O43852-11;O43852-8;O43852-12;O43852-7	O43852;O43852-3;O43852-2;O43852-4;O43852-15;O43852-10;O43852-6;H0Y875;O43852-5	Calumenin	CALU	>sp|O43852|CALU_HUMAN Calumenin OS=Homo sapiens GN=CALU PE=1 SV=2;>sp|O43852-3|CALU_HUMAN Isoform 3 of Calumenin OS=Homo sapiens GN=CALU;>sp|O43852-2|CALU_HUMAN Isoform 2 of Calumenin OS=Homo sapiens GN=CALU;>sp|O43852-4|CALU_HUMAN Isoform 4 of Calumenin O	16	6	6	6	0	6	0	37.106	315	27.3	0	161170000	0	0	#DIV/0!
729	O76094;O76094-2;R4GNC1;D6RDY6	O76094;O76094-2	Signal recognition particle subunit SRP72	SRP72	>sp|O76094|SRP72_HUMAN Signal recognition particle subunit SRP72 OS=Homo sapiens GN=SRP72 PE=1 SV=3;>sp|O76094-2|SRP72_HUMAN Isoform 2 of Signal recognition particle subunit SRP72 OS=Homo sapiens GN=SRP72	4	5	5	5	0	5	0	74.605	671	7.9	0	160590000	0	0	#DIV/0!
972	P36507	P36507	Dual specificity mitogen-activated protein kinase kinase 2	MAP2K2	>sp|P36507|MP2K2_HUMAN Dual specificity mitogen-activated protein kinase kinase 2 OS=Homo sapiens GN=MAP2K2 PE=1 SV=1	1	4	2	4	0	2	0	44.424	400	11.2	0	157780000	0	0	#DIV/0!
723	O75592-2;O75592;A0A087WY34;H7C3U4	O75592-2;O75592	E3 ubiquitin-protein ligase MYCBP2	MYCBP2	>sp|O75592-2|MYCB2_HUMAN Isoform 2 of E3 ubiquitin-protein ligase MYCBP2 OS=Homo sapiens GN=MYCBP2;>sp|O75592|MYCB2_HUMAN E3 ubiquitin-protein ligase MYCBP2 OS=Homo sapiens GN=MYCBP2 PE=1 SV=3	4	8	8	8	0	8	0	509.7	4637	2.1	0	152280000	0	0	#DIV/0!
129	A0A0B4J1W3;Q9BXJ9-4;Q9BXJ9;Q6N069-5;Q6N069-4;Q6N069-3;Q6N069-2;Q6N069	A0A0B4J1W3;Q9BXJ9-4;Q9BXJ9	N-alpha-acetyltransferase 15, NatA auxiliary subunit	NAA15	>tr|A0A0B4J1W3|A0A0B4J1W3_HUMAN N-alpha-acetyltransferase 15, NatA auxiliary subunit OS=Homo sapiens GN=NAA15 PE=1 SV=1;>sp|Q9BXJ9-4|NAA15_HUMAN Isoform 2 of N-alpha-acetyltransferase 15, NatA auxiliary subunit OS=Homo sapiens GN=NAA15;>sp|Q9BXJ9|NAA15_HUM	8	5	5	5	0	5	0	101.2	865	6	0	151660000	0	0	#DIV/0!
639	O00203-3;O00203;H0YBD0;Q13367-3;Q13367;Q13367-4	O00203-3;O00203	AP-3 complex subunit beta-1	AP3B1	>sp|O00203-3|AP3B1_HUMAN Isoform 2 of AP-3 complex subunit beta-1 OS=Homo sapiens GN=AP3B1;>sp|O00203|AP3B1_HUMAN AP-3 complex subunit beta-1 OS=Homo sapiens GN=AP3B1 PE=1 SV=3	6	6	6	6	0	6	0	116.19	1045	6.7	0	146360000	0	0	#DIV/0!
757	P00505;P00505-2	P00505;P00505-2	Aspartate aminotransferase, mitochondrial	GOT2	>sp|P00505|AATM_HUMAN Aspartate aminotransferase, mitochondrial OS=Homo sapiens GN=GOT2 PE=1 SV=3;>sp|P00505-2|AATM_HUMAN Isoform 2 of Aspartate aminotransferase, mitochondrial OS=Homo sapiens GN=GOT2	2	3	3	3	0	3	0	47.517	430	9.3	0	144820000	0	0	#DIV/0!
125	A0A0A6YY92;P30566;B4DEP1;A0A096LP72;A0A096LNY4;A0A096LNY5;A0A096LNY6;P30566-2	A0A0A6YY92;P30566;B4DEP1;A0A096LP72;A0A096LNY4;A0A096LNY5;A0A096LNY6;P30566-2	Adenylosuccinate lyase	ADSL	>tr|A0A0A6YY92|A0A0A6YY92_HUMAN Adenylosuccinate lyase OS=Homo sapiens GN=ADSL PE=1 SV=1;>sp|P30566|PUR8_HUMAN Adenylosuccinate lyase OS=Homo sapiens GN=ADSL PE=1 SV=2;>tr|B4DEP1|B4DEP1_HUMAN Adenylosuccinate lyase OS=Homo sapiens GN=ADSL PE=1 SV=1;>tr|A0A	8	2	2	2	0	2	0	56.216	498	4	0	143730000	0	0	#DIV/0!
536	H0YLR3;H0YMA0;P09661	H0YLR3;H0YMA0;P09661	U2 small nuclear ribonucleoprotein A	SNRPA1	>tr|H0YLR3|H0YLR3_HUMAN U2 small nuclear ribonucleoprotein A (Fragment) OS=Homo sapiens GN=SNRPA1 PE=1 SV=1;>tr|H0YMA0|H0YMA0_HUMAN U2 small nuclear ribonucleoprotein A (Fragment) OS=Homo sapiens GN=SNRPA1 PE=1 SV=1;>sp|P09661|RU2A_HUMAN U2 small nuclear	3	1	1	1	0	1	0	9.4775	89	15.7	0	142480000	0	0	#DIV/0!
1239	Q14566	Q14566	DNA replication licensing factor MCM6	MCM6	>sp|Q14566|MCM6_HUMAN DNA replication licensing factor MCM6 OS=Homo sapiens GN=MCM6 PE=1 SV=1	1	6	6	6	0	6	0	92.888	821	7.2	0	140740000	0	0	#DIV/0!
75	A0A087WZZ5;Q13435;E9PJT3;E9PJ04;H0YCG1;E9PPJ0;E9PIL8;H0YEX5	A0A087WZZ5;Q13435;E9PJT3;E9PJ04;H0YCG1;E9PPJ0	Splicing factor 3B subunit 2	SF3B2	>tr|A0A087WZZ5|A0A087WZZ5_HUMAN Splicing factor 3B subunit 2 OS=Homo sapiens GN=SF3B2 PE=1 SV=1;>sp|Q13435|SF3B2_HUMAN Splicing factor 3B subunit 2 OS=Homo sapiens GN=SF3B2 PE=1 SV=2;>tr|E9PJT3|E9PJT3_HUMAN Splicing factor 3B subunit 2 (Fragment) OS=Homo s	8	6	6	4	2	4	2	97.584	871	6.9	2.1	139910000	0	0	#DIV/0!
623	M0QYR1;P08621-3;P08621-2;P08621	M0QYR1;P08621-3;P08621-2;P08621	U1 small nuclear ribonucleoprotein 70 kDa	SNRNP70	>tr|M0QYR1|M0QYR1_HUMAN U1 small nuclear ribonucleoprotein 70 kDa (Fragment) OS=Homo sapiens GN=SNRNP70 PE=1 SV=1;>sp|P08621-3|RU17_HUMAN Isoform 3 of U1 small nuclear ribonucleoprotein 70 kDa OS=Homo sapiens GN=SNRNP70;>sp|P08621-2|RU17_HUMAN Isoform 2 of	4	4	4	4	0	4	0	11.476	94	37.2	0	138390000	0	0	#DIV/0!
561	H7C2U6;Q9BPW8;F8WCR5;C9JDV8;F8WBI5;O75323-2;O75323	H7C2U6;Q9BPW8;F8WCR5	Protein NipSnap homolog 1	NIPSNAP1	>tr|H7C2U6|H7C2U6_HUMAN Protein NipSnap homolog 1 (Fragment) OS=Homo sapiens GN=NIPSNAP1 PE=1 SV=1;>sp|Q9BPW8|NIPS1_HUMAN Protein NipSnap homolog 1 OS=Homo sapiens GN=NIPSNAP1 PE=1 SV=1;>tr|F8WCR5|F8WCR5_HUMAN Protein NipSnap homolog 1 OS=Homo sapiens GN=N	7	3	3	3	0	3	0	25.497	221	11.3	0	137180000	0	0	#DIV/0!
650	O14617-4;O14617;O14617-5;O14617-3;O14617-2;A0A087WYN6	O14617-4;O14617;O14617-5;O14617-3;O14617-2	AP-3 complex subunit delta-1	AP3D1	>sp|O14617-4|AP3D1_HUMAN Isoform 4 of AP-3 complex subunit delta-1 OS=Homo sapiens GN=AP3D1;>sp|O14617|AP3D1_HUMAN AP-3 complex subunit delta-1 OS=Homo sapiens GN=AP3D1 PE=1 SV=1;>sp|O14617-5|AP3D1_HUMAN Isoform 5 of AP-3 complex subunit delta-1 OS=Homo sa	6	5	5	5	0	5	0	114.71	1021	6.9	0	133620000	0	0	#DIV/0!
1425	Q96DI7;Q96DI7-2	Q96DI7;Q96DI7-2	U5 small nuclear ribonucleoprotein 40 kDa protein	SNRNP40	>sp|Q96DI7|SNR40_HUMAN U5 small nuclear ribonucleoprotein 40 kDa protein OS=Homo sapiens GN=SNRNP40 PE=1 SV=1;>sp|Q96DI7-2|SNR40_HUMAN Isoform 2 of U5 small nuclear ribonucleoprotein 40 kDa protein OS=Homo sapiens GN=SNRNP40	2	3	3	3	0	3	0	39.31	357	10.6	0	133280000	0	0	#DIV/0!
584	J3KS31;J3QRS9;X6R4W8;O43670-3;O43670-2;O43670;O43670-4	J3KS31;J3QRS9;X6R4W8;O43670-3;O43670-2;O43670;O43670-4	BUB3-interacting and GLEBS motif-containing protein ZNF207	ZNF207	>tr|J3KS31|J3KS31_HUMAN BUB3-interacting and GLEBS motif-containing protein ZNF207 (Fragment) OS=Homo sapiens GN=ZNF207 PE=1 SV=1;>tr|J3QRS9|J3QRS9_HUMAN BUB3-interacting and GLEBS motif-containing protein ZNF207 OS=Homo sapiens GN=ZNF207 PE=1 SV=1;>tr|X6R	7	1	1	1	0	1	0	34.987	341	3.8	0	132490000	0	0	#DIV/0!
744	O95470;H0Y3V8;H7BXL7	O95470;H0Y3V8;H7BXL7	Sphingosine-1-phosphate lyase 1	SGPL1	>sp|O95470|SGPL1_HUMAN Sphingosine-1-phosphate lyase 1 OS=Homo sapiens GN=SGPL1 PE=1 SV=3;>tr|H0Y3V8|H0Y3V8_HUMAN Sphingosine-1-phosphate lyase 1 (Fragment) OS=Homo sapiens GN=SGPL1 PE=1 SV=1;>tr|H7BXL7|H7BXL7_HUMAN Sphingosine-1-phosphate lyase 1 (Fragmen	3	4	4	4	0	4	0	63.523	568	8.6	0	131910000	0	0	#DIV/0!
690	O43660-2;O43660;H0YA24;H0YAA2;D6RA26	O43660-2;O43660	Pleiotropic regulator 1	PLRG1	>sp|O43660-2|PLRG1_HUMAN Isoform 2 of Pleiotropic regulator 1 OS=Homo sapiens GN=PLRG1;>sp|O43660|PLRG1_HUMAN Pleiotropic regulator 1 OS=Homo sapiens GN=PLRG1 PE=1 SV=1	5	5	5	5	0	5	0	56.289	505	17.4	0	129890000	0	0	#DIV/0!
944	P31153;P31153-2	P31153;P31153-2	S-adenosylmethionine synthase isoform type-2	MAT2A	>sp|P31153|METK2_HUMAN S-adenosylmethionine synthase isoform type-2 OS=Homo sapiens GN=MAT2A PE=1 SV=1;>sp|P31153-2|METK2_HUMAN Isoform 2 of S-adenosylmethionine synthase isoform type-2 OS=Homo sapiens GN=MAT2A	2	3	3	3	0	3	0	43.66	395	7.8	0	129410000	0	0	#DIV/0!
926	P27658;C9JTN9;A0A087WZI0	P27658;C9JTN9;A0A087WZI0	Collagen alpha-1(VIII) chain;Vastatin	COL8A1	>sp|P27658|CO8A1_HUMAN Collagen alpha-1(VIII) chain OS=Homo sapiens GN=COL8A1 PE=1 SV=2;>tr|C9JTN9|C9JTN9_HUMAN Collagen alpha-1(VIII) chain (Fragment) OS=Homo sapiens GN=COL8A1 PE=1 SV=7;>tr|A0A087WZI0|A0A087WZI0_HUMAN Collagen alpha-1(VIII) chain (Fragme	3	2	2	2	0	2	0	73.363	744	3.2	0	127120000	0	0	#DIV/0!
673	O15427;J3QRP8;J3QLE3;J3KTM6;J3QRU2;J3KT83;J3QRA0;J3QQS9;J3QQV2;J3QSC3	O15427;J3QRP8;J3QLE3;J3KTM6;J3QRU2;J3KT83;J3QRA0;J3QQS9;J3QQV2;J3QSC3	Monocarboxylate transporter 4	SLC16A3	>sp|O15427|MOT4_HUMAN Monocarboxylate transporter 4 OS=Homo sapiens GN=SLC16A3 PE=1 SV=1;>tr|J3QRP8|J3QRP8_HUMAN Monocarboxylate transporter 4 (Fragment) OS=Homo sapiens GN=SLC16A3 PE=1 SV=7;>tr|J3QLE3|J3QLE3_HUMAN Monocarboxylate transporter 4 (Fragment)	10	2	2	2	0	2	0	49.469	465	5.6	0	127010000	0	0	#DIV/0!
1522	Q9NTX5-6;Q9NTX5-2;Q9NTX5;J3KP84;E9PPG7;E9PRU6;F2Z2D6;E9PJS8;E9PLY6;H0Y5L2;Q9NTX5-5;Q9NTX5-3;H0Y525;E9PIU8;Q9NTX5-4	Q9NTX5-6;Q9NTX5-2;Q9NTX5;J3KP84;E9PPG7;E9PRU6;F2Z2D6;E9PJS8;E9PLY6;H0Y5L2;Q9NTX5-5;Q9NTX5-3	Ethylmalonyl-CoA decarboxylase	ECHDC1	>sp|Q9NTX5-6|ECHD1_HUMAN Isoform 6 of Ethylmalonyl-CoA decarboxylase OS=Homo sapiens GN=ECHDC1;>sp|Q9NTX5-2|ECHD1_HUMAN Isoform 2 of Ethylmalonyl-CoA decarboxylase OS=Homo sapiens GN=ECHDC1;>sp|Q9NTX5|ECHD1_HUMAN Ethylmalonyl-CoA decarboxylase OS=Homo sapi	15	3	3	3	0	3	0	31.089	284	13	0	126300000	0	0	#DIV/0!
1036	P50395-2;P50395;Q5SX91;Q5SX87;V9GYJ7;V9GYF8;Q5SX90;P31150	P50395-2;P50395;Q5SX91;Q5SX87	Rab GDP dissociation inhibitor beta	GDI2	>sp|P50395-2|GDIB_HUMAN Isoform 2 of Rab GDP dissociation inhibitor beta OS=Homo sapiens GN=GDI2;>sp|P50395|GDIB_HUMAN Rab GDP dissociation inhibitor beta OS=Homo sapiens GN=GDI2 PE=1 SV=2;>tr|Q5SX91|Q5SX91_HUMAN Rab GDP dissociation inhibitor beta (Fragme	8	6	6	6	0	6	0	45.619	400	19	0	121890000	0	0	#DIV/0!
606	K7EQ02;K7EQ55;K7EK33;Q96EP5-2;Q96EP5	K7EQ02;K7EQ55;K7EK33;Q96EP5-2;Q96EP5	DAZ-associated protein 1	DAZAP1	>tr|K7EQ02|K7EQ02_HUMAN DAZ-associated protein 1 (Fragment) OS=Homo sapiens GN=DAZAP1 PE=1 SV=2;>tr|K7EQ55|K7EQ55_HUMAN DAZ-associated protein 1 OS=Homo sapiens GN=DAZAP1 PE=1 SV=2;>tr|K7EK33|K7EK33_HUMAN DAZ-associated protein 1 OS=Homo sapiens GN=DAZAP1	5	2	2	2	0	2	0	35.02	327	9.5	0	121050000	0	0	#DIV/0!
403	E9PFD2;P11172;F2Z3P2;F2Z303;F8WDG4;P11172-3	E9PFD2;P11172;F2Z3P2;F2Z303;F8WDG4;P11172-3	Uridine 5-monophosphate synthase;Orotate phosphoribosyltransferase;Orotidine 5-phosphate decarboxylase	UMPS	>tr|E9PFD2|E9PFD2_HUMAN Uridine 5-monophosphate synthase OS=Homo sapiens GN=UMPS PE=1 SV=1;>sp|P11172|UMPS_HUMAN Uridine 5-monophosphate synthase OS=Homo sapiens GN=UMPS PE=1 SV=1;>tr|F2Z3P2|F2Z3P2_HUMAN Uridine 5-monophosphate synthase OS=Homo sapiens	6	2	2	2	0	2	0	37.64	342	6.4	0	120040000	0	0	#DIV/0!
625	M0QZR4;Q92888-2;Q92888;Q92888-3;Q92888-4;M0QYC1;M0QZH8;M0QYS3;M0R2C7	M0QZR4;Q92888-2;Q92888;Q92888-3;Q92888-4;M0QYC1	Rho guanine nucleotide exchange factor 1	ARHGEF1	>tr|M0QZR4|M0QZR4_HUMAN Rho guanine nucleotide exchange factor 1 OS=Homo sapiens GN=ARHGEF1 PE=1 SV=1;>sp|Q92888-2|ARHG1_HUMAN Isoform 2 of Rho guanine nucleotide exchange factor 1 OS=Homo sapiens GN=ARHGEF1;>sp|Q92888|ARHG1_HUMAN Rho guanine nucleotide ex	9	6	6	6	0	6	0	108.32	968	8.3	0	119520000	0	0	#DIV/0!
666	O15226;O15226-2;A0A087WXT2	O15226;O15226-2	NF-kappa-B-repressing factor	NKRF	>sp|O15226|NKRF_HUMAN NF-kappa-B-repressing factor OS=Homo sapiens GN=NKRF PE=1 SV=2;>sp|O15226-2|NKRF_HUMAN Isoform 2 of NF-kappa-B-repressing factor OS=Homo sapiens GN=NKRF	3	3	3	3	0	3	0	77.672	690	4.6	0	111030000	0	0	#DIV/0!
1438	Q96P11-5;Q96P11;Q96P11-2;Q96P11-4;Q63ZY6-5;Q63ZY6;Q96P11-3;Q63ZY6-4;Q63ZY6-2;Q63ZY6-6	Q96P11-5;Q96P11;Q96P11-2;Q96P11-4;Q63ZY6-5;Q63ZY6;Q96P11-3	Probable 28S rRNA (cytosine-C(5))-methyltransferase;Putative methyltransferase NSUN5C	NSUN5;NSUN5P2	>sp|Q96P11-5|NSUN5_HUMAN Isoform 5 of Probable 28S rRNA (cytosine-C(5))-methyltransferase OS=Homo sapiens GN=NSUN5;>sp|Q96P11|NSUN5_HUMAN Probable 28S rRNA (cytosine-C(5))-methyltransferase OS=Homo sapiens GN=NSUN5 PE=1 SV=2;>sp|Q96P11-2|NSUN5_HUMAN Isofor	10	4	4	4	0	4	0	42.477	391	11.5	0	110440000	0	0	#DIV/0!
820	P08572	P08572	Collagen alpha-2(IV) chain;Canstatin	COL4A2	>sp|P08572|CO4A2_HUMAN Collagen alpha-2(IV) chain OS=Homo sapiens GN=COL4A2 PE=1 SV=4	1	2	2	2	0	2	0	167.55	1712	1.5	0	109930000	0	0	#DIV/0!
863	P14373-2;P14373;A0A140T9Q6;A0A140T9B9;A0A140T9N6;A0A140T9V9;H0Y551	P14373-2;P14373	Zinc finger protein RFP	TRIM27	>sp|P14373-2|TRI27_HUMAN Isoform Beta of Zinc finger protein RFP OS=Homo sapiens GN=TRIM27;>sp|P14373|TRI27_HUMAN Zinc finger protein RFP OS=Homo sapiens GN=TRIM27 PE=1 SV=1	7	3	3	3	0	3	0	41.439	358	9.2	0	108210000	0	0	#DIV/0!
845	P11216	P11216	Glycogen phosphorylase, brain form	PYGB	>sp|P11216|PYGB_HUMAN Glycogen phosphorylase, brain form OS=Homo sapiens GN=PYGB PE=1 SV=5	1	6	3	6	1	3	0	96.695	843	8.1	0.9	107970000	0	0	#DIV/0!
825	P08754;P63096-2;P04899-6;P04899-3;P04899-5;P04899-2;P63096;P04899;P04899-4	P08754	Guanine nucleotide-binding protein G(k) subunit alpha	GNAI3	>sp|P08754|GNAI3_HUMAN Guanine nucleotide-binding protein G(k) subunit alpha OS=Homo sapiens GN=GNAI3 PE=1 SV=3	9	3	3	3	0	3	0	40.532	354	12.7	0	105410000	0	0	#DIV/0!
612	K7EMS3	K7EMS3		KRT19	>tr|K7EMS3|K7EMS3_HUMAN Keratin, type I cytoskeletal 19 (Fragment) OS=Homo sapiens GN=KRT19 PE=1 SV=1	1	22	2	22	17	2	1	20.186	181	81.8	69.6	105400000	0	0	#DIV/0!
1572	Q9UN81	Q9UN81	LINE-1 retrotransposable element ORF1 protein	L1RE1	>sp|Q9UN81|LORF1_HUMAN LINE-1 retrotransposable element ORF1 protein OS=Homo sapiens GN=L1RE1 PE=1 SV=1	1	3	3	3	0	3	0	40.055	338	10.4	0	104220000	0	0	#DIV/0!
1368	Q8IXB1;Q8IXB1-2	Q8IXB1;Q8IXB1-2	DnaJ homolog subfamily C member 10	DNAJC10	>sp|Q8IXB1|DJC10_HUMAN DnaJ homolog subfamily C member 10 OS=Homo sapiens GN=DNAJC10 PE=1 SV=2;>sp|Q8IXB1-2|DJC10_HUMAN Isoform 2 of DnaJ homolog subfamily C member 10 OS=Homo sapiens GN=DNAJC10	2	2	2	2	0	2	0	91.079	793	2.8	0	102050000	0	0	#DIV/0!
831	P09496-5;P09496-2;C9J8P9;F8WF69;P09496-4;P09496-3;P09496	P09496-5;P09496-2;C9J8P9;F8WF69;P09496-4;P09496-3;P09496	Clathrin light chain A	CLTA	>sp|P09496-5|CLCA_HUMAN Isoform 5 of Clathrin light chain A OS=Homo sapiens GN=CLTA;>sp|P09496-2|CLCA_HUMAN Isoform Non-brain of Clathrin light chain A OS=Homo sapiens GN=CLTA;>tr|C9J8P9|C9J8P9_HUMAN Clathrin light chain A OS=Homo sapiens GN=CLTA PE=1 SV=1	7	2	2	2	0	2	0	17.687	166	17.5	0	101420000	0	0	#DIV/0!
1259	Q15084-3;Q15084;Q15084-4;Q15084-5;Q15084-2	Q15084-3;Q15084;Q15084-4;Q15084-5;Q15084-2	Protein disulfide-isomerase A6	PDIA6	>sp|Q15084-3|PDIA6_HUMAN Isoform 3 of Protein disulfide-isomerase A6 OS=Homo sapiens GN=PDIA6;>sp|Q15084|PDIA6_HUMAN Protein disulfide-isomerase A6 OS=Homo sapiens GN=PDIA6 PE=1 SV=1;>sp|Q15084-4|PDIA6_HUMAN Isoform 4 of Protein disulfide-isomerase A6 OS=H	5	3	3	3	0	3	0	47.837	437	9.6	0	101130000	0	0	#DIV/0!
529	H0YJP3;P23381-2;P23381	H0YJP3;P23381-2;P23381	Tryptophan--tRNA ligase, cytoplasmic;T1-TrpRS;T2-TrpRS	WARS	>tr|H0YJP3|H0YJP3_HUMAN Tryptophan--tRNA ligase, cytoplasmic (Fragment) OS=Homo sapiens GN=WARS PE=1 SV=1;>sp|P23381-2|SYWC_HUMAN Isoform 2 of Tryptophan--tRNA ligase, cytoplasmic OS=Homo sapiens GN=WARS;>sp|P23381|SYWC_HUMAN Tryptophan--tRNA ligase, cytop	3	2	2	2	0	2	0	20.016	185	16.2	0	100330000	0	0	#DIV/0!
966	P35606-2;P35606;D6RBZ7;D6RCL6;D6RBG7;D6RBT6;D6R997	P35606-2;P35606;D6RBZ7;D6RCL6;D6RBG7;D6RBT6;D6R997	Coatomer subunit beta	COPB2	>sp|P35606-2|COPB2_HUMAN Isoform 2 of Coatomer subunit beta OS=Homo sapiens GN=COPB2;>sp|P35606|COPB2_HUMAN Coatomer subunit beta OS=Homo sapiens GN=COPB2 PE=1 SV=2;>tr|D6RBZ7|D6RBZ7_HUMAN Coatomer subunit beta (Fragment) OS=Homo sapiens GN=COPB2 PE=1 S	7	3	3	3	0	3	0	99.045	877	3.3	0	99734000	0	0	#DIV/0!
1186	Q08AF3;B4E128;Q08AF3-2;REV__H7C1F2;REV__H0Y3R4;REV__Q9C0A6-2;REV__Q9C0A6-3;REV__Q9C0A6;REV__E7EWN3;REV__Q8IZD2-6;REV__Q8IZD2-5;REV__Q8IZD2-2;REV__E7ETZ7;REV__Q8IZD2-7;REV__Q8IZD2	Q08AF3;B4E128;Q08AF3-2	Schlafen family member 5	SLFN5;MAP3K10	>sp|Q08AF3|SLFN5_HUMAN Schlafen family member 5 OS=Homo sapiens GN=SLFN5 PE=1 SV=1;>tr|B4E128|B4E128_HUMAN Schlafen family member 5 OS=Homo sapiens GN=SLFN5 PE=1 SV=1;>sp|Q08AF3-2|SLFN5_HUMAN Isoform 2 of Schlafen family member 5 OS=Homo sapiens GN=SLFN5	15	7	7	7	0	7	0	101.05	891	8.1	0	97452000	0	0	#DIV/0!
1042	P51116;I3L1Z2	P51116	Fragile X mental retardation syndrome-related protein 2	FXR2	>sp|P51116|FXR2_HUMAN Fragile X mental retardation syndrome-related protein 2 OS=Homo sapiens GN=FXR2 PE=1 SV=2	2	7	5	6	3	4	1	74.222	673	10.3	4.5	96958000	0	0	#DIV/0!
414	E9PQP7;H7BXH2;E9PKF6;Q5H9R7-3;Q5H9R7-4;Q5H9R7-6;Q5H9R7-2;Q5H9R7;Q5H9R7-5;H0YEN2;H0YDW1;E9PK08;E9PNN8	E9PQP7;H7BXH2;E9PKF6;Q5H9R7-3;Q5H9R7-4;Q5H9R7-6;Q5H9R7-2;Q5H9R7;Q5H9R7-5;H0YEN2	Serine/threonine-protein phosphatase 6 regulatory subunit 3	PPP6R3	>tr|E9PQP7|E9PQP7_HUMAN Serine/threonine-protein phosphatase 6 regulatory subunit 3 OS=Homo sapiens GN=PPP6R3 PE=1 SV=1;>tr|H7BXH2|H7BXH2_HUMAN Serine/threonine-protein phosphatase 6 regulatory subunit 3 OS=Homo sapiens GN=PPP6R3 PE=1 SV=1;>tr|E9PKF6|E9PKF	13	3	3	3	0	3	0	70.843	641	5.6	0	96499000	0	0	#DIV/0!
865	P14625;Q58FF3	P14625	Endoplasmin	HSP90B1	>sp|P14625|ENPL_HUMAN Endoplasmin OS=Homo sapiens GN=HSP90B1 PE=1 SV=1	2	6	4	6	0	4	0	92.468	803	6.8	0	96287000	0	0	#DIV/0!
1391	Q8TEM1;Q8TEM1-2	Q8TEM1;Q8TEM1-2	Nuclear pore membrane glycoprotein 210	NUP210	>sp|Q8TEM1|PO210_HUMAN Nuclear pore membrane glycoprotein 210 OS=Homo sapiens GN=NUP210 PE=1 SV=3;>sp|Q8TEM1-2|PO210_HUMAN Isoform 2 of Nuclear pore membrane glycoprotein 210 OS=Homo sapiens GN=NUP210	2	5	5	5	0	5	0	205.11	1887	3.1	0	95808000	0	0	#DIV/0!
605	K7EPR4;K7EJJ1;Q9Y6Q5;K7EMG5;Q9Y6Q5-2	K7EPR4;K7EJJ1;Q9Y6Q5;K7EMG5;Q9Y6Q5-2	AP-1 complex subunit mu-2	AP1M2	>tr|K7EPR4|K7EPR4_HUMAN AP-1 complex subunit mu-2 (Fragment) OS=Homo sapiens GN=AP1M2 PE=1 SV=1;>tr|K7EJJ1|K7EJJ1_HUMAN AP-1 complex subunit mu-2 (Fragment) OS=Homo sapiens GN=AP1M2 PE=1 SV=1;>sp|Q9Y6Q5|AP1M2_HUMAN AP-1 complex subunit mu-2 OS=Homo sapiens	5	2	2	2	0	2	0	27.434	239	8.4	0	93694000	0	0	#DIV/0!
1585	Q9Y294	Q9Y294	Histone chaperone ASF1A	ASF1A	>sp|Q9Y294|ASF1A_HUMAN Histone chaperone ASF1A OS=Homo sapiens GN=ASF1A PE=1 SV=1	1	1	1	1	0	1	0	22.968	204	7.4	0	93074000	0	0	#DIV/0!
196	R9WNI0;A8MQB8;G3V0J0;Q06787-8;Q06787-6;Q06787-2;Q06787-4;Q06787-5;Q06787-9;Q06787-7;Q06787-3;Q06787;A0A087WXI3;G8JLE9;Q06787-11;Q06787-10	R9WNI0;A8MQB8;G3V0J0;Q06787-8;Q06787-6;Q06787-2;Q06787-4;Q06787-5;Q06787-9;Q06787-7;Q06787-3;Q06787	Fragile X mental retardation protein 1	FMR1	>tr|R9WNI0|R9WNI0_HUMAN Fragile X mental retardation 1 OS=Homo sapiens GN=FMR1 PE=1 SV=1;>tr|A8MQB8|A8MQB8_HUMAN Fragile X mental retardation protein 1 OS=Homo sapiens GN=FMR1 PE=1 SV=1;>tr|G3V0J0|G3V0J0_HUMAN Fragile X mental retardation 1, isoform CRA_e	16	3	2	3	1	2	0	61.515	544	5.1	1.5	92648000	0	0	#DIV/0!
627	M0R0C3;M0R2F8;Q3ZCQ8-3;Q3ZCQ8;Q3ZCQ8-2	M0R0C3;M0R2F8;Q3ZCQ8-3;Q3ZCQ8;Q3ZCQ8-2	Mitochondrial import inner membrane translocase subunit TIM50	TIMM50	>tr|M0R0C3|M0R0C3_HUMAN Mitochondrial import inner membrane translocase subunit TIM50 (Fragment) OS=Homo sapiens GN=TIMM50 PE=1 SV=1;>tr|M0R2F8|M0R2F8_HUMAN Mitochondrial import inner membrane translocase subunit TIM50 OS=Homo sapiens GN=TIMM50 PE=1 SV=2;>	5	3	3	3	0	3	0	11.866	104	37.5	0	92406000	0	0	#DIV/0!
116	A0A0A0MSM0;Q92598-2;Q92598-3;Q92598;Q92598-4	A0A0A0MSM0;Q92598-2;Q92598-3;Q92598;Q92598-4	Heat shock protein 105 kDa	HSPH1	>tr|A0A0A0MSM0|A0A0A0MSM0_HUMAN Heat shock protein 105 kDa OS=Homo sapiens GN=HSPH1 PE=1 SV=1;>sp|Q92598-2|HS105_HUMAN Isoform Beta of Heat shock protein 105 kDa OS=Homo sapiens GN=HSPH1;>sp|Q92598-3|HS105_HUMAN Isoform 3 of Heat shock protein 105 kDa OS=H	5	2	2	2	0	2	0	88.841	782	2.7	0	92382000	0	0	#DIV/0!
1363	Q86X55-2;Q86X55-1;Q86X55;K7EK20;K7EPK1;K7EQA8	Q86X55-2;Q86X55-1;Q86X55;K7EK20;K7EPK1;K7EQA8	Histone-arginine methyltransferase CARM1	CARM1	>sp|Q86X55-2|CARM1_HUMAN Isoform 2 of Histone-arginine methyltransferase CARM1 OS=Homo sapiens GN=CARM1;>sp|Q86X55-1|CARM1_HUMAN Isoform 1 of Histone-arginine methyltransferase CARM1 OS=Homo sapiens GN=CARM1;>sp|Q86X55|CARM1_HUMAN Histone-arginine methyltr	6	2	2	2	0	2	0	41.884	384	5.7	0	92126000	0	0	#DIV/0!
571	I3L387;P53350	I3L387;P53350	Serine/threonine-protein kinase PLK1	PLK1	>tr|I3L387|I3L387_HUMAN Serine/threonine-protein kinase PLK1 OS=Homo sapiens GN=PLK1 PE=1 SV=1;>sp|P53350|PLK1_HUMAN Serine/threonine-protein kinase PLK1 OS=Homo sapiens GN=PLK1 PE=1 SV=1	2	1	1	1	0	1	0	18.674	173	5.2	0	91594000	0	0	#DIV/0!
540	H3BLV9;Q5R363;Q96SB4-4;Q96SB4;Q96SB4-3;D6RBM8;H7C521;H7C5L6;A8MPP7;A8MPY5;E7ETV6;Q9UPE1-2;Q9UPE1-3;Q9UPE1-4;Q9UPE1;P78362;P78362-2	H3BLV9;Q5R363;Q96SB4-4;Q96SB4;Q96SB4-3	SRSF protein kinase 1	SRPK1	>tr|H3BLV9|H3BLV9_HUMAN SRSF protein kinase 1 (Fragment) OS=Homo sapiens GN=SRPK1 PE=1 SV=1;>tr|Q5R363|Q5R363_HUMAN SRSF protein kinase 1 OS=Homo sapiens GN=SRPK1 PE=1 SV=2;>sp|Q96SB4-4|SRPK1_HUMAN Isoform 3 of SRSF protein kinase 1 OS=Homo sapiens GN=SRPK	17	3	3	3	0	3	0	76.039	671	5.5	0	91194000	0	0	#DIV/0!
1204	Q13136-2;Q13136;E9PID5;E9PPF6;E9PJZ7	Q13136-2;Q13136;E9PID5;E9PPF6;E9PJZ7	Liprin-alpha-1	PPFIA1	>sp|Q13136-2|LIPA1_HUMAN Isoform 2 of Liprin-alpha-1 OS=Homo sapiens GN=PPFIA1;>sp|Q13136|LIPA1_HUMAN Liprin-alpha-1 OS=Homo sapiens GN=PPFIA1 PE=1 SV=1;>tr|E9PID5|E9PID5_HUMAN Liprin-alpha-1 (Fragment) OS=Homo sapiens GN=PPFIA1 PE=1 SV=1;>tr|E9PPF6|E9PPF6	5	2	2	2	0	2	0	133.97	1185	2.3	0	91078000	0	0	#DIV/0!
1033	P49792;J3KQ37;Q99666;O14715;F8W705;Q99666-2	P49792	E3 SUMO-protein ligase RanBP2	RANBP2	>sp|P49792|RBP2_HUMAN E3 SUMO-protein ligase RanBP2 OS=Homo sapiens GN=RANBP2 PE=1 SV=2	6	7	5	7	0	5	0	358.2	3224	3	0	90910000	0	0	#DIV/0!
818	P08237-2;P08237;P08237-3;F8VW30;F8VSL1;F8VZI0;F8VX13;F8VNX2;F8VZQ1;F8VP00	P08237-2;P08237;P08237-3	ATP-dependent 6-phosphofructokinase, muscle type	PFKM	>sp|P08237-2|PFKAM_HUMAN Isoform 2 of ATP-dependent 6-phosphofructokinase, muscle type OS=Homo sapiens GN=PFKM;>sp|P08237|PFKAM_HUMAN ATP-dependent 6-phosphofructokinase, muscle type OS=Homo sapiens GN=PFKM PE=1 SV=2;>sp|P08237-3|PFKAM_HUMAN Isoform 3 of A	10	3	3	3	0	3	0	81.775	749	4.1	0	90034000	0	0	#DIV/0!
58	A0A087WXZ3;Q9Y5A9-2;Q9Y5A9;Q9BYJ9;A0A024R7W5;A0A087X0Q1;A0A087WY31;Q7Z739;Q9BYJ9-2	A0A087WXZ3;Q9Y5A9-2;Q9Y5A9;Q9BYJ9;A0A024R7W5;A0A087X0Q1;A0A087WY31;Q7Z739	YTH domain-containing family protein 2;YTH domain-containing family protein 1;YTH domain-containing family protein 3	YTHDF2;YTHDF1;YTHDF3	>tr|A0A087WXZ3|A0A087WXZ3_HUMAN YTH domain-containing family protein 2 OS=Homo sapiens GN=YTHDF2 PE=1 SV=1;>sp|Q9Y5A9-2|YTHD2_HUMAN Isoform 2 of YTH domain-containing family protein 2 OS=Homo sapiens GN=YTHDF2;>sp|Q9Y5A9|YTHD2_HUMAN YTH domain-containing f	9	4	4	3	1	3	1	61.163	569	6	1.6	89696000	0	0	#DIV/0!
1435	Q96KR1	Q96KR1	Zinc finger RNA-binding protein	ZFR	>sp|Q96KR1|ZFR_HUMAN Zinc finger RNA-binding protein OS=Homo sapiens GN=ZFR PE=1 SV=2	1	4	3	4	0	3	0	117.01	1074	4	0	89498000	0	0	#DIV/0!
1234	Q14289-2;Q14289;E9PBI4	Q14289-2;Q14289;E9PBI4	Protein-tyrosine kinase 2-beta	PTK2B	>sp|Q14289-2|FAK2_HUMAN Isoform 2 of Protein-tyrosine kinase 2-beta OS=Homo sapiens GN=PTK2B;>sp|Q14289|FAK2_HUMAN Protein-tyrosine kinase 2-beta OS=Homo sapiens GN=PTK2B PE=1 SV=2;>tr|E9PBI4|E9PBI4_HUMAN Protein-tyrosine kinase 2-beta OS=Homo sapiens GN=P	3	4	3	4	0	3	0	111.18	967	5.2	0	89071000	0	0	#DIV/0!
1319	Q5TDF0;Q9BSD7	Q5TDF0;Q9BSD7	Cancer-related nucleoside-triphosphatase	NTPCR	>tr|Q5TDF0|Q5TDF0_HUMAN Cancer-related nucleoside-triphosphatase OS=Homo sapiens GN=NTPCR PE=1 SV=1;>sp|Q9BSD7|NTPCR_HUMAN Cancer-related nucleoside-triphosphatase OS=Homo sapiens GN=NTPCR PE=1 SV=1	2	2	2	2	0	2	0	25.072	228	11.8	0	88915000	0	0	#DIV/0!
234	B7Z524;H0YDX7;J3QT46;Q9Y450-4;Q9Y450;H0YES5;E9PS53;E9PHZ9	B7Z524;H0YDX7;J3QT46;Q9Y450-4;Q9Y450;H0YES5	HBS1-like protein	HBS1L	>tr|B7Z524|B7Z524_HUMAN HBS1-like protein OS=Homo sapiens GN=HBS1L PE=1 SV=1;>tr|H0YDX7|H0YDX7_HUMAN HBS1-like protein (Fragment) OS=Homo sapiens GN=HBS1L PE=1 SV=1;>tr|J3QT46|J3QT46_HUMAN HBS1-like protein OS=Homo sapiens GN=HBS1L PE=1 SV=1;>sp|Q9Y450-4|H	8	3	3	3	0	3	0	56.961	520	9.6	0	88758000	0	0	#DIV/0!
661	O15042-2;O15042;E7ET15;O15042-3;E7EW00;H0Y8D9	O15042-2;O15042;E7ET15;O15042-3	U2 snRNP-associated SURP motif-containing protein	U2SURP	>sp|O15042-2|SR140_HUMAN Isoform 2 of U2 snRNP-associated SURP motif-containing protein OS=Homo sapiens GN=U2SURP;>sp|O15042|SR140_HUMAN U2 snRNP-associated SURP motif-containing protein OS=Homo sapiens GN=U2SURP PE=1 SV=2;>tr|E7ET15|E7ET15_HUMAN U2 snRNP-	6	3	3	3	0	3	0	118.23	1028	4.3	0	87363000	0	0	#DIV/0!
1502	Q9H9A6	Q9H9A6	Leucine-rich repeat-containing protein 40	LRRC40	>sp|Q9H9A6|LRC40_HUMAN Leucine-rich repeat-containing protein 40 OS=Homo sapiens GN=LRRC40 PE=1 SV=1	1	5	5	5	0	5	0	68.249	602	10.6	0	86727000	0	0	#DIV/0!
1089	P61204-2;P84077;P61204;H0YGG7	P61204-2;P84077;P61204;H0YGG7	ADP-ribosylation factor 3;ADP-ribosylation factor 1	ARF3;ARF1	>sp|P61204-2|ARF3_HUMAN Isoform 2 of ADP-ribosylation factor 3 OS=Homo sapiens GN=ARF3;>sp|P84077|ARF1_HUMAN ADP-ribosylation factor 1 OS=Homo sapiens GN=ARF1 PE=1 SV=2;>sp|P61204|ARF3_HUMAN ADP-ribosylation factor 3 OS=Homo sapiens GN=ARF3 PE=1 SV=2;>tr|H	4	2	1	2	1	1	0	16.145	144	18.1	7.6	86694000	0	0	#DIV/0!
37	A0A087WVC4;A0A0A0MS54;P22694-10;P22694-4;P22694-3;P17612-2;P22694;P17612;P22694-5;P22694-7;P22694-6;P22694-9;P22694-2;B1APF7;B1APG1;B1APG0;Q15136;B1APG2;B1APF8;B1APF9;K7ERP6;B1APG3;P22694-8	A0A087WVC4;A0A0A0MS54;P22694-10;P22694-4;P22694-3;P17612-2;P22694;P17612;P22694-5;P22694-7;P22694-6;P22694-9;P22694-2;B1APF7;B1APG1;B1APG0;Q15136;B1APG2;B1APF8;B1APF9;K7ERP6;B1APG3;P22694-8	cAMP-dependent protein kinase catalytic subunit beta;cAMP-dependent protein kinase catalytic subunit alpha	PRKACB;PRKACA;KIN27	>tr|A0A087WVC4|A0A087WVC4_HUMAN cAMP-dependent protein kinase catalytic subunit beta OS=Homo sapiens GN=PRKACB PE=1 SV=1;>tr|A0A0A0MS54|A0A0A0MS54_HUMAN cAMP-dependent protein kinase catalytic subunit beta OS=Homo sapiens GN=PRKACB PE=1 SV=1;>sp|P22694-10|	23	2	2	2	0	2	0	39.236	338	5.3	0	86651000	0	0	#DIV/0!
1477	Q9BY32;Q9BY32-3;Q9BY32-2	Q9BY32;Q9BY32-3;Q9BY32-2	Inosine triphosphate pyrophosphatase	ITPA	>sp|Q9BY32|ITPA_HUMAN Inosine triphosphate pyrophosphatase OS=Homo sapiens GN=ITPA PE=1 SV=2;>sp|Q9BY32-3|ITPA_HUMAN Isoform 3 of Inosine triphosphate pyrophosphatase OS=Homo sapiens GN=ITPA;>sp|Q9BY32-2|ITPA_HUMAN Isoform 2 of Inosine triphosphate pyropho	3	2	2	2	0	2	0	21.445	194	12.4	0	86434000	0	0	#DIV/0!
1159	Q00688	Q00688	Peptidyl-prolyl cis-trans isomerase FKBP3	FKBP3	>sp|Q00688|FKBP3_HUMAN Peptidyl-prolyl cis-trans isomerase FKBP3 OS=Homo sapiens GN=FKBP3 PE=1 SV=1	1	3	3	3	0	3	0	25.177	224	16.5	0	85308000	0	0	#DIV/0!
53	A0A087WXC5;E7ESZ7;O95299;O95299-2;H7C2W5;H7C1Y7;H7C2X4	A0A087WXC5;E7ESZ7;O95299;O95299-2;H7C2W5;H7C1Y7;H7C2X4	NADH dehydrogenase [ubiquinone] 1 alpha subcomplex subunit 10, mitochondrial	NDUFA10	>tr|A0A087WXC5|A0A087WXC5_HUMAN NADH dehydrogenase [ubiquinone] 1 alpha subcomplex subunit 10, mitochondrial OS=Homo sapiens GN=NDUFA10 PE=1 SV=1;>tr|E7ESZ7|E7ESZ7_HUMAN NADH dehydrogenase [ubiquinone] 1 alpha subcomplex subunit 10, mitochondrial OS=Homo s	7	2	2	2	0	2	0	40.836	355	6.8	0	84437000	0	0	#DIV/0!
558	H7C1L7;H7C3G9;Q9UJ70;H0YE82;H0YEB7;C9JEV6;Q9UJ70-2	H7C1L7;H7C3G9;Q9UJ70;H0YE82;H0YEB7;C9JEV6;Q9UJ70-2	N-acetyl-D-glucosamine kinase	NAGK	>tr|H7C1L7|H7C1L7_HUMAN N-acetyl-D-glucosamine kinase OS=Homo sapiens GN=NAGK PE=1 SV=2;>tr|H7C3G9|H7C3G9_HUMAN N-acetyl-D-glucosamine kinase OS=Homo sapiens GN=NAGK PE=1 SV=2;>sp|Q9UJ70|NAGK_HUMAN N-acetyl-D-glucosamine kinase OS=Homo sapiens GN=NAGK PE=1	7	3	3	3	0	3	0	16.516	159	18.9	0	83711000	0	0	#DIV/0!
63	A0A087WYS6;O14818-2;Q8TAA3-2;O14818;Q8TAA3-5;Q8TAA3;H0Y586;O14818-4	A0A087WYS6;O14818-2;Q8TAA3-2;O14818;Q8TAA3-5;Q8TAA3;H0Y586;O14818-4	Proteasome subunit alpha type-7;Proteasome subunit alpha type-7-like	PSMA7;PSMA8	>tr|A0A087WYS6|A0A087WYS6_HUMAN Proteasome (Prosome, macropain) subunit, alpha type, 8, isoform CRA_b OS=Homo sapiens GN=PSMA8 PE=1 SV=1;>sp|O14818-2|PSA7_HUMAN Isoform 2 of Proteasome subunit alpha type-7 OS=Homo sapiens GN=PSMA7;>sp|Q8TAA3-2|PSA7L_HUMAN	8	2	2	2	0	2	0	25.041	224	11.2	0	83296000	0	0	#DIV/0!
949	P31939;P31939-2;F8WEF0;C9JLK0	P31939;P31939-2	Bifunctional purine biosynthesis protein PURH;Phosphoribosylaminoimidazolecarboxamide formyltransferase;IMP cyclohydrolase	ATIC	>sp|P31939|PUR9_HUMAN Bifunctional purine biosynthesis protein PURH OS=Homo sapiens GN=ATIC PE=1 SV=3;>sp|P31939-2|PUR9_HUMAN Isoform 2 of Bifunctional purine biosynthesis protein PURH OS=Homo sapiens GN=ATIC	4	7	7	7	0	7	0	64.615	592	17.9	0	82937000	0	0	#DIV/0!
873	P16402	P16402	Histone H1.3	HIST1H1D	>sp|P16402|H13_HUMAN Histone H1.3 OS=Homo sapiens GN=HIST1H1D PE=1 SV=2	1	6	1	6	5	1	0	22.35	221	26.7	19.5	80619000	0	0	#DIV/0!
1315	Q5T6F2;A2A305;Q5JV08;F5H2U4;Q5T6F2-2	Q5T6F2;A2A305	Ubiquitin-associated protein 2	UBAP2	>sp|Q5T6F2|UBAP2_HUMAN Ubiquitin-associated protein 2 OS=Homo sapiens GN=UBAP2 PE=1 SV=1;>tr|A2A305|A2A305_HUMAN Ubiquitin-associated protein 2 (Fragment) OS=Homo sapiens GN=UBAP2 PE=1 SV=1	5	3	3	3	0	3	0	117.11	1119	3.7	0	77919000	0	0	#DIV/0!
1346	Q7L576-2;Q7L576;A0A0G2JR96;A0A0G2JQT1;A0A087X0D6;E7EW33;H7C229;E7EVJ5;Q7L576-3;Q96F07-2;Q96F07	Q7L576-2;Q7L576;A0A0G2JR96;A0A0G2JQT1	Cytoplasmic FMR1-interacting protein 1	CYFIP1	>sp|Q7L576-2|CYFP1_HUMAN Isoform 2 of Cytoplasmic FMR1-interacting protein 1 OS=Homo sapiens GN=CYFIP1;>sp|Q7L576|CYFP1_HUMAN Cytoplasmic FMR1-interacting protein 1 OS=Homo sapiens GN=CYFIP1 PE=1 SV=1;>tr|A0A0G2JR96|A0A0G2JR96_HUMAN Cytoplasmic FMR1-intera	11	3	3	3	0	3	0	94.466	822	3.8	0	77869000	0	0	#DIV/0!
184	A2A274;Q99798	A2A274;Q99798	Aconitate hydratase, mitochondrial	ACO2	>tr|A2A274|A2A274_HUMAN Aconitate hydratase, mitochondrial OS=Homo sapiens GN=ACO2 PE=1 SV=1;>sp|Q99798|ACON_HUMAN Aconitate hydratase, mitochondrial OS=Homo sapiens GN=ACO2 PE=1 SV=2	2	4	4	4	0	4	0	87.819	805	7.6	0	77584000	0	0	#DIV/0!
1358	Q86UE4;E5RJU9;H0YBJ8	Q86UE4;E5RJU9	Protein LYRIC	MTDH	>sp|Q86UE4|LYRIC_HUMAN Protein LYRIC OS=Homo sapiens GN=MTDH PE=1 SV=2;>tr|E5RJU9|E5RJU9_HUMAN Protein LYRIC OS=Homo sapiens GN=MTDH PE=1 SV=1	3	4	4	4	0	4	0	63.836	582	10.7	0	76644000	0	0	#DIV/0!
460	F8VNY3;P45973	F8VNY3;P45973	Chromobox protein homolog 5	CBX5	>tr|F8VNY3|F8VNY3_HUMAN Chromobox protein homolog 5 (Fragment) OS=Homo sapiens GN=CBX5 PE=1 SV=1;>sp|P45973|CBX5_HUMAN Chromobox protein homolog 5 OS=Homo sapiens GN=CBX5 PE=1 SV=1	2	2	2	2	0	2	0	10.857	91	28.6	0	76435000	0	0	#DIV/0!
626	M0R080;P25685-2;P25685;M0R1D6;M0QZD0;M0QYT3;M0QXK0;Q9UDY4	M0R080;P25685-2;P25685;M0R1D6;M0QZD0;M0QYT3;M0QXK0;Q9UDY4	DnaJ homolog subfamily B member 1;DnaJ homolog subfamily B member 4	DNAJB1;DNAJB4	>tr|M0R080|M0R080_HUMAN DnaJ homolog subfamily B member 1 (Fragment) OS=Homo sapiens GN=DNAJB1 PE=1 SV=1;>sp|P25685-2|DNJB1_HUMAN Isoform 2 of DnaJ homolog subfamily B member 1 OS=Homo sapiens GN=DNAJB1;>sp|P25685|DNJB1_HUMAN DnaJ homolog subfamily B membe	8	2	2	2	0	2	0	20.497	183	12	0	76285000	0	0	#DIV/0!
97	A0A0A0MQS1;Q53H96-2;Q53H96;F8WEI0;B5MD87	A0A0A0MQS1;Q53H96-2;Q53H96	Pyrroline-5-carboxylate reductase 3	PYCRL	>tr|A0A0A0MQS1|A0A0A0MQS1_HUMAN Pyrroline-5-carboxylate reductase OS=Homo sapiens GN=PYCRL PE=1 SV=1;>sp|Q53H96-2|P5CR3_HUMAN Isoform 2 of Pyrroline-5-carboxylate reductase 3 OS=Homo sapiens GN=PYCRL;>sp|Q53H96|P5CR3_HUMAN Pyrroline-5-carboxylate reductase	5	3	3	3	0	3	0	29.892	286	11.5	0	76261000	0	0	#DIV/0!
835	P09960-4;P09960;P09960-3;P09960-2	P09960-4;P09960;P09960-3;P09960-2	Leukotriene A-4 hydrolase	LTA4H	>sp|P09960-4|LKHA4_HUMAN Isoform 4 of Leukotriene A-4 hydrolase OS=Homo sapiens GN=LTA4H;>sp|P09960|LKHA4_HUMAN Leukotriene A-4 hydrolase OS=Homo sapiens GN=LTA4H PE=1 SV=2;>sp|P09960-3|LKHA4_HUMAN Isoform 3 of Leukotriene A-4 hydrolase OS=Homo sapiens GN=	4	3	3	3	0	3	0	66.851	587	5.6	0	75442000	0	0	#DIV/0!
539	H0YNG3;P67812-4;P67812;P67812-3;H0YNX5;H0YNA5;P67812-2;H0YKT4	H0YNG3;P67812-4;P67812;P67812-3;H0YNX5;H0YNA5;P67812-2	Signal peptidase complex catalytic subunit SEC11A	SEC11A	>tr|H0YNG3|H0YNG3_HUMAN Signal peptidase complex catalytic subunit SEC11 OS=Homo sapiens GN=SEC11A PE=1 SV=1;>sp|P67812-4|SC11A_HUMAN Isoform 4 of Signal peptidase complex catalytic subunit SEC11A OS=Homo sapiens GN=SEC11A;>sp|P67812|SC11A_HUMAN Signal pep	8	3	3	3	0	3	0	18.651	163	17.2	0	75352000	0	0	#DIV/0!
948	P31930	P31930	Cytochrome b-c1 complex subunit 1, mitochondrial	UQCRC1	>sp|P31930|QCR1_HUMAN Cytochrome b-c1 complex subunit 1, mitochondrial OS=Homo sapiens GN=UQCRC1 PE=1 SV=3	1	2	2	2	0	2	0	52.645	480	4	0	74815000	0	0	#DIV/0!
248	C9IZX4;G9CGD6;Q6P9H4	C9IZX4;G9CGD6;Q6P9H4	Connector enhancer of kinase suppressor of ras 3	CNKSR3	>tr|C9IZX4|C9IZX4_HUMAN Connector enhancer of kinase suppressor of ras 3 OS=Homo sapiens GN=CNKSR3 PE=1 SV=1;>tr|G9CGD6|G9CGD6_HUMAN CNK3/IPCEF1 fusion protein long isoform OS=Homo sapiens GN=CNKSR3 PE=1 SV=1;>sp|Q6P9H4|CNKR3_HUMAN Connector enhancer of ki	3	1	1	1	0	1	0	52.644	475	2.9	0	74493000	0	0	#DIV/0!
503	Q5QPK2;H0Y368;O60762;Q5QPJ9	Q5QPK2;H0Y368;O60762	Dolichol-phosphate mannosyltransferase subunit 1	DPM1	>tr|Q5QPK2|Q5QPK2_HUMAN Dolichol-phosphate mannosyltransferase subunit 1 OS=Homo sapiens GN=DPM1 PE=1 SV=1;>tr|H0Y368|H0Y368_HUMAN Dolichol-phosphate mannosyltransferase subunit 1 (Fragment) OS=Homo sapiens GN=DPM1 PE=1 SV=1;>sp|O60762|DPM1_HUMAN Dolichol-	4	3	3	3	0	3	0	32.426	287	13.2	0	74476000	0	0	#DIV/0!
29	A0A087WUQ6;P07203	A0A087WUQ6;P07203	Glutathione peroxidase 1	GPX1	>tr|A0A087WUQ6|A0A087WUQ6_HUMAN Glutathione peroxidase OS=Homo sapiens GN=GPX1 PE=1 SV=1;>sp|P07203|GPX1_HUMAN Glutathione peroxidase 1 OS=Homo sapiens GN=GPX1 PE=1 SV=4	2	2	2	2	0	2	0	21.938	202	13.4	0	74310000	0	0	#DIV/0!
748	O95816;O95816-2	O95816;O95816-2	BAG family molecular chaperone regulator 2	BAG2	>sp|O95816|BAG2_HUMAN BAG family molecular chaperone regulator 2 OS=Homo sapiens GN=BAG2 PE=1 SV=1;>sp|O95816-2|BAG2_HUMAN Isoform 2 of BAG family molecular chaperone regulator 2 OS=Homo sapiens GN=BAG2	2	4	4	4	0	4	0	23.772	211	18	0	74216000	0	0	#DIV/0!
1433	Q96I24	Q96I24	Far upstream element-binding protein 3	FUBP3	>sp|Q96I24|FUBP3_HUMAN Far upstream element-binding protein 3 OS=Homo sapiens GN=FUBP3 PE=1 SV=2	1	1	1	1	0	1	0	61.64	572	1.7	0	73007000	0	0	#DIV/0!
939	P30101	P30101	Protein disulfide-isomerase A3	PDIA3	>sp|P30101|PDIA3_HUMAN Protein disulfide-isomerase A3 OS=Homo sapiens GN=PDIA3 PE=1 SV=4	1	2	2	2	0	2	0	56.782	505	4.8	0	71849000	0	0	#DIV/0!
1245	Q14684-2;Q14684	Q14684-2;Q14684	Ribosomal RNA processing protein 1 homolog B	RRP1B	>sp|Q14684-2|RRP1B_HUMAN Isoform 2 of Ribosomal RNA processing protein 1 homolog B OS=Homo sapiens GN=RRP1B;>sp|Q14684|RRP1B_HUMAN Ribosomal RNA processing protein 1 homolog B OS=Homo sapiens GN=RRP1B PE=1 SV=3	2	2	2	2	0	2	0	82.175	740	3.9	0	71643000	0	0	#DIV/0!
441	F5GYN4;J3KR44;F5GYJ8;Q96FW1	F5GYN4;J3KR44;F5GYJ8;Q96FW1	Ubiquitin thioesterase OTUB1	OTUB1	>tr|F5GYN4|F5GYN4_HUMAN Ubiquitin thioesterase OTUB1 OS=Homo sapiens GN=OTUB1 PE=1 SV=1;>tr|J3KR44|J3KR44_HUMAN Ubiquitin thioesterase OTUB1 OS=Homo sapiens GN=OTUB1 PE=1 SV=2;>tr|F5GYJ8|F5GYJ8_HUMAN Ubiquitin thioesterase OTUB1 OS=Homo sapiens GN=OTUB1 PE	4	1	1	1	0	1	0	28.05	241	6.2	0	70871000	0	0	#DIV/0!
1295	Q2KHR3-2;Q2KHR3;H0YCQ7	Q2KHR3-2;Q2KHR3	Glutamine and serine-rich protein 1	QSER1	>sp|Q2KHR3-2|QSER1_HUMAN Isoform 2 of Glutamine and serine-rich protein 1 OS=Homo sapiens GN=QSER1;>sp|Q2KHR3|QSER1_HUMAN Glutamine and serine-rich protein 1 OS=Homo sapiens GN=QSER1 PE=1 SV=3	3	3	3	3	0	3	0	168	1529	2.7	0	70674000	0	0	#DIV/0!
790	P05120;E7ERB5;E7EPJ9;E9PDK7;H7C004;H7BYS2	P05120;E7ERB5;E7EPJ9	Plasminogen activator inhibitor 2	SERPINB2	>sp|P05120|PAI2_HUMAN Plasminogen activator inhibitor 2 OS=Homo sapiens GN=SERPINB2 PE=1 SV=2;>tr|E7ERB5|E7ERB5_HUMAN Plasminogen activator inhibitor 2 (Fragment) OS=Homo sapiens GN=SERPINB2 PE=1 SV=1;>tr|E7EPJ9|E7EPJ9_HUMAN Plasminogen activator inhibitor	6	4	4	4	0	4	0	46.596	415	15.2	0	70564000	0	0	#DIV/0!
1167	Q01970-2;Q01970	Q01970-2;Q01970	1-phosphatidylinositol 4,5-bisphosphate phosphodiesterase beta-3	PLCB3	>sp|Q01970-2|PLCB3_HUMAN Isoform 2 of 1-phosphatidylinositol 4,5-bisphosphate phosphodiesterase beta-3 OS=Homo sapiens GN=PLCB3;>sp|Q01970|PLCB3_HUMAN 1-phosphatidylinositol 4,5-bisphosphate phosphodiesterase beta-3 OS=Homo sapiens GN=PLCB3 PE=1 SV=2	2	3	3	3	0	3	0	131.2	1167	3.3	0	70148000	0	0	#DIV/0!
1228	Q14152-2;Q14152	Q14152-2;Q14152	Eukaryotic translation initiation factor 3 subunit A	EIF3A	>sp|Q14152-2|EIF3A_HUMAN Isoform 2 of Eukaryotic translation initiation factor 3 subunit A OS=Homo sapiens GN=EIF3A;>sp|Q14152|EIF3A_HUMAN Eukaryotic translation initiation factor 3 subunit A OS=Homo sapiens GN=EIF3A PE=1 SV=1	2	4	4	4	0	4	0	162.63	1348	3.4	0	70095000	0	0	#DIV/0!
67	A0A087WZ40;Q14244-5;Q14244-3;Q14244-2;Q14244-6;Q14244-4;Q14244;Q14244-7	A0A087WZ40;Q14244-5;Q14244-3;Q14244-2;Q14244-6;Q14244-4;Q14244;Q14244-7	Ensconsin	MAP7	>tr|A0A087WZ40|A0A087WZ40_HUMAN Ensconsin OS=Homo sapiens GN=MAP7 PE=1 SV=1;>sp|Q14244-5|MAP7_HUMAN Isoform 5 of Ensconsin OS=Homo sapiens GN=MAP7;>sp|Q14244-3|MAP7_HUMAN Isoform 3 of Ensconsin OS=Homo sapiens GN=MAP7;>sp|Q14244-2|MAP7_HUMAN Isoform 2 of E	8	2	2	2	0	2	0	87.817	779	3.1	0	69155000	0	0	#DIV/0!
1075	P58107	P58107	Epiplakin	EPPK1	>sp|P58107|EPIPL_HUMAN Epiplakin OS=Homo sapiens GN=EPPK1 PE=1 SV=2	1	83	1	83	6	1	0	555.61	5090	37.4	7.2	69037000	0	0	#DIV/0!
98	U3KQC1;K7EIR0;A0A0A0MQU0;Q9BV38;K7EML4	U3KQC1;K7EIR0;A0A0A0MQU0;Q9BV38;K7EML4	WD repeat-containing protein 18	WDR18	>tr|U3KQC1|U3KQC1_HUMAN WD repeat-containing protein 18 (Fragment) OS=Homo sapiens GN=WDR18 PE=1 SV=1;>tr|K7EIR0|K7EIR0_HUMAN WD repeat-containing protein 18 OS=Homo sapiens GN=WDR18 PE=1 SV=1;>tr|A0A0A0MQU0|A0A0A0MQU0_HUMAN WD repeat-containing protein 18	5	2	2	2	0	2	0	43.237	394	5.1	0	68716000	0	0	#DIV/0!
670	O15269	O15269	Serine palmitoyltransferase 1	SPTLC1	>sp|O15269|SPTC1_HUMAN Serine palmitoyltransferase 1 OS=Homo sapiens GN=SPTLC1 PE=1 SV=1	1	2	2	2	0	2	0	52.743	473	4.9	0	68414000	0	0	#DIV/0!
1615	R4GNH3;E9PM69;P17980;E9PKD5;E9PLG2;E9PN50;E9PMD8	R4GNH3;E9PM69;P17980;E9PKD5	26S protease regulatory subunit 6A	PSMC3	>tr|R4GNH3|R4GNH3_HUMAN 26S protease regulatory subunit 6A OS=Homo sapiens GN=PSMC3 PE=1 SV=1;>tr|E9PM69|E9PM69_HUMAN 26S protease regulatory subunit 6A OS=Homo sapiens GN=PSMC3 PE=1 SV=1;>sp|P17980|PRS6A_HUMAN 26S protease regulatory subunit 6A OS=Homo sa	7	5	5	5	0	5	0	47.352	423	16.5	0	68198000	0	0	#DIV/0!
1264	Q15149-8	Q15149-8	Plectin	PLEC	>sp|Q15149-8|PLEC_HUMAN Isoform 8 of Plectin OS=Homo sapiens GN=PLEC	1	299	1	295	194	1	0	513.7	4525	61.9	47.7	67631000	0	0	#DIV/0!
44	A0A0C4DGZ0;A0A087WWE2;P24928;P24928-2	A0A0C4DGZ0;A0A087WWE2;P24928;P24928-2	DNA-directed RNA polymerase II subunit RPB1	POLR2A	>tr|A0A0C4DGZ0|A0A0C4DGZ0_HUMAN DNA-directed RNA polymerase subunit OS=Homo sapiens GN=POLR2A PE=1 SV=1;>tr|A0A087WWE2|A0A087WWE2_HUMAN DNA-directed RNA polymerase subunit OS=Homo sapiens GN=POLR2A PE=1 SV=1;>sp|P24928|RPB1_HUMAN DNA-directed RNA polymeras	4	3	3	3	0	3	0	217.2	1970	2	0	65540000	0	0	#DIV/0!
1050	P52735-3;P52735-2;P52735	P52735-3;P52735-2;P52735	Guanine nucleotide exchange factor VAV2	VAV2	>sp|P52735-3|VAV2_HUMAN Isoform 3 of Guanine nucleotide exchange factor VAV2 OS=Homo sapiens GN=VAV2;>sp|P52735-2|VAV2_HUMAN Isoform 2 of Guanine nucleotide exchange factor VAV2 OS=Homo sapiens GN=VAV2;>sp|P52735|VAV2_HUMAN Guanine nucleotide exchange fact	3	2	2	2	0	2	0	97.031	839	3.9	0	64745000	0	0	#DIV/0!
1056	P53597	P53597	Succinyl-CoA ligase [ADP/GDP-forming] subunit alpha, mitochondrial	SUCLG1	>sp|P53597|SUCA_HUMAN Succinyl-CoA ligase [ADP/GDP-forming] subunit alpha, mitochondrial OS=Homo sapiens GN=SUCLG1 PE=1 SV=4	1	1	1	1	0	1	0	36.249	346	4.3	0	64322000	0	0	#DIV/0!
502	H0Y2V6;Q5SW79-2;Q5SW79-3;Q5SW79	H0Y2V6;Q5SW79-2;Q5SW79-3;Q5SW79	Centrosomal protein of 170 kDa	CEP170	>tr|H0Y2V6|H0Y2V6_HUMAN Centrosomal protein of 170 kDa (Fragment) OS=Homo sapiens GN=CEP170 PE=1 SV=1;>sp|Q5SW79-2|CE170_HUMAN Isoform 2 of Centrosomal protein of 170 kDa OS=Homo sapiens GN=CEP170;>sp|Q5SW79-3|CE170_HUMAN Isoform 3 of Centrosomal protein o	4	3	3	3	0	3	0	171.97	1558	2.1	0	64236000	0	0	#DIV/0!
85	H0Y5R0;A0A0G2JL27;A0A087X199;A0A0G2JJP1;Q9C019	H0Y5R0;A0A0G2JL27;A0A087X199;A0A0G2JJP1;Q9C019	Tripartite motif-containing protein 15	TRIM15	>tr|H0Y5R0|H0Y5R0_HUMAN Tripartite motif-containing protein 15 (Fragment) OS=Homo sapiens GN=TRIM15 PE=1 SV=1;>tr|A0A0G2JL27|A0A0G2JL27_HUMAN Tripartite motif-containing protein 15 OS=Homo sapiens GN=TRIM15 PE=1 SV=1;>tr|A0A087X199|A0A087X199_HUMAN Tripart	5	1	1	1	0	1	0	19.201	164	5.5	0	63441000	0	0	#DIV/0!
1356	Q86U42-2;Q86U42	Q86U42-2;Q86U42	Polyadenylate-binding protein 2	PABPN1	>sp|Q86U42-2|PABP2_HUMAN Isoform 2 of Polyadenylate-binding protein 2 OS=Homo sapiens GN=PABPN1;>sp|Q86U42|PABP2_HUMAN Polyadenylate-binding protein 2 OS=Homo sapiens GN=PABPN1 PE=1 SV=3	2	1	1	1	1	1	1	31.496	296	5.4	5.4	63186000	0	0	#DIV/0!
750	O95865;H0Y7N1;A0A140T971;Q5SSV3;Q5SRR8	O95865;H0Y7N1;A0A140T971;Q5SSV3;Q5SRR8	N(G),N(G)-dimethylarginine dimethylaminohydrolase 2	DDAH2	>sp|O95865|DDAH2_HUMAN N(G),N(G)-dimethylarginine dimethylaminohydrolase 2 OS=Homo sapiens GN=DDAH2 PE=1 SV=1;>tr|H0Y7N1|H0Y7N1_HUMAN N(G),N(G)-dimethylarginine dimethylaminohydrolase 2 (Fragment) OS=Homo sapiens GN=DDAH2 PE=1 SV=1;>tr|A0A140T971|A0A140T97	5	3	3	3	0	3	0	29.644	285	16.5	0	63033000	0	0	#DIV/0!
1591	Q9Y2T2;H0YBM0;E5RJ52;P53677	Q9Y2T2;H0YBM0;E5RJ52;P53677	AP-3 complex subunit mu-1;AP-3 complex subunit mu-2	AP3M1;AP3M2	>sp|Q9Y2T2|AP3M1_HUMAN AP-3 complex subunit mu-1 OS=Homo sapiens GN=AP3M1 PE=1 SV=1;>tr|H0YBM0|H0YBM0_HUMAN AP-3 complex subunit mu-2 (Fragment) OS=Homo sapiens GN=AP3M2 PE=4 SV=1;>tr|E5RJ52|E5RJ52_HUMAN AP-3 complex subunit mu-2 (Fragment) OS=Homo sapiens	4	2	2	2	0	2	0	46.939	418	6.5	0	62995000	0	0	#DIV/0!
1162	Q01085;Q01085-2	Q01085;Q01085-2	Nucleolysin TIAR	TIAL1	>sp|Q01085|TIAR_HUMAN Nucleolysin TIAR OS=Homo sapiens GN=TIAL1 PE=1 SV=1;>sp|Q01085-2|TIAR_HUMAN Isoform 2 of Nucleolysin TIAR OS=Homo sapiens GN=TIAL1	2	1	1	1	0	1	0	41.59	375	2.9	0	61295000	0	0	#DIV/0!
970	P35869	P35869	Aryl hydrocarbon receptor	AHR	>sp|P35869|AHR_HUMAN Aryl hydrocarbon receptor OS=Homo sapiens GN=AHR PE=1 SV=2	1	2	2	2	0	2	0	96.146	848	4.1	0	61034000	0	0	#DIV/0!
756	P00492;Q9NRG1-2;Q9NRG1	P00492;Q9NRG1-2;Q9NRG1	Hypoxanthine-guanine phosphoribosyltransferase;Phosphoribosyltransferase domain-containing protein 1	HPRT1;PRTFDC1	>sp|P00492|HPRT_HUMAN Hypoxanthine-guanine phosphoribosyltransferase OS=Homo sapiens GN=HPRT1 PE=1 SV=2;>sp|Q9NRG1-2|PRDC1_HUMAN Isoform 2 of Phosphoribosyltransferase domain-containing protein 1 OS=Homo sapiens GN=PRTFDC1;>sp|Q9NRG1|PRDC1_HUMAN Phosphorib	3	2	2	2	0	2	0	24.579	218	9.2	0	60390000	0	0	#DIV/0!
480	F8WAJ0;Q9H8H2;Q9H8H2-4;Q9H8H2-2	F8WAJ0;Q9H8H2;Q9H8H2-4;Q9H8H2-2	Probable ATP-dependent RNA helicase DDX31	DDX31	>tr|F8WAJ0|F8WAJ0_HUMAN Probable ATP-dependent RNA helicase DDX31 OS=Homo sapiens GN=DDX31 PE=1 SV=2;>sp|Q9H8H2|DDX31_HUMAN Probable ATP-dependent RNA helicase DDX31 OS=Homo sapiens GN=DDX31 PE=1 SV=2;>sp|Q9H8H2-4|DDX31_HUMAN Isoform 4 of Probable ATP-depe	4	3	3	3	0	3	0	83.515	746	4	0	60042000	0	0	#DIV/0!
275	F8WEG8;G5E9Q4;C9JMM3;O75569-3;O75569-2;O75569	F8WEG8;G5E9Q4;C9JMM3;O75569-3;O75569-2;O75569	Interferon-inducible double-stranded RNA-dependent protein kinase activator A	PRKRA	>tr|F8WEG8|F8WEG8_HUMAN Interferon-inducible double-stranded RNA-dependent protein kinase activator A OS=Homo sapiens GN=PRKRA PE=1 SV=1;>tr|G5E9Q4|G5E9Q4_HUMAN Interferon-inducible double-stranded RNA-dependent protein kinase activator A OS=Homo sapiens G	6	1	1	1	1	1	1	10.414	95	15.8	15.8	59948000	0	0	#DIV/0!
413	E9PK09;E9PQN2;E9PKI6;E9PK91;Q9NYF8-4;Q9NYF8-3;Q9NYF8-2;Q9NYF8;H0YF00;E9PJA7	E9PK09;E9PQN2;E9PKI6;E9PK91;Q9NYF8-4;Q9NYF8-3;Q9NYF8-2;Q9NYF8;H0YF00;E9PJA7	Bcl-2-associated transcription factor 1	BCLAF1	>tr|E9PK09|E9PK09_HUMAN Bcl-2-associated transcription factor 1 (Fragment) OS=Homo sapiens GN=BCLAF1 PE=1 SV=7;>tr|E9PQN2|E9PQN2_HUMAN Bcl-2-associated transcription factor 1 OS=Homo sapiens GN=BCLAF1 PE=1 SV=1;>tr|E9PKI6|E9PKI6_HUMAN Bcl-2-associated tran	10	2	2	2	0	2	0	83.231	726	3.2	0	59878000	0	0	#DIV/0!
1640	S4R3H4;G3V3B0;E7EQT4;Q9UKV3-3;Q9UKV3-2;Q9UKV3-5;Q9UKV3	S4R3H4;G3V3B0;E7EQT4;Q9UKV3-3;Q9UKV3-2;Q9UKV3-5;Q9UKV3	Apoptotic chromatin condensation inducer in the nucleus	ACIN1	>tr|S4R3H4|S4R3H4_HUMAN Apoptotic chromatin condensation inducer in the nucleus OS=Homo sapiens GN=ACIN1 PE=1 SV=1;>tr|G3V3B0|G3V3B0_HUMAN Apoptotic chromatin condensation inducer in the nucleus OS=Homo sapiens GN=ACIN1 PE=1 SV=1;>tr|E7EQT4|E7EQT4_HUMAN Ap	7	5	5	5	0	5	0	145.44	1283	4.4	0	59844000	0	0	#DIV/0!
719	Q5JRI1;O75494-5;O75494-4;O75494-6;O75494-3;O75494-2;O75494	Q5JRI1;O75494-5;O75494-4;O75494-6;O75494-3;O75494-2;O75494	Serine/arginine-rich splicing factor 10	SRSF10	>tr|Q5JRI1|Q5JRI1_HUMAN Serine/arginine-rich-splicing factor 10 OS=Homo sapiens GN=SRSF10 PE=1 SV=1;>sp|O75494-5|SRS10_HUMAN Isoform 5 of Serine/arginine-rich splicing factor 10 OS=Homo sapiens GN=SRSF10;>sp|O75494-4|SRS10_HUMAN Isoform 4 of Serine/arginin	7	1	1	1	0	1	0	20.913	172	6.4	0	59737000	0	0	#DIV/0!
889	P19367-4;P19367-2;P19367;P19367-3	P19367-4;P19367-2;P19367;P19367-3	Hexokinase-1	HK1	>sp|P19367-4|HXK1_HUMAN Isoform 4 of Hexokinase-1 OS=Homo sapiens GN=HK1;>sp|P19367-2|HXK1_HUMAN Isoform 2 of Hexokinase-1 OS=Homo sapiens GN=HK1;>sp|P19367|HXK1_HUMAN Hexokinase-1 OS=Homo sapiens GN=HK1 PE=1 SV=3;>sp|P19367-3|HXK1_HUMAN Isoform 3 of Hexok	4	2	2	2	0	2	0	101.08	905	1.8	0	59516000	0	0	#DIV/0!
48	A0A087WWP4;Q96T37-4;Q96T37-2;Q96T37-3;Q96T37	A0A087WWP4;Q96T37-4;Q96T37-2;Q96T37-3;Q96T37	Putative RNA-binding protein 15	RBM15	>tr|A0A087WWP4|A0A087WWP4_HUMAN Putative RNA-binding protein 15 OS=Homo sapiens GN=RBM15 PE=1 SV=1;>sp|Q96T37-4|RBM15_HUMAN Isoform 4 of Putative RNA-binding protein 15 OS=Homo sapiens GN=RBM15;>sp|Q96T37-2|RBM15_HUMAN Isoform 2 of Putative RNA-binding pro	5	3	3	2	1	2	1	102.13	933	2.4	1	59436000	0	0	#DIV/0!
1461	Q9BRX2	Q9BRX2	Protein pelota homolog	PELO	>sp|Q9BRX2|PELO_HUMAN Protein pelota homolog OS=Homo sapiens GN=PELO PE=1 SV=2	1	1	1	1	0	1	0	43.359	385	2.9	0	58755000	0	0	#DIV/0!
555	H7BYT1;P48730-2;P48730;H0Y645;B4DLF1;H0Y2N6;J3QQI9	H7BYT1;P48730-2;P48730;H0Y645	Casein kinase I isoform delta	CSNK1D;CSNK1E	>tr|H7BYT1|H7BYT1_HUMAN Casein kinase I isoform delta OS=Homo sapiens GN=CSNK1D PE=1 SV=2;>sp|P48730-2|KC1D_HUMAN Isoform 2 of Casein kinase I isoform delta OS=Homo sapiens GN=CSNK1D;>sp|P48730|KC1D_HUMAN Casein kinase I isoform delta OS=Homo sapiens GN=CS	7	6	1	6	1	1	0	49.064	427	12.4	2.1	58444000	0	0	#DIV/0!
731	O94804;Q9H2G2-2;Q9H2G2	O94804;Q9H2G2-2;Q9H2G2	Serine/threonine-protein kinase 10;STE20-like serine/threonine-protein kinase	STK10;SLK	>sp|O94804|STK10_HUMAN Serine/threonine-protein kinase 10 OS=Homo sapiens GN=STK10 PE=1 SV=1;>sp|Q9H2G2-2|SLK_HUMAN Isoform 2 of STE20-like serine/threonine-protein kinase OS=Homo sapiens GN=SLK;>sp|Q9H2G2|SLK_HUMAN STE20-like serine/threonine-protein kina	3	2	2	2	0	2	0	112.13	968	2.2	0	57563000	0	0	#DIV/0!
596	J3QRD1;P51648;P51648-2;J3QKK9;J3QS00;J3KTG1;E9PJV0;I3L1M4;C9JGJ2;I3L0X1;C9JKT2;C9JMC5;I3L3I9;A8MYB8;E9PNN6;P48448;P43353-2;P30838;P43353	J3QRD1;P51648;P51648-2	Fatty aldehyde dehydrogenase	ALDH3A2	>tr|J3QRD1|J3QRD1_HUMAN Fatty aldehyde dehydrogenase OS=Homo sapiens GN=ALDH3A2 PE=1 SV=1;>sp|P51648|AL3A2_HUMAN Fatty aldehyde dehydrogenase OS=Homo sapiens GN=ALDH3A2 PE=1 SV=1;>sp|P51648-2|AL3A2_HUMAN Isoform 2 of Fatty aldehyde dehydrogenase OS=Homo sa	19	3	3	3	0	3	0	44.648	393	9.4	0	57124000	0	0	#DIV/0!
357	D6RBW1;P06730;P06730-3;P06730-2	D6RBW1;P06730;P06730-3;P06730-2	Eukaryotic translation initiation factor 4E	EIF4E	>tr|D6RBW1|D6RBW1_HUMAN Eukaryotic translation initiation factor 4E OS=Homo sapiens GN=EIF4E PE=1 SV=1;>sp|P06730|IF4E_HUMAN Eukaryotic translation initiation factor 4E OS=Homo sapiens GN=EIF4E PE=1 SV=2;>sp|P06730-3|IF4E_HUMAN Isoform 3 of Eukaryotic tran	4	1	1	1	0	1	0	28.512	245	4.5	0	56393000	0	0	#DIV/0!
134	A0A0B4J2A4;P42765;K7EME0	A0A0B4J2A4;P42765;K7EME0	3-ketoacyl-CoA thiolase, mitochondrial	ACAA2	>tr|A0A0B4J2A4|A0A0B4J2A4_HUMAN 3-ketoacyl-CoA thiolase, mitochondrial OS=Homo sapiens GN=ACAA2 PE=1 SV=1;>sp|P42765|THIM_HUMAN 3-ketoacyl-CoA thiolase, mitochondrial OS=Homo sapiens GN=ACAA2 PE=1 SV=2;>tr|K7EME0|K7EME0_HUMAN 3-ketoacyl-CoA thiolase, mitoc	3	2	2	2	0	2	0	41.601	394	7.9	0	55789000	0	0	#DIV/0!
848	P11413;P11413-3;P11413-2;E7EM57;E7EUI8;E9PD92	P11413;P11413-3;P11413-2;E7EM57;E7EUI8	Glucose-6-phosphate 1-dehydrogenase	G6PD	>sp|P11413|G6PD_HUMAN Glucose-6-phosphate 1-dehydrogenase OS=Homo sapiens GN=G6PD PE=1 SV=4;>sp|P11413-3|G6PD_HUMAN Isoform 3 of Glucose-6-phosphate 1-dehydrogenase OS=Homo sapiens GN=G6PD;>sp|P11413-2|G6PD_HUMAN Isoform Long of Glucose-6-phosphate 1-dehyd	6	3	3	3	0	3	0	59.256	515	7	0	55620000	0	0	#DIV/0!
493	G3XAI2;P07942	G3XAI2;P07942	Laminin subunit beta-1	LAMB1	>tr|G3XAI2|G3XAI2_HUMAN Laminin subunit beta-1 OS=Homo sapiens GN=LAMB1 PE=1 SV=1;>sp|P07942|LAMB1_HUMAN Laminin subunit beta-1 OS=Homo sapiens GN=LAMB1 PE=1 SV=2	2	3	3	3	0	3	0	200.48	1810	2	0	55396000	0	0	#DIV/0!
157	H9KV28;A0A140T8Z0;A0A0G2JH68;O60610-2;O60610-3;O60610	H9KV28;A0A140T8Z0;A0A0G2JH68;O60610-2;O60610-3;O60610	Protein diaphanous homolog 1	DIAPH1	>tr|H9KV28|H9KV28_HUMAN Protein diaphanous homolog 1 OS=Homo sapiens GN=DIAPH1 PE=1 SV=2;>tr|A0A140T8Z0|A0A140T8Z0_HUMAN Protein diaphanous homolog 1 OS=Homo sapiens GN=DIAPH1 PE=1 SV=1;>tr|A0A0G2JH68|A0A0G2JH68_HUMAN Protein diaphanous homolog 1 OS=Homo s	6	4	4	4	0	4	0	136.85	1228	4.3	0	55151000	0	0	#DIV/0!
1527	Q9NW13;Q9NW13-2;C9JE21;C9JAA9	Q9NW13;Q9NW13-2;C9JE21;C9JAA9	RNA-binding protein 28	RBM28	>sp|Q9NW13|RBM28_HUMAN RNA-binding protein 28 OS=Homo sapiens GN=RBM28 PE=1 SV=3;>sp|Q9NW13-2|RBM28_HUMAN Isoform 2 of RNA-binding protein 28 OS=Homo sapiens GN=RBM28;>tr|C9JE21|C9JE21_HUMAN RNA-binding protein 28 (Fragment) OS=Homo sapiens GN=RBM28 PE=1 S	4	4	4	4	0	4	0	85.737	759	5.4	0	54900000	0	0	#DIV/0!
76	A0A087X043;O43424-2;O43424	A0A087X043;O43424-2;O43424	Glutamate receptor ionotropic, delta-2	GRID2	>tr|A0A087X043|A0A087X043_HUMAN Glutamate receptor ionotropic, delta-2 OS=Homo sapiens GN=GRID2 PE=1 SV=1;>sp|O43424-2|GRID2_HUMAN Isoform 2 of Glutamate receptor ionotropic, delta-2 OS=Homo sapiens GN=GRID2;>sp|O43424|GRID2_HUMAN Glutamate receptor ionotr	3	1	1	1	0	1	0	104.15	926	1.2	0	54747000	0	0	#DIV/0!
1229	Q14195-2;Q14195	Q14195-2;Q14195	Dihydropyrimidinase-related protein 3	DPYSL3	>sp|Q14195-2|DPYL3_HUMAN Isoform LCRMP-4 of Dihydropyrimidinase-related protein 3 OS=Homo sapiens GN=DPYSL3;>sp|Q14195|DPYL3_HUMAN Dihydropyrimidinase-related protein 3 OS=Homo sapiens GN=DPYSL3 PE=1 SV=1	2	2	2	2	0	2	0	73.91	684	3.2	0	54517000	0	0	#DIV/0!
463	F8VQR7;F8VW96;Q16527	F8VQR7;F8VW96;Q16527	Cysteine and glycine-rich protein 2	CSRP2	>tr|F8VQR7|F8VQR7_HUMAN Cysteine and glycine-rich protein 2 OS=Homo sapiens GN=CSRP2 PE=1 SV=1;>tr|F8VW96|F8VW96_HUMAN Cysteine and glycine-rich protein 2 OS=Homo sapiens GN=CSRP2 PE=1 SV=1;>sp|Q16527|CSRP2_HUMAN Cysteine and glycine-rich protein 2 OS=Homo	3	1	1	1	0	1	0	20.677	187	5.3	0	54450000	0	0	#DIV/0!
1442	Q96PY5;Q96PY5-3	Q96PY5;Q96PY5-3	Formin-like protein 2	FMNL2	>sp|Q96PY5|FMNL2_HUMAN Formin-like protein 2 OS=Homo sapiens GN=FMNL2 PE=1 SV=3;>sp|Q96PY5-3|FMNL2_HUMAN Isoform 2 of Formin-like protein 2 OS=Homo sapiens GN=FMNL2	2	2	2	2	0	2	0	123.32	1086	1.7	0	53490000	0	0	#DIV/0!
728	O76031	O76031	ATP-dependent Clp protease ATP-binding subunit clpX-like, mitochondrial	CLPX	>sp|O76031|CLPX_HUMAN ATP-dependent Clp protease ATP-binding subunit clpX-like, mitochondrial OS=Homo sapiens GN=CLPX PE=1 SV=2	1	2	2	2	0	2	0	69.223	633	3.5	0	53427000	0	0	#DIV/0!
749	O95831-3;O95831;O95831-6;O95831-4;O95831-2	O95831-3;O95831;O95831-6;O95831-4;O95831-2	Apoptosis-inducing factor 1, mitochondrial	AIFM1	>sp|O95831-3|AIFM1_HUMAN Isoform 3 of Apoptosis-inducing factor 1, mitochondrial OS=Homo sapiens GN=AIFM1;>sp|O95831|AIFM1_HUMAN Apoptosis-inducing factor 1, mitochondrial OS=Homo sapiens GN=AIFM1 PE=1 SV=1;>sp|O95831-6|AIFM1_HUMAN Isoform 6 of Apoptosis-i	5	2	2	2	0	2	0	66.294	609	3.9	0	52617000	0	0	#DIV/0!
1151	P82933	P82933	28S ribosomal protein S9, mitochondrial	MRPS9	>sp|P82933|RT09_HUMAN 28S ribosomal protein S9, mitochondrial OS=Homo sapiens GN=MRPS9 PE=1 SV=2	1	1	1	1	0	1	0	45.834	396	4	0	52566000	0	0	#DIV/0!
1518	Q9NRL2-2;Q9NRL2	Q9NRL2-2;Q9NRL2	Bromodomain adjacent to zinc finger domain protein 1A	BAZ1A	>sp|Q9NRL2-2|BAZ1A_HUMAN Isoform 2 of Bromodomain adjacent to zinc finger domain protein 1A OS=Homo sapiens GN=BAZ1A;>sp|Q9NRL2|BAZ1A_HUMAN Bromodomain adjacent to zinc finger domain protein 1A OS=Homo sapiens GN=BAZ1A PE=1 SV=2	2	2	2	2	0	2	0	175.38	1524	1.4	0	52194000	0	0	#DIV/0!
221	B4DJC3;O75367-2;O75367-3;O75367;D6RCF2;Q5SQT3;Q9P0M6	B4DJC3;O75367-2;O75367-3;O75367	Histone H2A;Core histone macro-H2A.1	H2AFY	>tr|B4DJC3|B4DJC3_HUMAN Histone H2A OS=Homo sapiens GN=H2AFY PE=1 SV=1;>sp|O75367-2|H2AY_HUMAN Isoform 1 of Core histone macro-H2A.1 OS=Homo sapiens GN=H2AFY;>sp|O75367-3|H2AY_HUMAN Isoform 3 of Core histone macro-H2A.1 OS=Homo sapiens GN=H2AFY;>sp|O75367|	7	3	3	3	0	3	0	21.548	200	14.5	0	52065000	0	0	#DIV/0!
1169	Q02750-2;Q02750;G5E9C7	Q02750-2;Q02750	Dual specificity mitogen-activated protein kinase kinase 1	MAP2K1	>sp|Q02750-2|MP2K1_HUMAN Isoform 2 of Dual specificity mitogen-activated protein kinase kinase 1 OS=Homo sapiens GN=MAP2K1;>sp|Q02750|MP2K1_HUMAN Dual specificity mitogen-activated protein kinase kinase 1 OS=Homo sapiens GN=MAP2K1 PE=1 SV=2	3	3	1	3	0	1	0	40.763	367	8.4	0	51571000	0	0	#DIV/0!
553	H7BYJ3;O14578;O14578-4;O14578-3;F5H4K4;O14578-2	H7BYJ3;O14578;O14578-4;O14578-3	Citron Rho-interacting kinase	CIT	>tr|H7BYJ3|H7BYJ3_HUMAN Citron Rho-interacting kinase (Fragment) OS=Homo sapiens GN=CIT PE=1 SV=1;>sp|O14578|CTRO_HUMAN Citron Rho-interacting kinase OS=Homo sapiens GN=CIT PE=1 SV=2;>sp|O14578-4|CTRO_HUMAN Isoform 4 of Citron Rho-interacting kinase OS=Hom	6	3	3	3	0	3	0	187.3	1640	2.3	0	51410000	0	0	#DIV/0!
437	F2Z2Q9;G5E9R5;P24666-4;P24666	F2Z2Q9;G5E9R5;P24666-4;P24666	Low molecular weight phosphotyrosine protein phosphatase	ACP1	>tr|F2Z2Q9|F2Z2Q9_HUMAN Low molecular weight phosphotyrosine protein phosphatase OS=Homo sapiens GN=ACP1 PE=1 SV=1;>tr|G5E9R5|G5E9R5_HUMAN Acid phosphatase 1, soluble, isoform CRA_d OS=Homo sapiens GN=ACP1 PE=1 SV=1;>sp|P24666-4|PPAC_HUMAN Isoform 4 of Low	4	1	1	1	0	1	0	7.5005	70	17.1	0	51340000	0	0	#DIV/0!
282	F2Z3P9;C9JXQ9;O95168-2;O95168	F2Z3P9;C9JXQ9;O95168-2;O95168	NADH dehydrogenase [ubiquinone] 1 beta subcomplex subunit 4	NDUFB4	>tr|F2Z3P9|F2Z3P9_HUMAN NADH dehydrogenase [ubiquinone] 1 beta subcomplex subunit 4 OS=Homo sapiens GN=NDUFB4 PE=1 SV=1;>tr|C9JXQ9|C9JXQ9_HUMAN NADH dehydrogenase [ubiquinone] 1 beta subcomplex subunit 4 OS=Homo sapiens GN=NDUFB4 PE=1 SV=1;>sp|O95168-2|NDU	4	1	1	1	0	1	0	8.0551	69	15.9	0	51071000	0	0	#DIV/0!
39	A0A087WVM4;B7ZM99;Q6UB35;Q4VXV2;H0Y327	A0A087WVM4;B7ZM99;Q6UB35	Monofunctional C1-tetrahydrofolate synthase, mitochondrial	MTHFD1L	>tr|A0A087WVM4|A0A087WVM4_HUMAN Monofunctional C1-tetrahydrofolate synthase, mitochondrial OS=Homo sapiens GN=MTHFD1L PE=1 SV=1;>tr|B7ZM99|B7ZM99_HUMAN MTHFD1L protein OS=Homo sapiens GN=MTHFD1L PE=1 SV=1;>sp|Q6UB35|C1TM_HUMAN Monofunctional C1-tetrahydrof	5	4	4	4	0	4	0	99.31	913	5.9	0	50584000	0	0	#DIV/0!
844	P11177-3;P11177-2;P11177;F8WF02;C9J634	P11177-3;P11177-2;P11177;F8WF02;C9J634	Pyruvate dehydrogenase E1 component subunit beta, mitochondrial	PDHB	>sp|P11177-3|ODPB_HUMAN Isoform 3 of Pyruvate dehydrogenase E1 component subunit beta, mitochondrial OS=Homo sapiens GN=PDHB;>sp|P11177-2|ODPB_HUMAN Isoform 2 of Pyruvate dehydrogenase E1 component subunit beta, mitochondrial OS=Homo sapiens GN=PDHB;>sp|P1	5	2	2	2	0	2	0	37.514	341	7.9	0	50506000	0	0	#DIV/0!
482	F8WDT8;G3V0G3;H7C3E9;Q9NY93-2;Q9NY93	F8WDT8;G3V0G3;H7C3E9;Q9NY93-2;Q9NY93	Probable ATP-dependent RNA helicase DDX56	DDX56	>tr|F8WDT8|F8WDT8_HUMAN Probable ATP-dependent RNA helicase DDX56 OS=Homo sapiens GN=DDX56 PE=1 SV=1;>tr|G3V0G3|G3V0G3_HUMAN DEAD (Asp-Glu-Ala-Asp) box polypeptide 56, isoform CRA_a OS=Homo sapiens GN=DDX56 PE=1 SV=1;>tr|H7C3E9|H7C3E9_HUMAN Probable ATP-de	5	1	1	1	0	1	0	20.342	185	7.6	0	50021000	0	0	#DIV/0!
1130	S4R3E3;P63092-3;P63092-2;P63092;P63092-4;Q5JWF2-2;Q5JWF2;S4R3V9;Q5JWE9;H0Y7F4	S4R3E3;P63092-3;P63092-2;P63092;P63092-4;Q5JWF2-2;Q5JWF2;S4R3V9;Q5JWE9;H0Y7F4	Guanine nucleotide-binding protein G(s) subunit alpha isoforms short;Guanine nucleotide-binding protein G(s) subunit alpha isoforms XLas	GNAS	>tr|S4R3E3|S4R3E3_HUMAN Guanine nucleotide-binding protein G(s) subunit alpha isoforms short (Fragment) OS=Homo sapiens GN=GNAS PE=1 SV=1;>sp|P63092-3|GNAS2_HUMAN Isoform 3 of Guanine nucleotide-binding protein G(s) subunit alpha isoforms short OS=Homo sap	10	2	2	2	0	2	0	18.254	160	11.9	0	49494000	0	0	#DIV/0!
987	P40937-2;P40937	P40937-2;P40937	Replication factor C subunit 5	RFC5	>sp|P40937-2|RFC5_HUMAN Isoform 2 of Replication factor C subunit 5 OS=Homo sapiens GN=RFC5;>sp|P40937|RFC5_HUMAN Replication factor C subunit 5 OS=Homo sapiens GN=RFC5 PE=1 SV=1	2	1	1	1	0	1	0	36.104	319	4.7	0	49455000	0	0	#DIV/0!
149	Q5QPR4;J3QR29;A0A0D9SEI3;Q5QPR3;B7ZVY7;A0A0D9SER5;A0A0D9SEN2;J3QR44;Q9UQ88-5;Q9UQ88-10;P21127-12;P21127-4;P21127-5;P21127-10;P21127-6;P21127-9;Q9UQ88-4;P21127-8;Q9UQ88-3;Q9UQ88-2;P21127-3;P21127-2;Q9UQ88;P21127;Q9UQ88-9	Q5QPR4;J3QR29;A0A0D9SEI3;Q5QPR3;B7ZVY7;A0A0D9SER5;A0A0D9SEN2;J3QR44;Q9UQ88-5;Q9UQ88-10;P21127-12;P21127-4;P21127-5;P21127-10;P21127-6;P21127-9;Q9UQ88-4;P21127-8;Q9UQ88-3;Q9UQ88-2;P21127-3;P21127-2;Q9UQ88;P21127;Q9UQ88-9	Cyclin-dependent kinase 11A;Cyclin-dependent kinase 11B	CDK11A;CDK11B;CDC2L1	>tr|Q5QPR4|Q5QPR4_HUMAN Cyclin-dependent kinase 11A OS=Homo sapiens GN=CDK11A PE=1 SV=1;>tr|J3QR29|J3QR29_HUMAN Cyclin-dependent kinase 11B OS=Homo sapiens GN=CDK11B PE=1 SV=2;>tr|A0A0D9SEI3|A0A0D9SEI3_HUMAN Cyclin-dependent kinase 11B OS=Homo sapiens GN=C	25	2	2	2	0	2	0	86.823	746	2.7	0	49426000	0	0	#DIV/0!
120	A0A0A0MSZ9;Q05048;A3KFI9	A0A0A0MSZ9;Q05048;A3KFI9	Cleavage stimulation factor subunit 1	CSTF1	>tr|A0A0A0MSZ9|A0A0A0MSZ9_HUMAN Cleavage stimulation factor subunit 1 (Fragment) OS=Homo sapiens GN=CSTF1 PE=1 SV=1;>sp|Q05048|CSTF1_HUMAN Cleavage stimulation factor subunit 1 OS=Homo sapiens GN=CSTF1 PE=1 SV=1;>tr|A3KFI9|A3KFI9_HUMAN Cleavage stimulation	3	2	2	2	0	2	0	38.448	345	7	0	48920000	0	0	#DIV/0!
567	I3L0N3;P46459-2;P46459;I3L2G1;K7EQD6	I3L0N3;P46459-2;P46459;I3L2G1;K7EQD6	Vesicle-fusing ATPase	NSF	>tr|I3L0N3|I3L0N3_HUMAN Vesicle-fusing ATPase OS=Homo sapiens GN=NSF PE=1 SV=1;>sp|P46459-2|NSF_HUMAN Isoform 2 of Vesicle-fusing ATPase OS=Homo sapiens GN=NSF;>sp|P46459|NSF_HUMAN Vesicle-fusing ATPase OS=Homo sapiens GN=NSF PE=1 SV=3;>tr|I3L2G1|I3L2G1_HU	5	2	2	2	0	2	0	82.091	739	2.7	0	48867000	0	0	#DIV/0!
473	F8W038;H0YIS7;Q8IXM2;Q8IXM2-3;F8W1H0	F8W038;H0YIS7;Q8IXM2;Q8IXM2-3;F8W1H0	Chromatin complexes subunit BAP18	C17orf49;RNASEK-C17orf49;BAP18	>tr|F8W038|F8W038_HUMAN Chromatin complexes subunit BAP18 OS=Homo sapiens GN=C17orf49 PE=1 SV=1;>tr|H0YIS7|H0YIS7_HUMAN Protein RNASEK-C17orf49 (Fragment) OS=Homo sapiens GN=RNASEK-C17orf49 PE=4 SV=1;>sp|Q8IXM2|BAP18_HUMAN Chromatin complexes subunit BAP18	5	2	2	2	0	2	0	16.29	157	21	0	48389000	0	0	#DIV/0!
142	H0YIC4;A0A0C4DGI3;B4DJV2;O75390	H0YIC4;A0A0C4DGI3;B4DJV2;O75390	Citrate synthase;Citrate synthase, mitochondrial	CS	>tr|H0YIC4|H0YIC4_HUMAN Citrate synthase (Fragment) OS=Homo sapiens GN=CS PE=1 SV=1;>tr|A0A0C4DGI3|A0A0C4DGI3_HUMAN Citrate synthase OS=Homo sapiens GN=CS PE=1 SV=1;>tr|B4DJV2|B4DJV2_HUMAN Citrate synthase OS=Homo sapiens GN=CS PE=1 SV=1;>sp|O75390|CISY_HU	4	1	1	1	0	1	0	14.123	123	8.9	0	47978000	0	0	#DIV/0!
1055	P53582	P53582	Methionine aminopeptidase 1	METAP1	>sp|P53582|MAP11_HUMAN Methionine aminopeptidase 1 OS=Homo sapiens GN=METAP1 PE=1 SV=2	1	1	1	1	0	1	0	43.215	386	2.8	0	47020000	0	0	#DIV/0!
390	E9PBS1;P22234;P22234-2;D6RF62	E9PBS1;P22234;P22234-2;D6RF62	Multifunctional protein ADE2;Phosphoribosylaminoimidazole-succinocarboxamide synthase;Phosphoribosylaminoimidazole carboxylase	PAICS	>tr|E9PBS1|E9PBS1_HUMAN Multifunctional protein ADE2 (Fragment) OS=Homo sapiens GN=PAICS PE=1 SV=1;>sp|P22234|PUR6_HUMAN Multifunctional protein ADE2 OS=Homo sapiens GN=PAICS PE=1 SV=3;>sp|P22234-2|PUR6_HUMAN Isoform 2 of Multifunctional protein ADE2 OS=Ho	4	4	4	3	1	3	1	45.651	413	6.8	2.4	46873000	0	0	#DIV/0!
1193	Q10570;E9PIM1	Q10570;E9PIM1	Cleavage and polyadenylation specificity factor subunit 1	CPSF1	>sp|Q10570|CPSF1_HUMAN Cleavage and polyadenylation specificity factor subunit 1 OS=Homo sapiens GN=CPSF1 PE=1 SV=2;>tr|E9PIM1|E9PIM1_HUMAN Cleavage and polyadenylation-specificity factor subunit 1 OS=Homo sapiens GN=CPSF1 PE=1 SV=3	2	2	2	2	0	2	0	160.88	1443	2.1	0	46700000	0	0	#DIV/0!
578	J3KPP4;O95232	J3KPP4;O95232	Luc7-like protein 3	LUC7L3	>tr|J3KPP4|J3KPP4_HUMAN Cisplatin resistance-associated overexpressed protein, isoform CRA_b OS=Homo sapiens GN=LUC7L3 PE=1 SV=1;>sp|O95232|LC7L3_HUMAN Luc7-like protein 3 OS=Homo sapiens GN=LUC7L3 PE=1 SV=2	2	3	2	3	0	2	0	58.22	489	6.1	0	46411000	0	0	#DIV/0!
1504	Q9H9T3-2;Q9H9T3;E5RHY2;E5RIC0;E5RIZ7;E5RHR2;B4DKA4;Q9H9T3-4;Q9H9T3-5	Q9H9T3-2;Q9H9T3;E5RHY2;E5RIC0;E5RIZ7;E5RHR2;B4DKA4;Q9H9T3-4;Q9H9T3-5	Elongator complex protein 3	ELP3	>sp|Q9H9T3-2|ELP3_HUMAN Isoform 2 of Elongator complex protein 3 OS=Homo sapiens GN=ELP3;>sp|Q9H9T3|ELP3_HUMAN Elongator complex protein 3 OS=Homo sapiens GN=ELP3 PE=1 SV=2;>tr|E5RHY2|E5RHY2_HUMAN Elongator complex protein 3 (Fragment) OS=Homo sapiens GN=E	9	2	2	2	0	2	0	60.647	533	4.9	0	45429000	0	0	#DIV/0!
17	F5H5N1;A0A087WXF6;A0A087WTI3;F5GXJ1;O75251-2;O75251	F5H5N1;A0A087WXF6;A0A087WTI3;F5GXJ1;O75251-2;O75251	NADH dehydrogenase [ubiquinone] iron-sulfur protein 7, mitochondrial	NDUFS7	>tr|F5H5N1|F5H5N1_HUMAN NADH dehydrogenase [ubiquinone] iron-sulfur protein 7, mitochondrial OS=Homo sapiens GN=NDUFS7 PE=1 SV=1;>tr|A0A087WXF6|A0A087WXF6_HUMAN NADH dehydrogenase [ubiquinone] iron-sulfur protein 7, mitochondrial OS=Homo sapiens GN=NDUFS7	6	1	1	1	0	1	0	19.77	182	4.9	0	45330000	0	0	#DIV/0!
1031	P49756;E9PQU5;P49756-2;P49756-3	P49756;E9PQU5;P49756-2;P49756-3	RNA-binding protein 25	RBM25	>sp|P49756|RBM25_HUMAN RNA-binding protein 25 OS=Homo sapiens GN=RBM25 PE=1 SV=3;>tr|E9PQU5|E9PQU5_HUMAN RNA-binding protein 25 (Fragment) OS=Homo sapiens GN=RBM25 PE=1 SV=1;>sp|P49756-2|RBM25_HUMAN Isoform 2 of RNA-binding protein 25 OS=Homo sapiens GN=RB	4	2	2	1	1	1	1	100.18	843	2.1	1.1	45289000	0	0	#DIV/0!
746	O95758-1;O95758-6;O95758-2;O95758;O95758-5;O95758-4;O95758-7;X6R242	O95758-1;O95758-6;O95758-2;O95758;O95758-5;O95758-4;O95758-7	Polypyrimidine tract-binding protein 3	PTBP3	>sp|O95758-1|PTBP3_HUMAN Isoform 1 of Polypyrimidine tract-binding protein 3 OS=Homo sapiens GN=PTBP3;>sp|O95758-6|PTBP3_HUMAN Isoform 6 of Polypyrimidine tract-binding protein 3 OS=Homo sapiens GN=PTBP3;>sp|O95758-2|PTBP3_HUMAN Isoform 2 of Polypyrimidine	8	5	2	5	3	2	0	56.501	521	8.3	4.8	45138000	0	0	#DIV/0!
1333	Q6P3X3	Q6P3X3	Tetratricopeptide repeat protein 27	TTC27	>sp|Q6P3X3|TTC27_HUMAN Tetratricopeptide repeat protein 27 OS=Homo sapiens GN=TTC27 PE=1 SV=1	1	3	3	3	0	3	0	96.631	843	5.8	0	45006000	0	0	#DIV/0!
190	A6NKB8;Q9H4A4;A0A087WUS4;A0A087WU27	A6NKB8;Q9H4A4;A0A087WUS4;A0A087WU27	Aminopeptidase B	RNPEP	>tr|A6NKB8|A6NKB8_HUMAN Aminopeptidase B OS=Homo sapiens GN=RNPEP PE=1 SV=1;>sp|Q9H4A4|AMPB_HUMAN Aminopeptidase B OS=Homo sapiens GN=RNPEP PE=1 SV=2;>tr|A0A087WUS4|A0A087WUS4_HUMAN Aminopeptidase B (Fragment) OS=Homo sapiens GN=RNPEP PE=1 SV=1;>tr|A0A087W	4	2	2	2	0	2	0	68.168	611	4.7	0	44943000	0	0	#DIV/0!
1338	Q6YN16-2;Q6YN16	Q6YN16-2;Q6YN16	Hydroxysteroid dehydrogenase-like protein 2	HSDL2	>sp|Q6YN16-2|HSDL2_HUMAN Isoform 2 of Hydroxysteroid dehydrogenase-like protein 2 OS=Homo sapiens GN=HSDL2;>sp|Q6YN16|HSDL2_HUMAN Hydroxysteroid dehydrogenase-like protein 2 OS=Homo sapiens GN=HSDL2 PE=1 SV=1	2	2	2	2	0	2	0	37.32	345	7.8	0	44811000	0	0	#DIV/0!
523	H0YF68;Q7L7X3-3;Q9H2K8;Q7L7X3	H0YF68;Q7L7X3-3;Q9H2K8;Q7L7X3	Serine/threonine-protein kinase TAO1;Serine/threonine-protein kinase TAO3	TAOK3;TAOK1	>tr|H0YF68|H0YF68_HUMAN Serine/threonine-protein kinase TAO3 (Fragment) OS=Homo sapiens GN=TAOK3 PE=1 SV=1;>sp|Q7L7X3-3|TAOK1_HUMAN Isoform 3 of Serine/threonine-protein kinase TAO1 OS=Homo sapiens GN=TAOK1;>sp|Q9H2K8|TAOK3_HUMAN Serine/threonine-protein k	4	1	1	1	0	1	0	20.937	185	7	0	44664000	0	0	#DIV/0!
1003	P43686-2;P43686	P43686-2;P43686	26S protease regulatory subunit 6B	PSMC4	>sp|P43686-2|PRS6B_HUMAN Isoform 2 of 26S protease regulatory subunit 6B OS=Homo sapiens GN=PSMC4;>sp|P43686|PRS6B_HUMAN 26S protease regulatory subunit 6B OS=Homo sapiens GN=PSMC4 PE=1 SV=2	2	2	2	2	0	2	0	43.507	387	5.7	0	44584000	0	0	#DIV/0!
1492	Q9H269-2;Q9H269;Q5JUA9	Q9H269-2;Q9H269;Q5JUA9	Vacuolar protein sorting-associated protein 16 homolog	VPS16	>sp|Q9H269-2|VPS16_HUMAN Isoform 2 of Vacuolar protein sorting-associated protein 16 homolog OS=Homo sapiens GN=VPS16;>sp|Q9H269|VPS16_HUMAN Vacuolar protein sorting-associated protein 16 homolog OS=Homo sapiens GN=VPS16 PE=1 SV=2;>tr|Q5JUA9|Q5JUA9_HUMAN V	3	2	2	2	0	2	0	78.299	695	4	0	44523000	0	0	#DIV/0!
940	P30520	P30520	Adenylosuccinate synthetase isozyme 2	ADSS	>sp|P30520|PURA2_HUMAN Adenylosuccinate synthetase isozyme 2 OS=Homo sapiens GN=ADSS PE=1 SV=3	1	1	1	1	0	1	0	50.097	456	2.4	0	44053000	0	0	#DIV/0!
235	B7Z6D5;Q96GQ7;A0A087WYH5;A0A087X059	B7Z6D5;Q96GQ7	Probable ATP-dependent RNA helicase DDX27	DDX27	>tr|B7Z6D5|B7Z6D5_HUMAN Probable ATP-dependent RNA helicase DDX27 OS=Homo sapiens GN=DDX27 PE=1 SV=1;>sp|Q96GQ7|DDX27_HUMAN Probable ATP-dependent RNA helicase DDX27 OS=Homo sapiens GN=DDX27 PE=1 SV=2	4	3	3	3	0	3	0	86.604	765	4.4	0	43919000	0	0	#DIV/0!
1279	Q15582;D6RBX4;H0YAH8;S4R3C6;H0Y8L3	Q15582;D6RBX4;H0YAH8;S4R3C6;H0Y8L3	Transforming growth factor-beta-induced protein ig-h3	TGFBI	>sp|Q15582|BGH3_HUMAN Transforming growth factor-beta-induced protein ig-h3 OS=Homo sapiens GN=TGFBI PE=1 SV=1;>tr|D6RBX4|D6RBX4_HUMAN Transforming growth factor-beta-induced protein ig-h3 OS=Homo sapiens GN=TGFBI PE=1 SV=1;>tr|H0YAH8|H0YAH8_HUMAN Transfor	5	2	2	2	0	2	0	74.68	683	4	0	43917000	0	0	#DIV/0!
1071	P56182	P56182	Ribosomal RNA processing protein 1 homolog A	RRP1	>sp|P56182|RRP1_HUMAN Ribosomal RNA processing protein 1 homolog A OS=Homo sapiens GN=RRP1 PE=1 SV=1	1	2	2	2	0	2	0	52.839	461	4.3	0	43524000	0	0	#DIV/0!
1443	Q96S44;Q5JZ02	Q96S44;Q5JZ02	TP53-regulating kinase	TP53RK	>sp|Q96S44|PRPK_HUMAN TP53-regulating kinase OS=Homo sapiens GN=TP53RK PE=1 SV=2;>tr|Q5JZ02|Q5JZ02_HUMAN TP53-regulating kinase OS=Homo sapiens GN=TP53RK PE=1 SV=1	2	2	2	2	0	2	0	28.16	253	11.9	0	43253000	0	0	#DIV/0!
267	C9JG32;C9JT21;F8VPA7;F8VS27;P43897-4;P43897	C9JG32;C9JT21;F8VPA7;F8VS27;P43897-4;P43897	Elongation factor Ts;Elongation factor Ts, mitochondrial	TSFM	>tr|C9JG32|C9JG32_HUMAN Elongation factor Ts (Fragment) OS=Homo sapiens GN=TSFM PE=1 SV=1;>tr|C9JT21|C9JT21_HUMAN Elongation factor Ts (Fragment) OS=Homo sapiens GN=TSFM PE=1 SV=7;>tr|F8VPA7|F8VPA7_HUMAN Elongation factor Ts, mitochondrial OS=Homo sapiens	6	1	1	1	0	1	0	15.441	140	12.1	0	43094000	0	0	#DIV/0!
1429	Q96G03;E9PD70;E7ENQ8	Q96G03;E9PD70;E7ENQ8	Phosphoglucomutase-2	PGM2	>sp|Q96G03|PGM2_HUMAN Phosphoglucomutase-2 OS=Homo sapiens GN=PGM2 PE=1 SV=4;>tr|E9PD70|E9PD70_HUMAN Phosphoglucomutase-2 OS=Homo sapiens GN=PGM2 PE=1 SV=1;>tr|E7ENQ8|E7ENQ8_HUMAN Phosphoglucomutase-2 OS=Homo sapiens GN=PGM2 PE=1 SV=1	3	2	2	2	0	2	0	68.283	612	2.8	0	42737000	0	0	#DIV/0!
1077	P60660;F8W1R7;J3KND3;G3V1V0;B7Z6Z4;F8VPF3;G3V1Y7;H0YI43	P60660;F8W1R7;J3KND3;G3V1V0;B7Z6Z4;F8VPF3;G3V1Y7	Myosin light polypeptide 6	MYL6;PDE6H	>sp|P60660|MYL6_HUMAN Myosin light polypeptide 6 OS=Homo sapiens GN=MYL6 PE=1 SV=2;>tr|F8W1R7|F8W1R7_HUMAN Myosin light polypeptide 6 OS=Homo sapiens GN=MYL6 PE=1 SV=1;>tr|J3KND3|J3KND3_HUMAN Myosin light polypeptide 6 OS=Homo sapiens GN=MYL6 PE=1 SV=1;>tr	8	10	1	9	9	1	0	16.93	151	67.5	53.6	42637000	0	0	#DIV/0!
1465	Q9BU76-2;Q9BU76-3;Q9BU76-4;Q9BU76	Q9BU76-2;Q9BU76-3;Q9BU76-4;Q9BU76	Multiple myeloma tumor-associated protein 2	MMTAG2	>sp|Q9BU76-2|MMTA2_HUMAN Isoform 2 of Multiple myeloma tumor-associated protein 2 OS=Homo sapiens GN=MMTAG2;>sp|Q9BU76-3|MMTA2_HUMAN Isoform 3 of Multiple myeloma tumor-associated protein 2 OS=Homo sapiens GN=MMTAG2;>sp|Q9BU76-4|MMTA2_HUMAN Isoform 4 of Mu	4	1	1	1	0	1	0	15.521	141	9.9	0	42560000	0	0	#DIV/0!
1574	Q9UNX3;E5RIT6;E5RHH1	Q9UNX3;E5RIT6	60S ribosomal protein L26-like 1	RPL26L1	>sp|Q9UNX3|RL26L_HUMAN 60S ribosomal protein L26-like 1 OS=Homo sapiens GN=RPL26L1 PE=1 SV=1;>tr|E5RIT6|E5RIT6_HUMAN 60S ribosomal protein L26-like 1 (Fragment) OS=Homo sapiens GN=RPL26L1 PE=1 SV=1	3	7	2	7	4	2	0	17.256	145	34.5	22.8	41933000	0	0	#DIV/0!
1383	Q8NCE2-2;Q8NCE2	Q8NCE2-2;Q8NCE2	Myotubularin-related protein 14	MTMR14	>sp|Q8NCE2-2|MTMRE_HUMAN Isoform 2 of Myotubularin-related protein 14 OS=Homo sapiens GN=MTMR14;>sp|Q8NCE2|MTMRE_HUMAN Myotubularin-related protein 14 OS=Homo sapiens GN=MTMR14 PE=1 SV=2	2	1	1	1	0	1	0	66.653	598	1.8	0	41865000	0	0	#DIV/0!
213	B1AXG1;E9PGT3;V9GXZ1;E7ERL6;E7EWQ5;J3QT34;Q15418-3;Q15418-4;Q15418;P51812;Q15418-2;Q9UK32-2;Q9UK32;Q96GX5-2;Q96GX5-3;Q96GX5;O60307;Q9Y2H9;Q6P0Q8-2;Q6P0Q8;O15021-2;O15021-3;O15021-1;O15021	B1AXG1;E9PGT3;V9GXZ1;E7ERL6;E7EWQ5;J3QT34;Q15418-3;Q15418-4;Q15418;P51812;Q15418-2;Q9UK32-2;Q9UK32;Q96GX5-2;Q96GX5-3;Q96GX5;O60307;Q9Y2H9;Q6P0Q8-2;Q6P0Q8;O15021-2;O15021-3;O15021-1;O15021	Ribosomal protein S6 kinase;Ribosomal protein S6 kinase alpha-1;Ribosomal protein S6 kinase alpha-3;Ribosomal protein S6 kinase alpha-6;Serine/threonine-protein kinase greatwall;Microtubule-associated serine/threonine-protein kinase 3;Microtubule-associated serine/threonine-protein kinase 1;Microtubule-associated serine/threonine-protein kinase 2;Microtubule-associated serine/threonine-protein ki…	RPS6KA3;RPS6KA1;MAST2;MAST4;RPS6KA6;MASTL;MAST3;MAST1	>tr|B1AXG1|B1AXG1_HUMAN Ribosomal protein S6 kinase alpha-3 (Fragment) OS=Homo sapiens GN=RPS6KA3 PE=1 SV=1;>tr|E9PGT3|E9PGT3_HUMAN Ribosomal protein S6 kinase OS=Homo sapiens GN=RPS6KA1 PE=1 SV=1;>tr|V9GXZ1|V9GXZ1_HUMAN Microtubule-associated serine/threo	24	1	1	1	0	1	0	26.234	227	3.5	0	41724000	0	0	#DIV/0!
1497	Q9H4L5-4;Q9H4L5-3;Q9H4L5-2;Q9H4L5;Q9H4L5-8;Q9H4L5-7;Q9H4L5-6;Q9H4L5-5	Q9H4L5-4;Q9H4L5-3;Q9H4L5-2;Q9H4L5;Q9H4L5-8;Q9H4L5-7;Q9H4L5-6;Q9H4L5-5	Oxysterol-binding protein-related protein 3	OSBPL3	>sp|Q9H4L5-4|OSBL3_HUMAN Isoform 1d of Oxysterol-binding protein-related protein 3 OS=Homo sapiens GN=OSBPL3;>sp|Q9H4L5-3|OSBL3_HUMAN Isoform 1c of Oxysterol-binding protein-related protein 3 OS=Homo sapiens GN=OSBPL3;>sp|Q9H4L5-2|OSBL3_HUMAN Isoform 1b of	8	2	2	2	0	2	0	93.787	820	3.7	0	41150000	0	0	#DIV/0!
806	Q8N257;Q16778;P33778;P23527;P06899;Q6DRA6;Q6DN03	Q8N257;Q16778;P33778;P23527;P06899	Histone H2B type 3-B;Histone H2B type 2-E;Histone H2B type 1-B;Histone H2B type 1-O;Histone H2B type 1-J	HIST3H2BB;HIST2H2BE;HIST1H2BB;HIST1H2BO;HIST1H2BJ	>sp|Q8N257|H2B3B_HUMAN Histone H2B type 3-B OS=Homo sapiens GN=HIST3H2BB PE=1 SV=3;>sp|Q16778|H2B2E_HUMAN Histone H2B type 2-E OS=Homo sapiens GN=HIST2H2BE PE=1 SV=3;>sp|P33778|H2B1B_HUMAN Histone H2B type 1-B OS=Homo sapiens GN=HIST1H2BB PE=1 SV=2;>sp|P23	7	5	1	4	4	1	0	13.908	126	35.7	34.1	41044000	0	0	#DIV/0!
1283	Q15678	Q15678	Tyrosine-protein phosphatase non-receptor type 14	PTPN14	>sp|Q15678|PTN14_HUMAN Tyrosine-protein phosphatase non-receptor type 14 OS=Homo sapiens GN=PTPN14 PE=1 SV=2	1	2	2	2	0	2	0	135.26	1187	3.1	0	40183000	0	0	#DIV/0!
708	O75165	O75165	DnaJ homolog subfamily C member 13	DNAJC13	>sp|O75165|DJC13_HUMAN DnaJ homolog subfamily C member 13 OS=Homo sapiens GN=DNAJC13 PE=1 SV=5	1	3	3	3	0	3	0	254.41	2243	1.8	0	40180000	0	0	#DIV/0!
1313	Q5T4S7-3;Q5T4S7-4;Q5T4S7;Q5T4S7-2;A0A0A0MSW0;Q5T4S7-5	Q5T4S7-3;Q5T4S7-4;Q5T4S7;Q5T4S7-2;A0A0A0MSW0;Q5T4S7-5	E3 ubiquitin-protein ligase UBR4	UBR4	>sp|Q5T4S7-3|UBR4_HUMAN Isoform 3 of E3 ubiquitin-protein ligase UBR4 OS=Homo sapiens GN=UBR4;>sp|Q5T4S7-4|UBR4_HUMAN Isoform 4 of E3 ubiquitin-protein ligase UBR4 OS=Homo sapiens GN=UBR4;>sp|Q5T4S7|UBR4_HUMAN E3 ubiquitin-protein ligase UBR4 OS=Homo sapie	6	2	2	2	0	2	0	571.85	5159	0.6	0	40167000	0	0	#DIV/0!
147	A0A0C4DGS5;Q08379-2;Q08379;A0A087WYC0;Q9NVV4-2	A0A0C4DGS5;Q08379-2;Q08379;A0A087WYC0;Q9NVV4-2	Golgin subfamily A member 2	GOLGA2	>tr|A0A0C4DGS5|A0A0C4DGS5_HUMAN Golgi autoantigen, golgin subfamily a, 2, isoform CRA_a OS=Homo sapiens GN=GOLGA2 PE=1 SV=1;>sp|Q08379-2|GOGA2_HUMAN Isoform 2 of Golgin subfamily A member 2 OS=Homo sapiens GN=GOLGA2;>sp|Q08379|GOGA2_HUMAN Golgin subfamily	5	2	2	2	0	2	0	111.66	990	2.2	0	40081000	0	0	#DIV/0!
991	P41227-2;P41227	P41227-2;P41227	N-alpha-acetyltransferase 10	NAA10	>sp|P41227-2|NAA10_HUMAN Isoform 2 of N-alpha-acetyltransferase 10 OS=Homo sapiens GN=NAA10;>sp|P41227|NAA10_HUMAN N-alpha-acetyltransferase 10 OS=Homo sapiens GN=NAA10 PE=1 SV=1	2	1	1	1	0	1	0	24.783	220	4.5	0	39947000	0	0	#DIV/0!
174	A0A0U1RQL1;Q9P2R7-2;Q9P2R7	A0A0U1RQL1;Q9P2R7-2;Q9P2R7	Succinyl-CoA ligase [ADP-forming] subunit beta, mitochondrial	SUCLA2	>tr|A0A0U1RQL1|A0A0U1RQL1_HUMAN Succinyl-CoA ligase [ADP-forming] subunit beta, mitochondrial (Fragment) OS=Homo sapiens GN=SUCLA2 PE=1 SV=1;>sp|Q9P2R7-2|SUCB1_HUMAN Isoform 2 of Succinyl-CoA ligase [ADP-forming] subunit beta, mitochondrial OS=Homo sapiens	3	1	1	1	0	1	0	8.6382	80	15	0	39599000	0	0	#DIV/0!
484	G3V0E5;P02786;H7C3V5	G3V0E5;P02786;H7C3V5	Transferrin receptor protein 1;Transferrin receptor protein 1, serum form	TFRC	>tr|G3V0E5|G3V0E5_HUMAN Transferrin receptor (P90, CD71), isoform CRA_c OS=Homo sapiens GN=TFRC PE=1 SV=1;>sp|P02786|TFR1_HUMAN Transferrin receptor protein 1 OS=Homo sapiens GN=TFRC PE=1 SV=2;>tr|H7C3V5|H7C3V5_HUMAN Transferrin receptor protein 1 (Fragmen	3	2	2	2	0	2	0	75.963	679	3.4	0	39390000	0	0	#DIV/0!
1538	Q9P0J0;Q9P0J0-2;B4DEZ3;K7EJE1;E7ENQ6	Q9P0J0;Q9P0J0-2;B4DEZ3;K7EJE1;E7ENQ6	NADH dehydrogenase [ubiquinone] 1 alpha subcomplex subunit 13	NDUFA13	>sp|Q9P0J0|NDUAD_HUMAN NADH dehydrogenase [ubiquinone] 1 alpha subcomplex subunit 13 OS=Homo sapiens GN=NDUFA13 PE=1 SV=3;>sp|Q9P0J0-2|NDUAD_HUMAN Isoform 2 of NADH dehydrogenase [ubiquinone] 1 alpha subcomplex subunit 13 OS=Homo sapiens GN=NDUFA13;>tr|B4D	5	2	2	2	0	2	0	16.698	144	14.6	0	39269000	0	0	#DIV/0!
1589	Q9Y2L1;G3V1J5;Q9Y2L1-2;F2Z2C0	Q9Y2L1;G3V1J5;Q9Y2L1-2;F2Z2C0	Exosome complex exonuclease RRP44	DIS3	>sp|Q9Y2L1|RRP44_HUMAN Exosome complex exonuclease RRP44 OS=Homo sapiens GN=DIS3 PE=1 SV=2;>tr|G3V1J5|G3V1J5_HUMAN Exosome complex exonuclease RRP44 OS=Homo sapiens GN=DIS3 PE=1 SV=1;>sp|Q9Y2L1-2|RRP44_HUMAN Isoform 2 of Exosome complex exonuclease RRP44 O	4	4	4	4	0	4	0	109	958	5.2	0	39252000	0	0	#DIV/0!
69	A0A087WZH7;P29966	A0A087WZH7;P29966	Myristoylated alanine-rich C-kinase substrate	MARCKS	>tr|A0A087WZH7|A0A087WZH7_HUMAN Myristoylated alanine-rich C-kinase substrate OS=Homo sapiens GN=MARCKS PE=1 SV=1;>sp|P29966|MARCS_HUMAN Myristoylated alanine-rich C-kinase substrate OS=Homo sapiens GN=MARCKS PE=1 SV=4	2	1	1	1	0	1	0	31.595	330	5.8	0	38286000	0	0	#DIV/0!
1265	Q15149-9	Q15149-9	Plectin	PLEC	>sp|Q15149-9|PLEC_HUMAN Isoform 9 of Plectin OS=Homo sapiens GN=PLEC	1	299	1	295	194	1	0	514.77	4533	61.9	47.7	38282000	0	0	#DIV/0!
259	E7EPF2;C9J9B2;E7ETU5;F6Y5H0;C9JIJ9;P29558-2;P29558;Q6XE24-3;Q6XE24-4;Q6XE24-5;Q6XE24-2;Q6XE24	E7EPF2;C9J9B2;E7ETU5;F6Y5H0;C9JIJ9;P29558-2;P29558;Q6XE24-3;Q6XE24-4;Q6XE24-5;Q6XE24-2;Q6XE24	RNA-binding motif, single-stranded-interacting protein 1;RNA-binding motif, single-stranded-interacting protein 3	RBMS1;RBMS3	>tr|E7EPF2|E7EPF2_HUMAN RNA-binding motif, single-stranded-interacting protein 1 (Fragment) OS=Homo sapiens GN=RBMS1 PE=1 SV=7;>tr|C9J9B2|C9J9B2_HUMAN RNA-binding motif, single-stranded-interacting protein 3 OS=Homo sapiens GN=RBMS3 PE=1 SV=1;>tr|E7ETU5|E7	12	1	1	1	0	1	0	13.826	128	11.7	0	38248000	0	0	#DIV/0!
736	O95347-2;O95347;A0A0C4DGE5	O95347-2;O95347;A0A0C4DGE5	Structural maintenance of chromosomes protein 2	SMC2	>sp|O95347-2|SMC2_HUMAN Isoform 2 of Structural maintenance of chromosomes protein 2 OS=Homo sapiens GN=SMC2;>sp|O95347|SMC2_HUMAN Structural maintenance of chromosomes protein 2 OS=Homo sapiens GN=SMC2 PE=1 SV=2;>tr|A0A0C4DGE5|A0A0C4DGE5_HUMAN Structural	3	2	2	2	0	2	0	124.92	1099	1.8	0	38088000	0	0	#DIV/0!
468	F8VYH9;F8VTV8;F8VWX7;P11802;F8VYY1;Q96BE9;F8W1L8;F8VXD2;F8VZZ0;F8VZ51;K7EJ83;H0YAZ9;Q9BVE2;E7EUK8;E5RGN0;A0A087X209;A0A087WZU2;F5H6Z0;J3QSD7;P11802-2;Q00535-2;Q00535;Q00534;Q96Q40-2;Q96Q40-4;Q96Q40-3;O94921-3;Q96Q40-5;Q96Q40;O94921-2;O94921;Q07002;Q07002-2;Q00536;Q00536-3;Q07002-3;Q00537-2;Q00537;Q00536-2;Q9NYV4-3;Q14004-2;Q9NYV4-2;Q9NYV4;Q14004	F8VYH9;F8VTV8;F8VWX7;P11802;F8VYY1;Q96BE9;F8W1L8;F8VXD2;F8VZZ0;F8VZ51;K7EJ83;H0YAZ9;Q9BVE2;E7EUK8;E5RGN0;A0A087X209;A0A087WZU2;F5H6Z0;J3QSD7;P11802-2;Q00535-2;Q00535;Q00534;Q96Q40-2;Q96Q40-4;Q96Q40-3;O94921-3;Q96Q40-5;Q96Q40;O94921-2;O94921;Q07002;Q07002-2;Q00536;Q00536-3;Q07002-3;Q00537-2;Q00537;Q00536-2;Q9NYV4-3;Q14004-2;Q9NYV4-2;Q9NYV4;Q14004	Cyclin-dependent kinase 4;Cyclin-dependent-like kinase 5;Cyclin-dependent kinase 6;Cyclin-dependent kinase 15;Cyclin-dependent kinase 14;Cyclin-dependent kinase 18;Cyclin-dependent kinase 16;Cyclin-dependent kinase 17;Cyclin-dependent kinase 12;Cyclin-dependent kinase 13	CDK4;CDK3;CDK16;CDK14;CDK17;CDK12;CDK5;CDK6;CDK15;CDK18;CDK13	>tr|F8VYH9|F8VYH9_HUMAN Cyclin-dependent kinase 4 (Fragment) OS=Homo sapiens GN=CDK4 PE=1 SV=1;>tr|F8VTV8|F8VTV8_HUMAN Cyclin-dependent kinase 4 OS=Homo sapiens GN=CDK4 PE=1 SV=1;>tr|F8VWX7|F8VWX7_HUMAN Cyclin-dependent kinase 4 (Fragment) OS=Homo sapiens	44	2	1	2	1	1	0	18.685	170	11.8	4.7	38026000	0	0	#DIV/0!
786	Q93077;Q7L7L0;P04908	Q93077;Q7L7L0;P04908	Histone H2A type 1-C;Histone H2A type 3;Histone H2A type 1-B/E	HIST1H2AC;HIST3H2A;HIST1H2AB	>sp|Q93077|H2A1C_HUMAN Histone H2A type 1-C OS=Homo sapiens GN=HIST1H2AC PE=1 SV=3;>sp|Q7L7L0|H2A3_HUMAN Histone H2A type 3 OS=Homo sapiens GN=HIST3H2A PE=1 SV=3;>sp|P04908|H2A1B_HUMAN Histone H2A type 1-B/E OS=Homo sapiens GN=HIST1H2AB PE=1 SV=2	3	3	1	3	2	1	0	14.105	130	20.8	12.3	37129000	0	0	#DIV/0!
1561	Q9UIJ7-2;Q9UIJ7-3;Q9UIJ7	Q9UIJ7-2;Q9UIJ7-3;Q9UIJ7	GTP:AMP phosphotransferase AK3, mitochondrial	AK3	>sp|Q9UIJ7-2|KAD3_HUMAN Isoform 2 of GTP:AMP phosphotransferase AK3, mitochondrial OS=Homo sapiens GN=AK3;>sp|Q9UIJ7-3|KAD3_HUMAN Isoform 3 of GTP:AMP phosphotransferase AK3, mitochondrial OS=Homo sapiens GN=AK3;>sp|Q9UIJ7|KAD3_HUMAN GTP:AMP phosphotransfe	3	2	2	2	0	2	0	18.192	157	19.1	0	36906000	0	0	#DIV/0!
250	C9JQE8;C9JE98;C9J0Q5;C9JFD3;Q9Y618-5;Q9Y618-4;Q9Y618-3;Q9Y618;H0YGK8;C9J330;C9J7T7;H7C1Y3;E7EVU5;E7EW50;J3KS51;A0A088AWL3;O75376-3;O75376-2;O75376	C9JQE8;C9JE98;C9J0Q5;C9JFD3;Q9Y618-5;Q9Y618-4;Q9Y618-3;Q9Y618;H0YGK8;C9J330;C9J7T7	Nuclear receptor corepressor 2	NCOR2	>tr|C9JQE8|C9JQE8_HUMAN Nuclear receptor corepressor 2 (Fragment) OS=Homo sapiens GN=NCOR2 PE=1 SV=1;>tr|C9JE98|C9JE98_HUMAN Nuclear receptor corepressor 2 OS=Homo sapiens GN=NCOR2 PE=1 SV=1;>tr|C9J0Q5|C9J0Q5_HUMAN Nuclear receptor corepressor 2 OS=Homo sa	19	4	4	4	0	4	0	160.39	1451	3.9	0	36847000	0	0	#DIV/0!
389	E9PBK6;Q9NNW5;E9PDU5;A0A087X295;E5RFX3;F8WE36;C9K020;Q6PKC6	E9PBK6;Q9NNW5;E9PDU5;A0A087X295	WD repeat-containing protein 6	WDR6	>tr|E9PBK6|E9PBK6_HUMAN WD repeat-containing protein 6 OS=Homo sapiens GN=WDR6 PE=1 SV=1;>sp|Q9NNW5|WDR6_HUMAN WD repeat-containing protein 6 OS=Homo sapiens GN=WDR6 PE=1 SV=1;>tr|E9PDU5|E9PDU5_HUMAN WD repeat-containing protein 6 OS=Homo sapiens GN=WDR6 P	8	3	3	3	0	3	0	62.221	569	5.1	0	36791000	0	0	#DIV/0!
1284	Q15691	Q15691	Microtubule-associated protein RP/EB family member 1	MAPRE1	>sp|Q15691|MARE1_HUMAN Microtubule-associated protein RP/EB family member 1 OS=Homo sapiens GN=MAPRE1 PE=1 SV=3	1	1	1	1	0	1	0	29.999	268	7.5	0	36718000	0	0	#DIV/0!
1034	P49915-2;P49915	P49915-2;P49915	GMP synthase [glutamine-hydrolyzing]	GMPS	>sp|P49915-2|GUAA_HUMAN Isoform 2 of GMP synthase [glutamine-hydrolyzing] OS=Homo sapiens GN=GMPS;>sp|P49915|GUAA_HUMAN GMP synthase [glutamine-hydrolyzing] OS=Homo sapiens GN=GMPS PE=1 SV=1	2	2	2	2	0	2	0	65.928	594	4	0	36610000	0	0	#DIV/0!
489	G3V2S6;Q9Y5K8;H0YJ55;H0YJS0;G3V2V6;H0YJH8;G3V559	G3V2S6;Q9Y5K8;H0YJ55;H0YJS0;G3V2V6;H0YJH8;G3V559	V-type proton ATPase subunit D	ATP6V1D	>tr|G3V2S6|G3V2S6_HUMAN V-type proton ATPase subunit D OS=Homo sapiens GN=ATP6V1D PE=1 SV=1;>sp|Q9Y5K8|VATD_HUMAN V-type proton ATPase subunit D OS=Homo sapiens GN=ATP6V1D PE=1 SV=1;>tr|H0YJ55|H0YJ55_HUMAN V-type proton ATPase subunit D (Fragment) OS=Homo	7	2	2	2	0	2	0	21.921	192	14.6	0	36592000	0	0	#DIV/0!
899	P21399	P21399	Cytoplasmic aconitate hydratase	ACO1	>sp|P21399|ACOC_HUMAN Cytoplasmic aconitate hydratase OS=Homo sapiens GN=ACO1 PE=1 SV=3	1	1	1	1	0	1	0	98.398	889	2	0	35727000	0	0	#DIV/0!
1450	Q99714;Q5H928;Q99714-2	Q99714;Q5H928;Q99714-2	3-hydroxyacyl-CoA dehydrogenase type-2	HSD17B10	>sp|Q99714|HCD2_HUMAN 3-hydroxyacyl-CoA dehydrogenase type-2 OS=Homo sapiens GN=HSD17B10 PE=1 SV=3;>tr|Q5H928|Q5H928_HUMAN 3-hydroxyacyl-CoA dehydrogenase type-2 OS=Homo sapiens GN=HSD17B10 PE=1 SV=1;>sp|Q99714-2|HCD2_HUMAN Isoform 2 of 3-hydroxyacyl-CoA d	3	2	2	2	0	2	0	26.923	261	11.9	0	35136000	0	0	#DIV/0!
1148	P82675	P82675	28S ribosomal protein S5, mitochondrial	MRPS5	>sp|P82675|RT05_HUMAN 28S ribosomal protein S5, mitochondrial OS=Homo sapiens GN=MRPS5 PE=1 SV=2	1	1	1	1	0	1	0	48.006	430	3.3	0	35113000	0	0	#DIV/0!
577	J3QL05;J3KP15;Q01130-2;Q01130	J3QL05;J3KP15;Q01130-2;Q01130	Serine/arginine-rich splicing factor 2	SRSF2	>tr|J3QL05|J3QL05_HUMAN Serine/arginine-rich-splicing factor 2 (Fragment) OS=Homo sapiens GN=SRSF2 PE=1 SV=1;>tr|J3KP15|J3KP15_HUMAN Serine/arginine-rich-splicing factor 2 (Fragment) OS=Homo sapiens GN=SRSF2 PE=1 SV=7;>sp|Q01130-2|SRSF2_HUMAN Isoform 2 of	4	1	1	1	0	1	0	15.156	130	12.3	0	34775000	0	0	#DIV/0!
253	C9J494;Q9H000-2;Q9H000	C9J494;Q9H000-2;Q9H000	Probable E3 ubiquitin-protein ligase makorin-2	MKRN2	>tr|C9J494|C9J494_HUMAN Probable E3 ubiquitin-protein ligase makorin-2 OS=Homo sapiens GN=MKRN2 PE=1 SV=1;>sp|Q9H000-2|MKRN2_HUMAN Isoform 2 of Probable E3 ubiquitin-protein ligase makorin-2 OS=Homo sapiens GN=MKRN2;>sp|Q9H000|MKRN2_HUMAN Probable E3 ubiqu	3	2	2	2	0	2	0	46.68	414	4.1	0	34750000	0	0	#DIV/0!
621	M0QXP0;M0R0P8;Q13459-2;Q13459;M0R240;M0R332;M0R300	M0QXP0;M0R0P8;Q13459-2;Q13459;M0R240;M0R332;M0R300	Unconventional myosin-IXb	MYO9B	>tr|M0QXP0|M0QXP0_HUMAN Unconventional myosin-IXb (Fragment) OS=Homo sapiens GN=MYO9B PE=1 SV=1;>tr|M0R0P8|M0R0P8_HUMAN Unconventional myosin-IXb OS=Homo sapiens GN=MYO9B PE=1 SV=1;>sp|Q13459-2|MYO9B_HUMAN Isoform Short of Unconventional myosin-IXb OS=Homo	7	2	2	2	0	2	0	22.065	195	11.3	0	34701000	0	0	#DIV/0!
1201	Q13049;Q5JVY0	Q13049;Q5JVY0	E3 ubiquitin-protein ligase TRIM32	TRIM32	>sp|Q13049|TRI32_HUMAN E3 ubiquitin-protein ligase TRIM32 OS=Homo sapiens GN=TRIM32 PE=1 SV=2;>tr|Q5JVY0|Q5JVY0_HUMAN E3 ubiquitin-protein ligase TRIM32 (Fragment) OS=Homo sapiens GN=TRIM32 PE=1 SV=7	2	2	2	2	0	2	0	71.988	653	3.8	0	34669000	0	0	#DIV/0!
1062	P54577;A0A0C4DGZ5	P54577;A0A0C4DGZ5	Tyrosine--tRNA ligase, cytoplasmic;Tyrosine--tRNA ligase, cytoplasmic, N-terminally processed	YARS	>sp|P54577|SYYC_HUMAN Tyrosine--tRNA ligase, cytoplasmic OS=Homo sapiens GN=YARS PE=1 SV=4;>tr|A0A0C4DGZ5|A0A0C4DGZ5_HUMAN Tyrosine--tRNA ligase OS=Homo sapiens GN=YARS PE=1 SV=1	2	2	2	2	0	2	0	59.143	528	3.4	0	34621000	0	0	#DIV/0!
442	F5GZ78;P49023-4;P49023-2;P49023;P49023-3	F5GZ78;P49023-4;P49023-2;P49023;P49023-3	Paxillin	PXN	>tr|F5GZ78|F5GZ78_HUMAN Paxillin OS=Homo sapiens GN=PXN PE=1 SV=1;>sp|P49023-4|PAXI_HUMAN Isoform 4 of Paxillin OS=Homo sapiens GN=PXN;>sp|P49023-2|PAXI_HUMAN Isoform Alpha of Paxillin OS=Homo sapiens GN=PXN;>sp|P49023|PAXI_HUMAN Paxillin OS=Homo sapiens G	5	1	1	1	0	1	0	64.232	589	1.9	0	34467000	0	0	#DIV/0!
187	A6NHL2-2;A6NHL2	A6NHL2-2;A6NHL2	Tubulin alpha chain-like 3	TUBAL3	>sp|A6NHL2-2|TBAL3_HUMAN Isoform 2 of Tubulin alpha chain-like 3 OS=Homo sapiens GN=TUBAL3;>sp|A6NHL2|TBAL3_HUMAN Tubulin alpha chain-like 3 OS=Homo sapiens GN=TUBAL3 PE=1 SV=2	2	5	1	5	4	1	0	45.517	406	11.3	7.1	33660000	0	0	#DIV/0!
1074	Q5SQP8;P56545;P56545-2;E9PGB1;E7EUB3;E7ESU7;D6RAX2;E7EPF8;Q13363-2;Q13363	Q5SQP8;P56545;P56545-2;E9PGB1;E7EUB3;E7ESU7;D6RAX2;E7EPF8;Q13363-2;Q13363	C-terminal-binding protein 2;C-terminal-binding protein 1	CTBP2;CTBP1	>tr|Q5SQP8|Q5SQP8_HUMAN C-terminal-binding protein 2 OS=Homo sapiens GN=CTBP2 PE=1 SV=1;>sp|P56545|CTBP2_HUMAN C-terminal-binding protein 2 OS=Homo sapiens GN=CTBP2 PE=1 SV=1;>sp|P56545-2|CTBP2_HUMAN Isoform 2 of C-terminal-binding protein 2 OS=Homo sapien	10	2	2	2	0	2	0	56.101	513	5.5	0	33651000	0	0	#DIV/0!
1430	Q96GM5-2;Q96GM5;F8VUB0;F8VRQ4	Q96GM5-2;Q96GM5;F8VUB0;F8VRQ4	SWI/SNF-related matrix-associated actin-dependent regulator of chromatin subfamily D member 1	SMARCD1	>sp|Q96GM5-2|SMRD1_HUMAN Isoform 2 of SWI/SNF-related matrix-associated actin-dependent regulator of chromatin subfamily D member 1 OS=Homo sapiens GN=SMARCD1;>sp|Q96GM5|SMRD1_HUMAN SWI/SNF-related matrix-associated actin-dependent regulator of chromatin s	4	2	2	2	0	2	0	53.298	474	5.5	0	33597000	0	0	#DIV/0!
1008	P46821;D6RA40;D6RA32	P46821;D6RA40;D6RA32	Microtubule-associated protein 1B;MAP1B heavy chain;MAP1 light chain LC1	MAP1B	>sp|P46821|MAP1B_HUMAN Microtubule-associated protein 1B OS=Homo sapiens GN=MAP1B PE=1 SV=2;>tr|D6RA40|D6RA40_HUMAN Microtubule-associated protein 1B (Fragment) OS=Homo sapiens GN=MAP1B PE=1 SV=1;>tr|D6RA32|D6RA32_HUMAN Microtubule-associated protein 1B (F	3	2	2	2	0	2	0	270.63	2468	1.1	0	33355000	0	0	#DIV/0!
74	K7EPJ8;A0A087WZX7;K7EJL1;E7ENJ6;Q9BXS5;Q9BXS5-2	K7EPJ8;A0A087WZX7;K7EJL1;E7ENJ6;Q9BXS5;Q9BXS5-2	AP-1 complex subunit mu-1	AP1M1	>tr|K7EPJ8|K7EPJ8_HUMAN AP-1 complex subunit mu-1 (Fragment) OS=Homo sapiens GN=AP1M1 PE=1 SV=1;>tr|A0A087WZX7|A0A087WZX7_HUMAN AP-1 complex subunit mu-1 (Fragment) OS=Homo sapiens GN=AP1M1 PE=1 SV=1;>tr|K7EJL1|K7EJL1_HUMAN AP-1 complex subunit mu-1 OS=Hom	6	1	1	1	0	1	0	14.54	125	9.6	0	33194000	0	0	#DIV/0!
1397	Q8WUM0	Q8WUM0	Nuclear pore complex protein Nup133	NUP133	>sp|Q8WUM0|NU133_HUMAN Nuclear pore complex protein Nup133 OS=Homo sapiens GN=NUP133 PE=1 SV=2	1	1	1	1	0	1	0	128.98	1156	1	0	32948000	0	0	#DIV/0!
1216	Q13601-2;Q13601	Q13601-2;Q13601	KRR1 small subunit processome component homolog	KRR1	>sp|Q13601-2|KRR1_HUMAN Isoform 2 of KRR1 small subunit processome component homolog OS=Homo sapiens GN=KRR1;>sp|Q13601|KRR1_HUMAN KRR1 small subunit processome component homolog OS=Homo sapiens GN=KRR1 PE=1 SV=4	2	1	1	1	0	1	0	36.788	324	3.7	0	32923000	0	0	#DIV/0!
953	P31948;P31948-2;F5GXD8;F5H783;P31948-3	P31948;P31948-2;F5GXD8;F5H783;P31948-3	Stress-induced-phosphoprotein 1	STIP1	>sp|P31948|STIP1_HUMAN Stress-induced-phosphoprotein 1 OS=Homo sapiens GN=STIP1 PE=1 SV=1;>sp|P31948-2|STIP1_HUMAN Isoform 2 of Stress-induced-phosphoprotein 1 OS=Homo sapiens GN=STIP1;>tr|F5GXD8|F5GXD8_HUMAN Stress-induced-phosphoprotein 1 OS=Homo sapiens	5	2	2	2	0	2	0	62.639	543	4.1	0	32423000	0	0	#DIV/0!
631	M0R268;P09012	M0R268;P09012	U1 small nuclear ribonucleoprotein A	SNRPA	>tr|M0R268|M0R268_HUMAN U1 small nuclear ribonucleoprotein A (Fragment) OS=Homo sapiens GN=SNRPA PE=1 SV=1;>sp|P09012|SNRPA_HUMAN U1 small nuclear ribonucleoprotein A OS=Homo sapiens GN=SNRPA PE=1 SV=3	2	2	1	2	0	1	0	28.388	256	5.9	0	32053000	0	0	#DIV/0!
1371	Q8N122;Q8N122-3;Q8N122-2	Q8N122;Q8N122-3	Regulatory-associated protein of mTOR	RPTOR	>sp|Q8N122|RPTOR_HUMAN Regulatory-associated protein of mTOR OS=Homo sapiens GN=RPTOR PE=1 SV=1;>sp|Q8N122-3|RPTOR_HUMAN Isoform 3 of Regulatory-associated protein of mTOR OS=Homo sapiens GN=RPTOR	3	3	3	3	0	3	0	149.04	1335	2.4	0	32051000	0	0	#DIV/0!
738	Q5QPQ1;Q5QPQ0;Q5QPQ3;Q5QPQ2;O95372	Q5QPQ1;Q5QPQ0;Q5QPQ3;Q5QPQ2;O95372	Acyl-protein thioesterase 2	LYPLA2	>tr|Q5QPQ1|Q5QPQ1_HUMAN Acyl-protein thioesterase 2 (Fragment) OS=Homo sapiens GN=LYPLA2 PE=1 SV=1;>tr|Q5QPQ0|Q5QPQ0_HUMAN Acyl-protein thioesterase 2 OS=Homo sapiens GN=LYPLA2 PE=1 SV=1;>tr|Q5QPQ3|Q5QPQ3_HUMAN Acyl-protein thioesterase 2 OS=Homo sapiens G	5	1	1	1	0	1	0	17.516	162	4.9	0	31843000	0	0	#DIV/0!
984	P39880-6;P39880-4;P39880-5;P39880-2;P39880;P39880-3;P39880-9;Q13948-9;Q13948-10;Q13948-2;Q13948	P39880-6;P39880-4;P39880-5;P39880-2;P39880;P39880-3;P39880-9;Q13948-9;Q13948-10;Q13948-2;Q13948	Homeobox protein cut-like 1;Protein CASP	CUX1	>sp|P39880-6|CUX1_HUMAN Isoform 7 of Homeobox protein cut-like 1 OS=Homo sapiens GN=CUX1;>sp|P39880-4|CUX1_HUMAN Isoform 5 of Homeobox protein cut-like 1 OS=Homo sapiens GN=CUX1;>sp|P39880-5|CUX1_HUMAN Isoform 6 of Homeobox protein cut-like 1 OS=Homo sapie	11	2	2	2	0	2	0	147.07	1347	1.7	0	31749000	0	0	#DIV/0!
257	C9J8U2;G5E977;Q6XQN6-3;Q6XQN6;Q6XQN6-2	C9J8U2;G5E977;Q6XQN6-3;Q6XQN6;Q6XQN6-2	Nicotinate phosphoribosyltransferase	NAPRT	>tr|C9J8U2|C9J8U2_HUMAN Nicotinate phosphoribosyltransferase OS=Homo sapiens GN=NAPRT PE=1 SV=1;>tr|G5E977|G5E977_HUMAN Nicotinate phosphoribosyltransferase OS=Homo sapiens GN=NAPRT PE=1 SV=1;>sp|Q6XQN6-3|PNCB_HUMAN Isoform 3 of Nicotinate phosphoribosyltr	5	1	1	1	0	1	0	52.161	490	2.9	0	31654000	0	0	#DIV/0!
934	R4GN49;P29034	R4GN49;P29034	Protein S100-A2	S100A2	>tr|R4GN49|R4GN49_HUMAN Protein S100-A2 OS=Homo sapiens GN=S100A2 PE=1 SV=1;>sp|P29034|S10A2_HUMAN Protein S100-A2 OS=Homo sapiens GN=S100A2 PE=1 SV=3	2	3	3	3	0	3	0	7.3243	64	26.6	0	31575000	0	0	#DIV/0!
462	F8VRK6;H0YH87;F8WB06;F8VQP2;V9GY86;Q99700-2;Q99700-5;Q99700-4;Q99700	F8VRK6;H0YH87;F8WB06;F8VQP2;V9GY86;Q99700-2;Q99700-5;Q99700-4;Q99700	Ataxin-2	ATXN2	>tr|F8VRK6|F8VRK6_HUMAN Ataxin-2 (Fragment) OS=Homo sapiens GN=ATXN2 PE=1 SV=2;>tr|H0YH87|H0YH87_HUMAN Ataxin-2 (Fragment) OS=Homo sapiens GN=ATXN2 PE=1 SV=1;>tr|F8WB06|F8WB06_HUMAN Ataxin-2 OS=Homo sapiens GN=ATXN2 PE=1 SV=1;>tr|F8VQP2|F8VQP2_HUMAN Ataxin	9	1	1	1	0	1	0	25.73	235	6.4	0	31538000	0	0	#DIV/0!
445	F5H008;Q9H267-2;Q9H267	F5H008;Q9H267-2;Q9H267	Vacuolar protein sorting-associated protein 33B	VPS33B	>tr|F5H008|F5H008_HUMAN Vacuolar protein sorting-associated protein 33B OS=Homo sapiens GN=VPS33B PE=1 SV=1;>sp|Q9H267-2|VP33B_HUMAN Isoform 2 of Vacuolar protein sorting-associated protein 33B OS=Homo sapiens GN=VPS33B;>sp|Q9H267|VP33B_HUMAN Vacuolar prot	3	2	2	2	0	2	0	67.605	590	4.9	0	31451000	0	0	#DIV/0!
1400	Q8WVM8;G3V3K9;G3V4I1;G3V5F3;J3KNG4;Q8WVM8-2;Q8WVM8-3	Q8WVM8;G3V3K9;G3V4I1;G3V5F3;J3KNG4;Q8WVM8-2;Q8WVM8-3	Sec1 family domain-containing protein 1	SCFD1	>sp|Q8WVM8|SCFD1_HUMAN Sec1 family domain-containing protein 1 OS=Homo sapiens GN=SCFD1 PE=1 SV=4;>tr|G3V3K9|G3V3K9_HUMAN Sec1 family domain-containing protein 1 OS=Homo sapiens GN=SCFD1 PE=1 SV=1;>tr|G3V4I1|G3V4I1_HUMAN Sec1 family domain-containing prote	7	2	2	2	0	2	0	72.379	642	3.4	0	31191000	0	0	#DIV/0!
1496	Q9H4A6	Q9H4A6	Golgi phosphoprotein 3	GOLPH3	>sp|Q9H4A6|GOLP3_HUMAN Golgi phosphoprotein 3 OS=Homo sapiens GN=GOLPH3 PE=1 SV=1	1	1	1	1	0	1	0	33.81	298	5	0	31168000	0	0	#DIV/0!
633	O00116;B8ZZ81	O00116;B8ZZ81	Alkyldihydroxyacetonephosphate synthase, peroxisomal	AGPS	>sp|O00116|ADAS_HUMAN Alkyldihydroxyacetonephosphate synthase, peroxisomal OS=Homo sapiens GN=AGPS PE=1 SV=1;>tr|B8ZZ81|B8ZZ81_HUMAN Alkyldihydroxyacetonephosphate synthase, peroxisomal OS=Homo sapiens GN=AGPS PE=1 SV=1	2	2	2	2	0	2	0	72.911	658	5.9	0	31126000	0	0	#DIV/0!
1428	Q96FQ6	Q96FQ6	Protein S100-A16	S100A16	>sp|Q96FQ6|S10AG_HUMAN Protein S100-A16 OS=Homo sapiens GN=S100A16 PE=1 SV=1	1	1	1	1	0	1	0	11.801	103	11.7	0	31060000	0	0	#DIV/0!
937	P30044-4;P30044-2;P30044-3;P30044	P30044-4;P30044-2;P30044-3;P30044	Peroxiredoxin-5, mitochondrial	PRDX5	>sp|P30044-4|PRDX5_HUMAN Isoform 4 of Peroxiredoxin-5, mitochondrial OS=Homo sapiens GN=PRDX5;>sp|P30044-2|PRDX5_HUMAN Isoform Cytoplasmic+peroxisomal of Peroxiredoxin-5, mitochondrial OS=Homo sapiens GN=PRDX5;>sp|P30044-3|PRDX5_HUMAN Isoform 3 of Peroxire	4	1	1	1	0	1	0	12.897	125	8.8	0	30900000	0	0	#DIV/0!
1072	P56192;P56192-2;H0YIC2;H0YHV5	P56192;P56192-2	Methionine--tRNA ligase, cytoplasmic	MARS	>sp|P56192|SYMC_HUMAN Methionine--tRNA ligase, cytoplasmic OS=Homo sapiens GN=MARS PE=1 SV=2;>sp|P56192-2|SYMC_HUMAN Isoform 2 of Methionine--tRNA ligase, cytoplasmic OS=Homo sapiens GN=MARS	4	3	3	3	0	3	0	101.11	900	4.3	0	30615000	0	0	#DIV/0!
1306	Q5BKZ1;A0A0A0MRN4;Q5BKZ1-3	Q5BKZ1;A0A0A0MRN4;Q5BKZ1-3	DBIRD complex subunit ZNF326	ZNF326	>sp|Q5BKZ1|ZN326_HUMAN DBIRD complex subunit ZNF326 OS=Homo sapiens GN=ZNF326 PE=1 SV=2;>tr|A0A0A0MRN4|A0A0A0MRN4_HUMAN DBIRD complex subunit ZNF326 OS=Homo sapiens GN=ZNF326 PE=1 SV=1;>sp|Q5BKZ1-3|ZN326_HUMAN Isoform 3 of DBIRD complex subunit ZNF326 OS=H	3	2	2	2	0	2	0	65.653	582	4.3	0	30513000	0	0	#DIV/0!
1470	Q9BVA1;Q13885	Q9BVA1;Q13885	Tubulin beta-2B chain;Tubulin beta-2A chain	TUBB2B;TUBB2A	>sp|Q9BVA1|TBB2B_HUMAN Tubulin beta-2B chain OS=Homo sapiens GN=TUBB2B PE=1 SV=1;>sp|Q13885|TBB2A_HUMAN Tubulin beta-2A chain OS=Homo sapiens GN=TUBB2A PE=1 SV=1	2	13	2	13	8	2	0	49.953	445	35.7	19.6	30254000	0	0	#DIV/0!
453	F5H5U2;Q8NHQ9;E7EX41	F5H5U2;Q8NHQ9;E7EX41	ATP-dependent RNA helicase DDX55	DDX55	>tr|F5H5U2|F5H5U2_HUMAN ATP-dependent RNA helicase DDX55 OS=Homo sapiens GN=DDX55 PE=1 SV=1;>sp|Q8NHQ9|DDX55_HUMAN ATP-dependent RNA helicase DDX55 OS=Homo sapiens GN=DDX55 PE=1 SV=3;>tr|E7EX41|E7EX41_HUMAN ATP-dependent RNA helicase DDX55 OS=Homo sapiens	3	2	2	2	0	2	0	65.19	569	5.3	0	29765000	0	0	#DIV/0!
14	K7ERP4;A0A0A0MTT1;K7EKX7;R4GNE4;K7ENB4;A0A087X2I2;A0A087WT12;K7EJ20;P36969-2;P36969;A0A087X247	K7ERP4;A0A0A0MTT1;K7EKX7;R4GNE4;K7ENB4;A0A087X2I2;A0A087WT12;K7EJ20;P36969-2;P36969;A0A087X247	Glutathione peroxidase;Phospholipid hydroperoxide glutathione peroxidase, mitochondrial	GPX4	>tr|K7ERP4|K7ERP4_HUMAN Glutathione peroxidase (Fragment) OS=Homo sapiens GN=GPX4 PE=1 SV=1;>tr|A0A0A0MTT1|A0A0A0MTT1_HUMAN Glutathione peroxidase (Fragment) OS=Homo sapiens GN=GPX4 PE=1 SV=1;>tr|K7EKX7|K7EKX7_HUMAN Glutathione peroxidase (Fragment) OS=Hom	11	2	2	2	0	2	0	17.629	155	11.6	0	29190000	0	0	#DIV/0!
1485	Q9BZQ8	Q9BZQ8	Protein Niban	FAM129A	>sp|Q9BZQ8|NIBAN_HUMAN Protein Niban OS=Homo sapiens GN=FAM129A PE=1 SV=1	1	1	1	1	0	1	0	103.13	928	1.5	0	28577000	0	0	#DIV/0!
38	A0A087WVM3;O00622	A0A087WVM3;O00622	Protein CYR61	CYR61	>tr|A0A087WVM3|A0A087WVM3_HUMAN Protein CYR61 OS=Homo sapiens GN=CYR61 PE=1 SV=1;>sp|O00622|CYR61_HUMAN Protein CYR61 OS=Homo sapiens GN=CYR61 PE=1 SV=1	2	2	2	2	0	2	0	41.839	379	6.1	0	28294000	0	0	#DIV/0!
428	E9PNW8;Q8WVX9	E9PNW8;Q8WVX9	Fatty acyl-CoA reductase 1	FAR1	>tr|E9PNW8|E9PNW8_HUMAN Fatty acyl-CoA reductase 1 (Fragment) OS=Homo sapiens GN=FAR1 PE=1 SV=1;>sp|Q8WVX9|FACR1_HUMAN Fatty acyl-CoA reductase 1 OS=Homo sapiens GN=FAR1 PE=1 SV=1	2	2	2	2	0	2	0	37.481	335	7.8	0	28240000	0	0	#DIV/0!
517	H0YBR2;H0YBB3;Q6NXG1-2;Q6NXG1-5;Q6NXG1-4;Q6NXG1-3;Q6NXG1	H0YBR2;H0YBB3;Q6NXG1-2;Q6NXG1-5;Q6NXG1-4;Q6NXG1-3;Q6NXG1	Epithelial splicing regulatory protein 1	ESRP1	>tr|H0YBR2|H0YBR2_HUMAN Epithelial-splicing regulatory protein 1 (Fragment) OS=Homo sapiens GN=ESRP1 PE=1 SV=1;>tr|H0YBB3|H0YBB3_HUMAN Epithelial-splicing regulatory protein 1 (Fragment) OS=Homo sapiens GN=ESRP1 PE=1 SV=1;>sp|Q6NXG1-2|ESRP1_HUMAN Isoform 2	7	1	1	1	0	1	0	56.035	502	3	0	28216000	0	0	#DIV/0!
688	O43592;F5GYW6;F8WDU6	O43592;F5GYW6;F8WDU6	Exportin-T	XPOT	>sp|O43592|XPOT_HUMAN Exportin-T OS=Homo sapiens GN=XPOT PE=1 SV=2;>tr|F5GYW6|F5GYW6_HUMAN Exportin-T (Fragment) OS=Homo sapiens GN=XPOT PE=1 SV=1;>tr|F8WDU6|F8WDU6_HUMAN Exportin-T (Fragment) OS=Homo sapiens GN=XPOT PE=1 SV=7	3	3	3	3	0	3	0	109.96	962	4.3	0	28187000	0	0	#DIV/0!
1587	Q9Y2A7;Q9Y2A7-2	Q9Y2A7;Q9Y2A7-2	Nck-associated protein 1	NCKAP1	>sp|Q9Y2A7|NCKP1_HUMAN Nck-associated protein 1 OS=Homo sapiens GN=NCKAP1 PE=1 SV=1;>sp|Q9Y2A7-2|NCKP1_HUMAN Isoform 2 of Nck-associated protein 1 OS=Homo sapiens GN=NCKAP1	2	3	3	2	1	2	1	128.79	1128	2.4	0.7	28183000	0	0	#DIV/0!
766	P01623;P01603;P01593;P04206;P01622;P01620;P18135	P01623;P01603;P01593;P04206;P01622;P01620;P18135	Ig kappa chain V-III region WOL;Ig kappa chain V-I region Ka;Ig kappa chain V-I region AG;Ig kappa chain V-III region GOL;Ig kappa chain V-III region Ti;Ig kappa chain V-III region SIE;Ig kappa chain V-III region HAH		>sp|P01623|KV305_HUMAN Ig kappa chain V-III region WOL OS=Homo sapiens PE=1 SV=1;>sp|P01603|KV111_HUMAN Ig kappa chain V-I region Ka OS=Homo sapiens PE=1 SV=1;>sp|P01593|KV101_HUMAN Ig kappa chain V-I region AG OS=Homo sapiens PE=1 SV=1;>sp|P04206|KV307_HU	7	2	2	1	1	1	1	11.746	109	16.5	6.4	28018000	0	0	#DIV/0!
715	O75400-2;O75400-3;O75400	O75400-2;O75400-3;O75400	Pre-mRNA-processing factor 40 homolog A	PRPF40A	>sp|O75400-2|PR40A_HUMAN Isoform 2 of Pre-mRNA-processing factor 40 homolog A OS=Homo sapiens GN=PRPF40A;>sp|O75400-3|PR40A_HUMAN Isoform 3 of Pre-mRNA-processing factor 40 homolog A OS=Homo sapiens GN=PRPF40A;>sp|O75400|PR40A_HUMAN Pre-mRNA-processing fac	3	1	1	1	0	1	0	105.93	930	1	0	27924000	0	0	#DIV/0!
5	A0A024RAC6	A0A024RAC6		TCEB3	>tr|A0A024RAC6|A0A024RAC6_HUMAN Transcription elongation factor B (SIII), polypeptide 3 (110kDa, elongin A), isoform CRA_a OS=Homo sapiens GN=TCEB3 PE=1 SV=1	1	1	1	1	1	1	1	87.229	772	1.4	1.4	27921000	0	0	#DIV/0!
431	G3V158;E9PPM8;Q9Y315	G3V158;E9PPM8;Q9Y315	Putative deoxyribose-phosphate aldolase	DERA	>tr|G3V158|G3V158_HUMAN 2-deoxyribose-5-phosphate aldolase homolog (C. elegans), isoform CRA_a OS=Homo sapiens GN=DERA PE=1 SV=1;>tr|E9PPM8|E9PPM8_HUMAN Deoxyribose-phosphate aldolase OS=Homo sapiens GN=DERA PE=1 SV=1;>sp|Q9Y315|DEOC_HUMAN Deoxyribose-phos	3	1	1	1	0	1	0	25.113	230	5.2	0	27908000	0	0	#DIV/0!
119	A0A0A0MTN9;A0A0A0MTR6;A0A0C4DFN8;A0A0C4DGN7;A0A0A0MSZ4;A0A0A0MT64;P22570-4;P22570-6;P22570-5;P22570;P22570-2;P22570-7;P22570-3;J3QKZ8;J3QQW7;J3QQX3	A0A0A0MTN9;A0A0A0MTR6;A0A0C4DFN8;A0A0C4DGN7;A0A0A0MSZ4;A0A0A0MT64;P22570-4;P22570-6;P22570-5;P22570;P22570-2;P22570-7;P22570-3;J3QKZ8;J3QQW7;J3QQX3	NADPH:adrenodoxin oxidoreductase, mitochondrial	FDXR	>tr|A0A0A0MTN9|A0A0A0MTN9_HUMAN NADPH:adrenodoxin oxidoreductase, mitochondrial OS=Homo sapiens GN=FDXR PE=1 SV=1;>tr|A0A0A0MTR6|A0A0A0MTR6_HUMAN NADPH:adrenodoxin oxidoreductase, mitochondrial OS=Homo sapiens GN=FDXR PE=1 SV=1;>tr|A0A0C4DFN8|A0A0C4DFN8_HU	16	2	2	2	0	2	0	48.027	439	5.7	0	27830000	0	0	#DIV/0!
1198	Q12933-4;Q12933-3;Q12933;Q12933-2	Q12933-4;Q12933-3;Q12933;Q12933-2	TNF receptor-associated factor 2	TRAF2	>sp|Q12933-4|TRAF2_HUMAN Isoform 4 of TNF receptor-associated factor 2 OS=Homo sapiens GN=TRAF2;>sp|Q12933-3|TRAF2_HUMAN Isoform 3 of TNF receptor-associated factor 2 OS=Homo sapiens GN=TRAF2;>sp|Q12933|TRAF2_HUMAN TNF receptor-associated factor 2 OS=Homo	4	1	1	1	0	1	0	53.055	476	2.5	0	27765000	0	0	#DIV/0!
283	C9JYB3;O75717;O75717-2	C9JYB3;O75717;O75717-2	WD repeat and HMG-box DNA-binding protein 1	WDHD1	>tr|C9JYB3|C9JYB3_HUMAN WD repeat and HMG-box DNA-binding protein 1 (Fragment) OS=Homo sapiens GN=WDHD1 PE=1 SV=1;>sp|O75717|WDHD1_HUMAN WD repeat and HMG-box DNA-binding protein 1 OS=Homo sapiens GN=WDHD1 PE=1 SV=1;>sp|O75717-2|WDHD1_HUMAN Isoform 2 of WD	3	2	2	2	0	2	0	18.234	168	14.9	0	27327000	0	0	#DIV/0!
432	H0YC97;H0YDK8;E9PR38;H0YEH2;Q5T1Z4;Q5T1Z8;Q14671-4;Q14671-2;Q14671;Q14671-3;H0YDC5;A0A0C4DG68;A0A0A0MR59;Q8TB72-2;Q8TB72-4;Q8TB72-3;Q8TB72	H0YC97;H0YDK8;E9PR38;H0YEH2;Q5T1Z4;Q5T1Z8;Q14671-4;Q14671-2;Q14671;Q14671-3;H0YDC5;A0A0C4DG68;A0A0A0MR59;Q8TB72-2;Q8TB72-4;Q8TB72-3;Q8TB72	Pumilio homolog 1;Pumilio homolog 2	PUM1;PUM2	>tr|H0YC97|H0YC97_HUMAN Pumilio homolog 1 (Fragment) OS=Homo sapiens GN=PUM1 PE=1 SV=1;>tr|H0YDK8|H0YDK8_HUMAN Pumilio homolog 1 (Fragment) OS=Homo sapiens GN=PUM1 PE=1 SV=1;>tr|E9PR38|E9PR38_HUMAN Pumilio homolog 1 OS=Homo sapiens GN=PUM1 PE=1 SV=1;>tr|H0	17	2	2	2	0	2	0	25.841	227	7.9	0	27315000	0	0	#DIV/0!
1525	Q9NVN8	Q9NVN8	Guanine nucleotide-binding protein-like 3-like protein	GNL3L	>sp|Q9NVN8|GNL3L_HUMAN Guanine nucleotide-binding protein-like 3-like protein OS=Homo sapiens GN=GNL3L PE=1 SV=1	1	1	1	1	0	1	0	65.572	582	1.4	0	27119000	0	0	#DIV/0!
1398	Q8WUM4;Q8WUM4-2;F8WDK9;Q8WUM4-3	Q8WUM4;Q8WUM4-2;F8WDK9;Q8WUM4-3	Programmed cell death 6-interacting protein	PDCD6IP	>sp|Q8WUM4|PDC6I_HUMAN Programmed cell death 6-interacting protein OS=Homo sapiens GN=PDCD6IP PE=1 SV=1;>sp|Q8WUM4-2|PDC6I_HUMAN Isoform 2 of Programmed cell death 6-interacting protein OS=Homo sapiens GN=PDCD6IP;>tr|F8WDK9|F8WDK9_HUMAN Programmed cell dea	4	2	2	2	0	2	0	96.022	868	2.5	0	27101000	0	0	#DIV/0!
1115	P62487	P62487	DNA-directed RNA polymerase II subunit RPB7	POLR2G	>sp|P62487|RPB7_HUMAN DNA-directed RNA polymerase II subunit RPB7 OS=Homo sapiens GN=POLR2G PE=1 SV=1	1	1	1	1	0	1	0	19.294	172	7.6	0	27088000	0	0	#DIV/0!
1369	Q8IY81	Q8IY81	pre-rRNA processing protein FTSJ3	FTSJ3	>sp|Q8IY81|SPB1_HUMAN pre-rRNA processing protein FTSJ3 OS=Homo sapiens GN=FTSJ3 PE=1 SV=2	1	1	1	1	0	1	0	96.557	847	1.7	0	27001000	0	0	#DIV/0!
758	P00558-2;P00558	P00558-2;P00558	Phosphoglycerate kinase 1	PGK1	>sp|P00558-2|PGK1_HUMAN Isoform 2 of Phosphoglycerate kinase 1 OS=Homo sapiens GN=PGK1;>sp|P00558|PGK1_HUMAN Phosphoglycerate kinase 1 OS=Homo sapiens GN=PGK1 PE=1 SV=3	2	3	3	3	0	3	0	41.428	389	10.8	0	26484000	0	0	#DIV/0!
68	H2E272;H7C3Z8;H7C074;A0A087WZG2;P42685-2;Q9H3Y6;P42685;P12931;P12931-2;Q04912-2;P08581;Q04912;P08581-2	H2E272;H7C3Z8;H7C074;A0A087WZG2;P42685-2;Q9H3Y6;P42685;P12931;P12931-2;Q04912-2;P08581;Q04912;P08581-2	Tyrosine-protein kinase FRK;Tyrosine-protein kinase Srms;Proto-oncogene tyrosine-protein kinase Src;Macrophage-stimulating protein receptor;Macrophage-stimulating protein receptor alpha chain;Macrophage-stimulating protein receptor beta chain;Hepatocyte growth factor receptor	MST1R;FRK;SRMS;SRC;MET	>tr|H2E272|H2E272_HUMAN MST1R variant RON30 OS=Homo sapiens GN=MST1R PE=1 SV=1;>tr|H7C3Z8|H7C3Z8_HUMAN Macrophage-stimulating protein receptor (Fragment) OS=Homo sapiens GN=MST1R PE=1 SV=2;>tr|H7C074|H7C074_HUMAN Macrophage-stimulating protein receptor (Fr	13	1	1	1	0	1	0	29.388	254	3.1	0	26473000	0	0	#DIV/0!
1257	Q15050	Q15050	Ribosome biogenesis regulatory protein homolog	RRS1	>sp|Q15050|RRS1_HUMAN Ribosome biogenesis regulatory protein homolog OS=Homo sapiens GN=RRS1 PE=1 SV=2	1	3	3	2	1	2	1	41.193	365	7.4	2.2	25656000	0	0	#DIV/0!
1511	Q9NPJ3-2;Q9NPJ3	Q9NPJ3-2;Q9NPJ3	Acyl-coenzyme A thioesterase 13;Acyl-coenzyme A thioesterase 13, N-terminally processed	ACOT13	>sp|Q9NPJ3-2|ACO13_HUMAN Isoform 2 of Acyl-coenzyme A thioesterase 13 OS=Homo sapiens GN=ACOT13;>sp|Q9NPJ3|ACO13_HUMAN Acyl-coenzyme A thioesterase 13 OS=Homo sapiens GN=ACOT13 PE=1 SV=1	2	1	1	1	0	1	0	12.366	117	10.3	0	25370000	0	0	#DIV/0!
564	H7C5E4;Q8IZH2-2;Q8IZH2	H7C5E4;Q8IZH2-2;Q8IZH2	5-3 exoribonuclease 1	XRN1	>tr|H7C5E4|H7C5E4_HUMAN 5-3 exoribonuclease 1 (Fragment) OS=Homo sapiens GN=XRN1 PE=1 SV=1;>sp|Q8IZH2-2|XRN1_HUMAN Isoform 2 of 5-3 exoribonuclease 1 OS=Homo sapiens GN=XRN1;>sp|Q8IZH2|XRN1_HUMAN 5-3 exoribonuclease 1 OS=Homo sapiens GN=XRN1 PE=1 SV=	3	2	2	2	0	2	0	130.08	1160	1.9	0	25325000	0	0	#DIV/0!
611	K7EMM8;Q49A26-5;Q49A26-4;Q49A26-2;Q49A26;K7EQB2;Q49A26-3	K7EMM8;Q49A26-5;Q49A26-4;Q49A26-2;Q49A26;K7EQB2;Q49A26-3	Putative oxidoreductase GLYR1	GLYR1	>tr|K7EMM8|K7EMM8_HUMAN Putative oxidoreductase GLYR1 (Fragment) OS=Homo sapiens GN=GLYR1 PE=1 SV=2;>sp|Q49A26-5|GLYR1_HUMAN Isoform 5 of Putative oxidoreductase GLYR1 OS=Homo sapiens GN=GLYR1;>sp|Q49A26-4|GLYR1_HUMAN Isoform 4 of Putative oxidoreductase G	7	2	2	2	0	2	0	57.215	524	4.4	0	25177000	0	0	#DIV/0!
1544	Q9P265	Q9P265	Disco-interacting protein 2 homolog B	DIP2B	>sp|Q9P265|DIP2B_HUMAN Disco-interacting protein 2 homolog B OS=Homo sapiens GN=DIP2B PE=1 SV=3	1	2	2	2	0	2	0	171.49	1576	1.6	0	25104000	0	0	#DIV/0!
1335	Q6PKG0-3;Q6PKG0;Q659C4-7;Q659C4-6;Q659C4-5;Q659C4-2;Q659C4	Q6PKG0-3;Q6PKG0;Q659C4-7;Q659C4-6;Q659C4-5;Q659C4-2;Q659C4	La-related protein 1;La-related protein 1B	LARP1;LARP1B	>sp|Q6PKG0-3|LARP1_HUMAN Isoform 2 of La-related protein 1 OS=Homo sapiens GN=LARP1;>sp|Q6PKG0|LARP1_HUMAN La-related protein 1 OS=Homo sapiens GN=LARP1 PE=1 SV=2;>sp|Q659C4-7|LAR1B_HUMAN Isoform 7 of La-related protein 1B OS=Homo sapiens GN=LARP1B;>sp|Q65	7	2	2	2	0	2	0	116.46	1019	2	0	24945000	0	0	#DIV/0!
751	O96008-2;O96008;K7EKG4;K7EJ57	O96008-2;O96008;K7EKG4;K7EJ57	Mitochondrial import receptor subunit TOM40 homolog	TOMM40	>sp|O96008-2|TOM40_HUMAN Isoform 2 of Mitochondrial import receptor subunit TOM40 homolog OS=Homo sapiens GN=TOMM40;>sp|O96008|TOM40_HUMAN Mitochondrial import receptor subunit TOM40 homolog OS=Homo sapiens GN=TOMM40 PE=1 SV=1;>tr|K7EKG4|K7EKG4_HUMAN Mitoc	4	2	2	2	0	2	0	34.441	329	7.6	0	24941000	0	0	#DIV/0!
1427	Q96EY1-2;Q96EY1	Q96EY1-2;Q96EY1	DnaJ homolog subfamily A member 3, mitochondrial	DNAJA3	>sp|Q96EY1-2|DNJA3_HUMAN Isoform 2 of DnaJ homolog subfamily A member 3, mitochondrial OS=Homo sapiens GN=DNAJA3;>sp|Q96EY1|DNJA3_HUMAN DnaJ homolog subfamily A member 3, mitochondrial OS=Homo sapiens GN=DNAJA3 PE=1 SV=2	2	1	1	1	0	1	0	49.611	453	2.6	0	24859000	0	0	#DIV/0!
131	A0A0B4J203;Q6UN15-4;Q6UN15-3;Q6UN15-5;Q6UN15	A0A0B4J203;Q6UN15-4;Q6UN15-3;Q6UN15-5;Q6UN15	Pre-mRNA 3-end-processing factor FIP1	FIP1L1	>tr|A0A0B4J203|A0A0B4J203_HUMAN Uncharacterized protein OS=Homo sapiens PE=3 SV=1;>sp|Q6UN15-4|FIP1_HUMAN Isoform 4 of Pre-mRNA 3-end-processing factor FIP1 OS=Homo sapiens GN=FIP1L1;>sp|Q6UN15-3|FIP1_HUMAN Isoform 3 of Pre-mRNA 3-end-processing factor F	5	1	1	1	0	1	0	94.702	849	1.6	0	24800000	0	0	#DIV/0!
1542	Q9P253	Q9P253	Vacuolar protein sorting-associated protein 18 homolog	VPS18	>sp|Q9P253|VPS18_HUMAN Vacuolar protein sorting-associated protein 18 homolog OS=Homo sapiens GN=VPS18 PE=1 SV=2	1	2	2	2	0	2	0	110.18	973	2.7	0	24718000	0	0	#DIV/0!
510	H0Y8C6;O00410-2;O00410;O00410-3;O60518	H0Y8C6;O00410-2;O00410;O00410-3;O60518	Importin-5;Ran-binding protein 6	IPO5;RANBP6	>tr|H0Y8C6|H0Y8C6_HUMAN Importin-5 (Fragment) OS=Homo sapiens GN=IPO5 PE=1 SV=1;>sp|O00410-2|IPO5_HUMAN Isoform 2 of Importin-5 OS=Homo sapiens GN=IPO5;>sp|O00410|IPO5_HUMAN Importin-5 OS=Homo sapiens GN=IPO5 PE=1 SV=4;>sp|O00410-3|IPO5_HUMAN Isoform 3 of	5	2	2	2	0	2	0	123.75	1099	2.5	0	24513000	0	0	#DIV/0!
689	O43615;M0QXM9;M0QXU7	O43615;M0QXM9;M0QXU7	Mitochondrial import inner membrane translocase subunit TIM44	TIMM44	>sp|O43615|TIM44_HUMAN Mitochondrial import inner membrane translocase subunit TIM44 OS=Homo sapiens GN=TIMM44 PE=1 SV=2;>tr|M0QXM9|M0QXM9_HUMAN Mitochondrial import inner membrane translocase subunit TIM44 (Fragment) OS=Homo sapiens GN=TIMM44 PE=1 SV=1;>t	3	2	2	2	0	2	0	51.355	452	4.4	0	24512000	0	0	#DIV/0!
450	F5H442;Q99816;Q99816-2	F5H442;Q99816;Q99816-2	Tumor susceptibility gene 101 protein	TSG101	>tr|F5H442|F5H442_HUMAN Tumor susceptibility gene 101 protein OS=Homo sapiens GN=TSG101 PE=1 SV=1;>sp|Q99816|TS101_HUMAN Tumor susceptibility gene 101 protein OS=Homo sapiens GN=TSG101 PE=1 SV=2;>sp|Q99816-2|TS101_HUMAN Isoform 2 of Tumor susceptibility ge	3	2	2	2	0	2	0	40.917	365	7.1	0	24358000	0	0	#DIV/0!
417	E9PKK8;E9PPK9;Q9NY33-4;Q9NY33;E9PQF2;E9PNX5;E9PQ14;G3V1D3;G3V180;Q9NY33-2	E9PKK8;E9PPK9;Q9NY33-4;Q9NY33;E9PQF2;E9PNX5;E9PQ14;G3V1D3;G3V180;Q9NY33-2	Dipeptidyl peptidase 3	DPP3	>tr|E9PKK8|E9PKK8_HUMAN Dipeptidyl peptidase 3 (Fragment) OS=Homo sapiens GN=DPP3 PE=1 SV=1;>tr|E9PPK9|E9PPK9_HUMAN Dipeptidyl peptidase 3 (Fragment) OS=Homo sapiens GN=DPP3 PE=1 SV=2;>sp|Q9NY33-4|DPP3_HUMAN Isoform 4 of Dipeptidyl peptidase 3 OS=Homo sapi	10	2	2	2	0	2	0	19.288	170	21.2	0	24188000	0	0	#DIV/0!
382	E7EU96;Q5U5J2;Q8NEV1;P68400	E7EU96;Q5U5J2;Q8NEV1;P68400	Casein kinase II subunit alpha 3;Casein kinase II subunit alpha	CSNK2A1;CSNK2A3	>tr|E7EU96|E7EU96_HUMAN Casein kinase II subunit alpha OS=Homo sapiens GN=CSNK2A1 PE=1 SV=1;>tr|Q5U5J2|Q5U5J2_HUMAN CSNK2A1 protein OS=Homo sapiens GN=CSNK2A1 PE=1 SV=1;>sp|Q8NEV1|CSK23_HUMAN Casein kinase II subunit alpha 3 OS=Homo sapiens GN=CSNK2A3 PE=1	4	1	1	1	0	1	0	45.31	385	3.1	0	24101000	0	0	#DIV/0!
258	C9J931;Q15382;C9J469	C9J931;Q15382;C9J469	GTP-binding protein Rheb	RHEB	>tr|C9J931|C9J931_HUMAN GTP-binding protein Rheb OS=Homo sapiens GN=RHEB PE=1 SV=1;>sp|Q15382|RHEB_HUMAN GTP-binding protein Rheb OS=Homo sapiens GN=RHEB PE=1 SV=1;>tr|C9J469|C9J469_HUMAN GTP-binding protein Rheb (Fragment) OS=Homo sapiens GN=RHEB PE=1 SV=	3	2	2	2	0	2	0	8.6739	79	34.2	0	23987000	0	0	#DIV/0!
1463	Q9BSJ8;Q9BSJ8-2;F8VZB1	Q9BSJ8;Q9BSJ8-2;F8VZB1	Extended synaptotagmin-1	ESYT1	>sp|Q9BSJ8|ESYT1_HUMAN Extended synaptotagmin-1 OS=Homo sapiens GN=ESYT1 PE=1 SV=1;>sp|Q9BSJ8-2|ESYT1_HUMAN Isoform 2 of Extended synaptotagmin-1 OS=Homo sapiens GN=ESYT1;>tr|F8VZB1|F8VZB1_HUMAN Extended synaptotagmin-1 (Fragment) OS=Homo sapiens GN=ESYT1	3	2	2	2	0	2	0	122.85	1104	2.1	0	23945000	0	0	#DIV/0!
372	F5H228;E7EWP2;E7EPJ7;O75962-5;O75962-2;O75962-4;O75962	F5H228;E7EWP2;E7EPJ7;O75962-5;O75962-2;O75962-4;O75962	Triple functional domain protein	TRIO	>tr|F5H228|F5H228_HUMAN Triple functional domain protein OS=Homo sapiens GN=TRIO PE=1 SV=1;>tr|E7EWP2|E7EWP2_HUMAN Triple functional domain protein OS=Homo sapiens GN=TRIO PE=1 SV=2;>tr|E7EPJ7|E7EPJ7_HUMAN Triple functional domain protein (Fragment) OS=Hom	7	2	2	2	0	2	0	174.9	1508	1.9	0	23937000	0	0	#DIV/0!
1258	Q15058	Q15058	Kinesin-like protein KIF14	KIF14	>sp|Q15058|KIF14_HUMAN Kinesin-like protein KIF14 OS=Homo sapiens GN=KIF14 PE=1 SV=1	1	2	2	2	0	2	0	186.49	1648	1.6	0	23910000	0	0	#DIV/0!
40	A0A087WVN8;Q13043-2;Q13043;Q13188;Q13188-2	A0A087WVN8;Q13043-2;Q13043;Q13188;Q13188-2	Serine/threonine-protein kinase 4;Serine/threonine-protein kinase 4 37kDa subunit;Serine/threonine-protein kinase 4 18kDa subunit;Serine/threonine-protein kinase 3;Serine/threonine-protein kinase 3 36kDa subunit;Serine/threonine-protein kinase 3 20kDa subunit	STK4;STK3	>tr|A0A087WVN8|A0A087WVN8_HUMAN Serine/threonine-protein kinase 4 (Fragment) OS=Homo sapiens GN=STK4 PE=1 SV=1;>sp|Q13043-2|STK4_HUMAN Isoform 2 of Serine/threonine-protein kinase 4 OS=Homo sapiens GN=STK4;>sp|Q13043|STK4_HUMAN Serine/threonine-protein kin	5	1	1	1	0	1	0	17.438	155	8.4	0	23264000	0	0	#DIV/0!
1294	Q16822;H0YML5;B4DW73;A0A0A0MS74;H0YM31;Q16822-2	Q16822;H0YML5;B4DW73	Phosphoenolpyruvate carboxykinase [GTP], mitochondrial	PCK2	>sp|Q16822|PCKGM_HUMAN Phosphoenolpyruvate carboxykinase [GTP], mitochondrial OS=Homo sapiens GN=PCK2 PE=1 SV=3;>tr|H0YML5|H0YML5_HUMAN Phosphoenolpyruvate carboxykinase [GTP], mitochondrial OS=Homo sapiens GN=PCK2 PE=1 SV=1;>tr|B4DW73|B4DW73_HUMAN Phospho	6	4	4	4	0	4	0	70.729	640	6.9	0	23116000	0	0	#DIV/0!
1304	X6R8Y7;Q56A73	X6R8Y7;Q56A73	Spindlin-4	SPIN4	>tr|X6R8Y7|X6R8Y7_HUMAN Spindlin-4 OS=Homo sapiens GN=SPIN4 PE=1 SV=1;>sp|Q56A73|SPIN4_HUMAN Spindlin-4 OS=Homo sapiens GN=SPIN4 PE=1 SV=1	2	1	1	1	1	1	1	26.859	231	3.5	3.5	23038000	0	0	#DIV/0!
358	D6RCP9;D6RFG8;P27707	D6RCP9;D6RFG8;P27707	Deoxycytidine kinase	DCK	>tr|D6RCP9|D6RCP9_HUMAN Deoxycytidine kinase OS=Homo sapiens GN=DCK PE=1 SV=1;>tr|D6RFG8|D6RFG8_HUMAN Deoxycytidine kinase OS=Homo sapiens GN=DCK PE=1 SV=1;>sp|P27707|DCK_HUMAN Deoxycytidine kinase OS=Homo sapiens GN=DCK PE=1 SV=1	3	2	2	2	0	2	0	22.891	199	11.1	0	22552000	0	0	#DIV/0!
1564	Q9UKN8	Q9UKN8	General transcription factor 3C polypeptide 4	GTF3C4	>sp|Q9UKN8|TF3C4_HUMAN General transcription factor 3C polypeptide 4 OS=Homo sapiens GN=GTF3C4 PE=1 SV=2	1	2	2	2	0	2	0	91.981	822	3	0	22324000	0	0	#DIV/0!
1460	Q9BRD0-2;Q9BRD0	Q9BRD0-2;Q9BRD0	BUD13 homolog	BUD13	>sp|Q9BRD0-2|BUD13_HUMAN Isoform 2 of BUD13 homolog OS=Homo sapiens GN=BUD13;>sp|Q9BRD0|BUD13_HUMAN BUD13 homolog OS=Homo sapiens GN=BUD13 PE=1 SV=1	2	1	1	1	0	1	0	55.567	485	2.1	0	22288000	0	0	#DIV/0!
217	B4DEM9;Q9Y2S7	B4DEM9;Q9Y2S7	Polymerase delta-interacting protein 2	POLDIP2	>tr|B4DEM9|B4DEM9_HUMAN Polymerase delta-interacting protein 2 OS=Homo sapiens GN=POLDIP2 PE=1 SV=1;>sp|Q9Y2S7|PDIP2_HUMAN Polymerase delta-interacting protein 2 OS=Homo sapiens GN=POLDIP2 PE=1 SV=1	2	1	1	1	0	1	0	39.871	350	3.4	0	22259000	0	0	#DIV/0!
492	G3V4K3;Q9H9C1-2;Q9H9C1	G3V4K3;Q9H9C1-2;Q9H9C1	Spermatogenesis-defective protein 39 homolog	VIPAS39	>tr|G3V4K3|G3V4K3_HUMAN Spermatogenesis-defective protein 39 homolog OS=Homo sapiens GN=VIPAS39 PE=1 SV=1;>sp|Q9H9C1-2|SPE39_HUMAN Isoform 2 of Spermatogenesis-defective protein 39 homolog OS=Homo sapiens GN=VIPAS39;>sp|Q9H9C1|SPE39_HUMAN Spermatogenesis-d	3	4	4	4	0	4	0	59.718	519	7.7	0	21947000	0	0	#DIV/0!
535	H0YLH3;Q92696	H0YLH3;Q92696	Geranylgeranyl transferase type-2 subunit alpha	RABGGTA	>tr|H0YLH3|H0YLH3_HUMAN Geranylgeranyl transferase type-2 subunit alpha OS=Homo sapiens GN=RABGGTA PE=1 SV=1;>sp|Q92696|PGTA_HUMAN Geranylgeranyl transferase type-2 subunit alpha OS=Homo sapiens GN=RABGGTA PE=1 SV=2	2	2	2	2	0	2	0	49	424	5	0	21938000	0	0	#DIV/0!
401	E9PF10;O75694-2;O75694	E9PF10;O75694-2;O75694	Nuclear pore complex protein Nup155	NUP155	>tr|E9PF10|E9PF10_HUMAN Nuclear pore complex protein Nup155 OS=Homo sapiens GN=NUP155 PE=1 SV=1;>sp|O75694-2|NU155_HUMAN Isoform 2 of Nuclear pore complex protein Nup155 OS=Homo sapiens GN=NUP155;>sp|O75694|NU155_HUMAN Nuclear pore complex protein Nup155 O	3	1	1	1	0	1	0	148.09	1327	0.8	0	21316000	0	0	#DIV/0!
26	A0A087WUD3;Q9NRP0;Q9NRP0-2	A0A087WUD3;Q9NRP0;Q9NRP0-2	Oligosaccharyltransferase complex subunit OSTC	OSTC	>tr|A0A087WUD3|A0A087WUD3_HUMAN Oligosaccharyltransferase complex subunit OSTC OS=Homo sapiens GN=OSTC PE=1 SV=1;>sp|Q9NRP0|OSTC_HUMAN Oligosaccharyltransferase complex subunit OSTC OS=Homo sapiens GN=OSTC PE=1 SV=1;>sp|Q9NRP0-2|OSTC_HUMAN Isoform 2 of Oli	3	1	1	1	1	1	1	9.369	83	14.5	14.5	21092000	0	0	#DIV/0!
419	F5H6X6;E9PKU7;Q14697;Q14697-2	F5H6X6;E9PKU7;Q14697;Q14697-2	Neutral alpha-glucosidase AB	GANAB	>tr|F5H6X6|F5H6X6_HUMAN Neutral alpha-glucosidase AB OS=Homo sapiens GN=GANAB PE=1 SV=1;>tr|E9PKU7|E9PKU7_HUMAN Neutral alpha-glucosidase AB OS=Homo sapiens GN=GANAB PE=1 SV=1;>sp|Q14697|GANAB_HUMAN Neutral alpha-glucosidase AB OS=Homo sapiens GN=GANAB PE=	4	2	2	2	0	2	0	96.215	847	2.1	0	21057000	0	0	#DIV/0!
83	A0A087X121;Q9Y2R4	A0A087X121;Q9Y2R4	Probable ATP-dependent RNA helicase DDX52	DDX52	>tr|A0A087X121|A0A087X121_HUMAN Probable ATP-dependent RNA helicase DDX52 (Fragment) OS=Homo sapiens GN=DDX52 PE=1 SV=1;>sp|Q9Y2R4|DDX52_HUMAN Probable ATP-dependent RNA helicase DDX52 OS=Homo sapiens GN=DDX52 PE=1 SV=3	2	1	1	1	0	1	0	12.887	115	15.7	0	20979000	0	0	#DIV/0!
1541	Q9P0V3	Q9P0V3	SH3 domain-binding protein 4	SH3BP4	>sp|Q9P0V3|SH3B4_HUMAN SH3 domain-binding protein 4 OS=Homo sapiens GN=SH3BP4 PE=1 SV=1	1	1	1	1	0	1	0	107.49	963	1.1	0	20930000	0	0	#DIV/0!
1026	Q5T5C7;P49591	Q5T5C7;P49591	Serine--tRNA ligase, cytoplasmic	SARS	>tr|Q5T5C7|Q5T5C7_HUMAN Serine--tRNA ligase, cytoplasmic OS=Homo sapiens GN=SARS PE=1 SV=1;>sp|P49591|SYSC_HUMAN Serine--tRNA ligase, cytoplasmic OS=Homo sapiens GN=SARS PE=1 SV=3	2	2	2	2	0	2	0	61.312	536	3.9	0	20921000	0	0	#DIV/0!
1440	Q96P70	Q96P70	Importin-9	IPO9	>sp|Q96P70|IPO9_HUMAN Importin-9 OS=Homo sapiens GN=IPO9 PE=1 SV=3	1	2	2	2	0	2	0	115.96	1041	3.6	0	20664000	0	0	#DIV/0!
603	K7EM02;K7EIJ8;Q8IYT4-2;Q8IYT4	K7EM02;K7EIJ8;Q8IYT4-2;Q8IYT4	Katanin p60 ATPase-containing subunit A-like 2	KATNAL2	>tr|K7EM02|K7EM02_HUMAN Katanin p60 ATPase-containing subunit A-like 2 (Fragment) OS=Homo sapiens GN=KATNAL2 PE=1 SV=1;>tr|K7EIJ8|K7EIJ8_HUMAN Katanin p60 ATPase-containing subunit A-like 2 (Fragment) OS=Homo sapiens GN=KATNAL2 PE=1 SV=1;>sp|Q8IYT4-2|KATL2	4	1	1	1	0	1	0	13.999	128	9.4	0	20475000	0	0	#DIV/0!
1498	Q9H6S0;D6RA70	Q9H6S0;D6RA70	Probable ATP-dependent RNA helicase YTHDC2	YTHDC2	>sp|Q9H6S0|YTDC2_HUMAN Probable ATP-dependent RNA helicase YTHDC2 OS=Homo sapiens GN=YTHDC2 PE=1 SV=2;>tr|D6RA70|D6RA70_HUMAN Probable ATP-dependent RNA helicase YTHDC2 OS=Homo sapiens GN=YTHDC2 PE=1 SV=1	2	2	2	2	0	2	0	160.25	1430	1.7	0	20351000	0	0	#DIV/0!
1085	P61009	P61009	Signal peptidase complex subunit 3	SPCS3	>sp|P61009|SPCS3_HUMAN Signal peptidase complex subunit 3 OS=Homo sapiens GN=SPCS3 PE=1 SV=1	1	3	3	3	0	3	0	20.313	180	17.8	0	20251000	0	0	#DIV/0!
1597	Q9Y3B9	Q9Y3B9	RRP15-like protein	RRP15	>sp|Q9Y3B9|RRP15_HUMAN RRP15-like protein OS=Homo sapiens GN=RRP15 PE=1 SV=2	1	1	1	1	0	1	0	31.484	282	3.9	0	20144000	0	0	#DIV/0!
440	F5H5K3;H3BRR1;F5GX64;P38935	F5H5K3;H3BRR1;F5GX64;P38935	DNA-binding protein SMUBP-2	IGHMBP2	>tr|F5H5K3|F5H5K3_HUMAN DNA-binding protein SMUBP-2 OS=Homo sapiens GN=IGHMBP2 PE=1 SV=1;>tr|H3BRR1|H3BRR1_HUMAN DNA-binding protein SMUBP-2 OS=Homo sapiens GN=IGHMBP2 PE=1 SV=1;>tr|F5GX64|F5GX64_HUMAN DNA-binding protein SMUBP-2 OS=Homo sapiens GN=IGHMBP2	4	1	1	1	0	1	0	3.3357	29	37.9	0	20142000	0	0	#DIV/0!
1394	Q8WU90;H7C466;Q8WU90-2	Q8WU90	Zinc finger CCCH domain-containing protein 15	ZC3H15	>sp|Q8WU90|ZC3HF_HUMAN Zinc finger CCCH domain-containing protein 15 OS=Homo sapiens GN=ZC3H15 PE=1 SV=1	3	3	3	3	1	3	1	48.602	426	10.6	2.3	19886000	0	0	#DIV/0!
1547	Q9UBB4-2;Q9UBB4;B1AHE3	Q9UBB4-2;Q9UBB4;B1AHE3	Ataxin-10	ATXN10	>sp|Q9UBB4-2|ATX10_HUMAN Isoform 2 of Ataxin-10 OS=Homo sapiens GN=ATXN10;>sp|Q9UBB4|ATX10_HUMAN Ataxin-10 OS=Homo sapiens GN=ATXN10 PE=1 SV=1;>tr|B1AHE3|B1AHE3_HUMAN Ataxin-10 OS=Homo sapiens GN=ATXN10 PE=1 SV=1	3	2	2	2	0	2	0	46.286	411	6.3	0	19806000	0	0	#DIV/0!
1282	Q15654	Q15654	Thyroid receptor-interacting protein 6	TRIP6	>sp|Q15654|TRIP6_HUMAN Thyroid receptor-interacting protein 6 OS=Homo sapiens GN=TRIP6 PE=1 SV=3	1	1	1	1	0	1	0	50.287	476	2.7	0	19591000	0	0	#DIV/0!
583	J3KRJ2;J3KRF8;J3QR41;J3KTD6;J3QLN8;Q96GD4-3;Q96GD4-4;Q96GD4-2;Q96GD4;Q96GD4-5	J3KRJ2;J3KRF8;J3QR41;J3KTD6;J3QLN8;Q96GD4-3;Q96GD4-4;Q96GD4-2;Q96GD4;Q96GD4-5	Aurora kinase B	AURKB	>tr|J3KRJ2|J3KRJ2_HUMAN Aurora kinase B (Fragment) OS=Homo sapiens GN=AURKB PE=1 SV=7;>tr|J3KRF8|J3KRF8_HUMAN Aurora kinase B OS=Homo sapiens GN=AURKB PE=1 SV=1;>tr|J3QR41|J3QR41_HUMAN Aurora kinase B (Fragment) OS=Homo sapiens GN=AURKB PE=1 SV=1;>tr|J3KTD	10	1	1	1	0	1	0	7.7629	70	20	0	19129000	0	0	#DIV/0!
155	M0QYI1;M0R3C8;A0A0D9SFL2;M0QYH2;Q96T60-2;Q96T60	M0QYI1;M0R3C8;A0A0D9SFL2;M0QYH2;Q96T60-2;Q96T60	Bifunctional polynucleotide phosphatase/kinase;Polynucleotide 3-phosphatase;Polynucleotide 5-hydroxyl-kinase	PNKP	>tr|M0QYI1|M0QYI1_HUMAN Bifunctional polynucleotide phosphatase/kinase (Fragment) OS=Homo sapiens GN=PNKP PE=1 SV=2;>tr|M0R3C8|M0R3C8_HUMAN Bifunctional polynucleotide phosphatase/kinase OS=Homo sapiens GN=PNKP PE=1 SV=1;>tr|A0A0D9SFL2|A0A0D9SFL2_HUMAN Bif	6	1	1	1	0	1	0	26.912	247	3.2	0	19014000	0	0	#DIV/0!
993	P41743	P41743	Protein kinase C iota type	PRKCI	>sp|P41743|KPCI_HUMAN Protein kinase C iota type OS=Homo sapiens GN=PRKCI PE=1 SV=2	1	1	1	1	0	1	0	68.262	596	2.2	0	19000000	0	0	#DIV/0!
1437	Q96N66-3;Q96N66-2;Q96N66	Q96N66-3;Q96N66-2;Q96N66	Lysophospholipid acyltransferase 7	MBOAT7	>sp|Q96N66-3|MBOA7_HUMAN Isoform 3 of Lysophospholipid acyltransferase 7 OS=Homo sapiens GN=MBOAT7;>sp|Q96N66-2|MBOA7_HUMAN Isoform 2 of Lysophospholipid acyltransferase 7 OS=Homo sapiens GN=MBOAT7;>sp|Q96N66|MBOA7_HUMAN Lysophospholipid acyltransferase 7	3	1	1	1	1	1	1	38.47	344	3.5	3.5	18995000	0	0	#DIV/0!
429	H0YFE4;E9PP16;F5GZP6;Q8ND30-3;Q8ND30-2;Q86W92-3;Q8ND30;Q86W92-4;Q86W92-2;Q86W92	H0YFE4;E9PP16;F5GZP6;Q8ND30-3;Q8ND30-2;Q86W92-3;Q8ND30;Q86W92-4;Q86W92-2;Q86W92	Liprin-beta-2;Liprin-beta-1	PPFIBP1;PPFIBP2	>tr|H0YFE4|H0YFE4_HUMAN Liprin-beta-1 (Fragment) OS=Homo sapiens GN=PPFIBP1 PE=1 SV=1;>tr|E9PP16|E9PP16_HUMAN Liprin-beta-2 OS=Homo sapiens GN=PPFIBP2 PE=1 SV=1;>tr|F5GZP6|F5GZP6_HUMAN Liprin-beta-1 (Fragment) OS=Homo sapiens GN=PPFIBP1 PE=1 SV=1;>sp|Q8ND3	10	1	1	1	0	1	0	27.242	242	5	0	18953000	0	0	#DIV/0!
241	B8ZZ51;B9A041;P40925-2;P40925;P40925-3	B8ZZ51;B9A041;P40925-2;P40925;P40925-3	Malate dehydrogenase, cytoplasmic	MDH1	>tr|B8ZZ51|B8ZZ51_HUMAN Malate dehydrogenase, cytoplasmic OS=Homo sapiens GN=MDH1 PE=1 SV=1;>tr|B9A041|B9A041_HUMAN Malate dehydrogenase, cytoplasmic OS=Homo sapiens GN=MDH1 PE=1 SV=1;>sp|P40925-2|MDHC_HUMAN Isoform 2 of Malate dehydrogenase, cytoplasmic O	5	1	1	1	0	1	0	18.689	169	7.1	0	18815000	0	0	#DIV/0!
1407	Q92572	Q92572	AP-3 complex subunit sigma-1	AP3S1	>sp|Q92572|AP3S1_HUMAN AP-3 complex subunit sigma-1 OS=Homo sapiens GN=AP3S1 PE=1 SV=1	1	1	1	1	0	1	0	21.732	193	4.7	0	18470000	0	0	#DIV/0!
1355	Q86TU7	Q86TU7	Histone-lysine N-methyltransferase setd3	SETD3	>sp|Q86TU7|SETD3_HUMAN Histone-lysine N-methyltransferase setd3 OS=Homo sapiens GN=SETD3 PE=1 SV=1	1	1	1	1	0	1	0	67.256	594	2.9	0	18351000	0	0	#DIV/0!
1311	Q5T200-2;Q5T200	Q5T200-2;Q5T200	Zinc finger CCCH domain-containing protein 13	ZC3H13	>sp|Q5T200-2|ZC3HD_HUMAN Isoform 2 of Zinc finger CCCH domain-containing protein 13 OS=Homo sapiens GN=ZC3H13;>sp|Q5T200|ZC3HD_HUMAN Zinc finger CCCH domain-containing protein 13 OS=Homo sapiens GN=ZC3H13 PE=1 SV=1	2	2	2	2	1	2	1	184.87	1564	1.2	0.6	18259000	0	0	#DIV/0!
1225	Q14126	Q14126	Desmoglein-2	DSG2	>sp|Q14126|DSG2_HUMAN Desmoglein-2 OS=Homo sapiens GN=DSG2 PE=1 SV=2	1	2	2	2	0	2	0	122.29	1118	2.3	0	18250000	0	0	#DIV/0!
1469	Q9BV86-2;Q9BV86;S4R344;S4R3J7;S4R338	Q9BV86-2;Q9BV86;S4R344;S4R3J7;S4R338	N-terminal Xaa-Pro-Lys N-methyltransferase 1;N-terminal Xaa-Pro-Lys N-methyltransferase 1, N-terminally processed	NTMT1	>sp|Q9BV86-2|NTM1A_HUMAN Isoform 2 of N-terminal Xaa-Pro-Lys N-methyltransferase 1 OS=Homo sapiens GN=NTMT1;>sp|Q9BV86|NTM1A_HUMAN N-terminal Xaa-Pro-Lys N-methyltransferase 1 OS=Homo sapiens GN=NTMT1 PE=1 SV=3;>tr|S4R344|S4R344_HUMAN N-terminal Xaa-Pro-Ly	5	2	2	2	0	2	0	15.896	145	15.9	0	18104000	0	0	#DIV/0!
1494	Q9H2W6	Q9H2W6	39S ribosomal protein L46, mitochondrial	MRPL46	>sp|Q9H2W6|RM46_HUMAN 39S ribosomal protein L46, mitochondrial OS=Homo sapiens GN=MRPL46 PE=1 SV=1	1	2	2	2	0	2	0	31.705	279	9.7	0	17811000	0	0	#DIV/0!
1173	Q04917;A2IDB2	Q04917	14-3-3 protein eta	YWHAH	>sp|Q04917|1433F_HUMAN 14-3-3 protein eta OS=Homo sapiens GN=YWHAH PE=1 SV=4	2	3	1	3	2	1	0	28.218	246	11	6.9	17571000	0	0	#DIV/0!
25	H0YE04;A0A087WUC6;E9PI68;Q15005	H0YE04;A0A087WUC6;E9PI68;Q15005	Signal peptidase complex subunit 2	SPCS2	>tr|H0YE04|H0YE04_HUMAN Signal peptidase complex subunit 2 (Fragment) OS=Homo sapiens GN=SPCS2 PE=1 SV=1;>tr|A0A087WUC6|A0A087WUC6_HUMAN Signal peptidase complex subunit 2 OS=Homo sapiens GN=SPCS2 PE=1 SV=1;>tr|E9PI68|E9PI68_HUMAN Signal peptidase complex	4	1	1	1	0	1	0	18.685	166	6.6	0	17550000	0	0	#DIV/0!
151	H0YNI7;F5H7D6;H0YNT2;K7EMK7;Q5T7A9;A0A0D9SES8;H0YKT5;H0YKN8;H0YL70;Q04725-2;Q04727-2;Q04725;Q04727-4;Q04726-2;Q04726-7;Q04726-3;Q04726-6;Q04726-5;Q04724;Q04726-4;Q04726;Q04727;Q04727-3	H0YNI7;F5H7D6;H0YNT2;K7EMK7;Q5T7A9;A0A0D9SES8;H0YKT5;H0YKN8;H0YL70;Q04725-2;Q04727-2;Q04725;Q04727-4;Q04726-2;Q04726-7;Q04726-3;Q04726-6;Q04726-5;Q04724;Q04726-4;Q04726;Q04727;Q04727-3	Transducin-like enhancer protein 2;Transducin-like enhancer protein 4;Transducin-like enhancer protein 3;Transducin-like enhancer protein 1	LITAF;DRD2;TLE1;TLE2;TLE4;TLE3	>tr|H0YNI7|H0YNI7_HUMAN Transducin-like enhancer protein 3 OS=Homo sapiens GN=TLE3 PE=1 SV=1;>tr|F5H7D6|F5H7D6_HUMAN Transducin-like enhancer protein 3 OS=Homo sapiens GN=TLE3 PE=1 SV=1;>tr|H0YNT2|H0YNT2_HUMAN Transducin-like enhancer protein 3 OS=Homo sap	23	1	1	1	0	1	0	38.368	353	2.3	0	17523000	0	0	#DIV/0!
1386	Q8NFW8-2;Q8NFW8;F5H296;F5GYM0	Q8NFW8-2;Q8NFW8;F5H296;F5GYM0	N-acylneuraminate cytidylyltransferase	CMAS	>sp|Q8NFW8-2|NEUA_HUMAN Isoform 2 of N-acylneuraminate cytidylyltransferase OS=Homo sapiens GN=CMAS;>sp|Q8NFW8|NEUA_HUMAN N-acylneuraminate cytidylyltransferase OS=Homo sapiens GN=CMAS PE=1 SV=2;>tr|F5H296|F5H296_HUMAN N-acylneuraminate cytidylyltransferas	4	2	2	2	0	2	0	29.561	263	8.4	0	17430000	0	0	#DIV/0!
1517	Q9NRF8	Q9NRF8	CTP synthase 2	CTPS2	>sp|Q9NRF8|PYRG2_HUMAN CTP synthase 2 OS=Homo sapiens GN=CTPS2 PE=1 SV=1	1	2	2	2	0	2	0	65.677	586	4.3	0	17241000	0	0	#DIV/0!
186	A6NF51;O95861-3;O95861-4;O95861;O95861-2	A6NF51;O95861-3;O95861-4;O95861;O95861-2	3(2),5-bisphosphate nucleotidase 1	BPNT1	>tr|A6NF51|A6NF51_HUMAN 3(2),5-bisphosphate nucleotidase 1 OS=Homo sapiens GN=BPNT1 PE=1 SV=2;>sp|O95861-3|BPNT1_HUMAN Isoform 3 of 3(2),5-bisphosphate nucleotidase 1 OS=Homo sapiens GN=BPNT1;>sp|O95861-4|BPNT1_HUMAN Isoform 4 of 3(2),5-bisphospha	5	1	1	1	0	1	0	31.707	291	2.7	0	17226000	0	0	#DIV/0!
52	H0Y4U1;F8VV64;A0A087WWW7;E9PGF5;E9PF55;Q68CZ2-2;Q63HR2-5;Q63HR2-2;Q63HR2-6;Q63HR2;Q63HR2-4;Q68CZ2;Q9HBL0	H0Y4U1;F8VV64;A0A087WWW7;E9PGF5;E9PF55;Q68CZ2-2;Q63HR2-5;Q63HR2-2;Q63HR2-6;Q63HR2;Q63HR2-4;Q68CZ2;Q9HBL0	Tensin-3;Tensin-like C1 domain-containing phosphatase;Tensin-1	TENC1;TNS1;TNS3	>tr|H0Y4U1|H0Y4U1_HUMAN Tensin-1 OS=Homo sapiens GN=TNS1 PE=1 SV=1;>tr|F8VV64|F8VV64_HUMAN Tensin-2 OS=Homo sapiens GN=TNS2 PE=1 SV=1;>tr|A0A087WWW7|A0A087WWW7_HUMAN Tensin-1 OS=Homo sapiens GN=TNS1 PE=1 SV=1;>tr|E9PGF5|E9PGF5_HUMAN Tensin-1 OS=Homo sapien	13	1	1	1	0	1	0	89.003	846	1.5	0	17193000	0	0	#DIV/0!
1420	Q96A65;Q96A65-2	Q96A65;Q96A65-2	Exocyst complex component 4	EXOC4	>sp|Q96A65|EXOC4_HUMAN Exocyst complex component 4 OS=Homo sapiens GN=EXOC4 PE=1 SV=1;>sp|Q96A65-2|EXOC4_HUMAN Isoform 2 of Exocyst complex component 4 OS=Homo sapiens GN=EXOC4	2	2	2	2	0	2	0	110.5	974	2.5	0	16923000	0	0	#DIV/0!
727	O75934	O75934	Pre-mRNA-splicing factor SPF27	BCAS2	>sp|O75934|SPF27_HUMAN Pre-mRNA-splicing factor SPF27 OS=Homo sapiens GN=BCAS2 PE=1 SV=1	1	1	1	1	0	1	0	26.131	225	5.3	0	16802000	0	0	#DIV/0!
1334	Q6PGP7;D6RCE2	Q6PGP7;D6RCE2	Tetratricopeptide repeat protein 37	TTC37	>sp|Q6PGP7|TTC37_HUMAN Tetratricopeptide repeat protein 37 OS=Homo sapiens GN=TTC37 PE=1 SV=1;>tr|D6RCE2|D6RCE2_HUMAN Tetratricopeptide repeat protein 37 (Fragment) OS=Homo sapiens GN=TTC37 PE=1 SV=1	2	3	3	3	0	3	0	175.48	1564	2.9	0	16751000	0	0	#DIV/0!
469	F8W651;F8VVA7;P61923;F8VYK5;F8VXB1;F8VUC5;F8W156;F8VYZ4;P61923-2;P61923-3;P61923-5;P61923-4	F8W651;F8VVA7;P61923;F8VYK5;F8VXB1;F8VUC5;F8W156;F8VYZ4;P61923-2;P61923-3;P61923-5;P61923-4	Coatomer subunit zeta-1	COPZ1	>tr|F8W651|F8W651_HUMAN Coatomer subunit zeta-1 OS=Homo sapiens GN=COPZ1 PE=1 SV=1;>tr|F8VVA7|F8VVA7_HUMAN Coatomer subunit zeta-1 OS=Homo sapiens GN=COPZ1 PE=1 SV=1;>sp|P61923|COPZ1_HUMAN Coatomer subunit zeta-1 OS=Homo sapiens GN=COPZ1 PE=1 SV=1;>tr|F8VY	12	2	2	2	0	2	0	13.393	119	27.7	0	16681000	0	0	#DIV/0!
1535	Q9NZM5	Q9NZM5	Glioma tumor suppressor candidate region gene 2 protein	GLTSCR2	>sp|Q9NZM5|GSCR2_HUMAN Glioma tumor suppressor candidate region gene 2 protein OS=Homo sapiens GN=GLTSCR2 PE=1 SV=2	1	1	1	1	0	1	0	54.389	478	1.9	0	16652000	0	0	#DIV/0!
100	A0A0A0MR66;P98175-4;P98175-3;P98175-2;P98175	A0A0A0MR66;P98175-4;P98175-3;P98175-2;P98175	RNA-binding protein 10	RBM10	>tr|A0A0A0MR66|A0A0A0MR66_HUMAN RNA binding motif protein 10, isoform CRA_d OS=Homo sapiens GN=RBM10 PE=1 SV=1;>sp|P98175-4|RBM10_HUMAN Isoform 4 of RNA-binding protein 10 OS=Homo sapiens GN=RBM10;>sp|P98175-3|RBM10_HUMAN Isoform 3 of RNA-binding protein 1	5	2	2	2	0	2	0	110.36	995	2.8	0	16613000	0	0	#DIV/0!
365	H0YBW4;E5RIM3;Q9Y263	H0YBW4;E5RIM3;Q9Y263	Phospholipase A-2-activating protein	PLAA	>tr|H0YBW4|H0YBW4_HUMAN Phospholipase A-2-activating protein (Fragment) OS=Homo sapiens GN=PLAA PE=1 SV=1;>tr|E5RIM3|E5RIM3_HUMAN Phospholipase A-2-activating protein OS=Homo sapiens GN=PLAA PE=1 SV=1;>sp|Q9Y263|PLAP_HUMAN Phospholipase A-2-activating prot	3	1	1	1	0	1	0	31.382	290	5.9	0	16484000	0	0	#DIV/0!
115	H0Y4R4;A0A0A0MSK5;J3KN66;Q5JTV8;Q5JTV8-3	H0Y4R4;A0A0A0MSK5;J3KN66;Q5JTV8;Q5JTV8-3	Torsin-1A-interacting protein 1	TOR1AIP1	>tr|H0Y4R4|H0Y4R4_HUMAN Torsin-1A-interacting protein 1 (Fragment) OS=Homo sapiens GN=TOR1AIP1 PE=1 SV=1;>tr|A0A0A0MSK5|A0A0A0MSK5_HUMAN Torsin-1A-interacting protein 1 OS=Homo sapiens GN=TOR1AIP1 PE=1 SV=1;>tr|J3KN66|J3KN66_HUMAN Torsin-1A-interacting pro	5	1	1	1	0	1	0	33.639	296	4.7	0	16439000	0	0	#DIV/0!
1404	Q92466;A0A087WYT8;A0A087X0X5;Q92466-2;Q92466-5;Q92466-4	Q92466;A0A087WYT8;A0A087X0X5;Q92466-2;Q92466-5;Q92466-4	DNA damage-binding protein 2	DDB2	>sp|Q92466|DDB2_HUMAN DNA damage-binding protein 2 OS=Homo sapiens GN=DDB2 PE=1 SV=1;>tr|A0A087WYT8|A0A087WYT8_HUMAN DNA damage-binding protein 2 (Fragment) OS=Homo sapiens GN=DDB2 PE=1 SV=1;>tr|A0A087X0X5|A0A087X0X5_HUMAN DNA damage-binding protein 2 (Fra	6	2	2	2	0	2	0	47.863	427	4.7	0	16406000	0	0	#DIV/0!
123	A0A0A0MTH3;Q13418-3;Q13418;Q13418-2	A0A0A0MTH3;Q13418-3;Q13418;Q13418-2	Integrin-linked protein kinase	ILK	>tr|A0A0A0MTH3|A0A0A0MTH3_HUMAN Integrin-linked protein kinase OS=Homo sapiens GN=ILK PE=1 SV=1;>sp|Q13418-3|ILK_HUMAN Isoform 3 of Integrin-linked protein kinase OS=Homo sapiens GN=ILK;>sp|Q13418|ILK_HUMAN Integrin-linked protein kinase OS=Homo sapiens GN	4	2	2	2	0	2	0	54.611	483	3.9	0	16112000	0	0	#DIV/0!
1448	Q99575	Q99575	Ribonucleases P/MRP protein subunit POP1	POP1	>sp|Q99575|POP1_HUMAN Ribonucleases P/MRP protein subunit POP1 OS=Homo sapiens GN=POP1 PE=1 SV=2	1	2	2	2	0	2	0	114.71	1024	1.9	0	16072000	0	0	#DIV/0!
406	F8WCA5;E9PGM9;P78332;P78332-3;P78332-2	F8WCA5;E9PGM9;P78332;P78332-3;P78332-2	RNA-binding protein 6	RBM6	>tr|F8WCA5|F8WCA5_HUMAN RNA-binding protein 6 OS=Homo sapiens GN=RBM6 PE=1 SV=1;>tr|E9PGM9|E9PGM9_HUMAN RNA-binding protein 6 OS=Homo sapiens GN=RBM6 PE=1 SV=1;>sp|P78332|RBM6_HUMAN RNA-binding protein 6 OS=Homo sapiens GN=RBM6 PE=1 SV=5;>sp|P78332-3|RBM6_	5	2	2	2	0	2	0	80.389	697	3.3	0	15932000	0	0	#DIV/0!
140	A0A0C4DGG1;Q9UKS6;H0YDM6;E9PJ75;E9PNM9;E9PIY1	A0A0C4DGG1;Q9UKS6;H0YDM6;E9PJ75;E9PNM9;E9PIY1	Protein kinase C and casein kinase substrate in neurons protein 3	PACSIN3	>tr|A0A0C4DGG1|A0A0C4DGG1_HUMAN Protein kinase C and casein kinase substrate in neurons protein 3 (Fragment) OS=Homo sapiens GN=PACSIN3 PE=1 SV=1;>sp|Q9UKS6|PACN3_HUMAN Protein kinase C and casein kinase substrate in neurons protein 3 OS=Homo sapiens GN=PA	6	2	2	1	1	1	1	46.494	405	3.5	2.2	15880000	0	0	#DIV/0!
1027	P49643	P49643	DNA primase large subunit	PRIM2	>sp|P49643|PRI2_HUMAN DNA primase large subunit OS=Homo sapiens GN=PRIM2 PE=1 SV=2	1	1	1	1	0	1	0	58.805	509	2.9	0	15811000	0	0	#DIV/0!
96	A0A096LPH6;Q14966-2;Q14966-4;Q14966-3;Q14966	A0A096LPH6;Q14966-2;Q14966-4;Q14966-3;Q14966	Zinc finger protein 638	ZNF638	>tr|A0A096LPH6|A0A096LPH6_HUMAN Zinc finger protein 638 OS=Homo sapiens GN=ZNF638 PE=1 SV=1;>sp|Q14966-2|ZN638_HUMAN Isoform 2 of Zinc finger protein 638 OS=Homo sapiens GN=ZNF638;>sp|Q14966-4|ZN638_HUMAN Isoform 4 of Zinc finger protein 638 OS=Homo sapien	5	1	1	1	1	1	1	104.05	918	1.1	1.1	15753000	0	0	#DIV/0!
836	P0C2W1	P0C2W1	F-box/SPRY domain-containing protein 1	FBXO45	>sp|P0C2W1|FBSP1_HUMAN F-box/SPRY domain-containing protein 1 OS=Homo sapiens GN=FBXO45 PE=1 SV=1	1	1	1	1	0	1	0	30.632	286	3.8	0	15704000	0	0	#DIV/0!
16	A0A087WY36;A0A087WTD7;A8MYJ1;Q12802-4;Q12802;Q12802-2	A0A087WY36;A0A087WTD7;A8MYJ1;Q12802-4;Q12802;Q12802-2	A-kinase anchor protein 13	AKAP13	>tr|A0A087WY36|A0A087WY36_HUMAN A-kinase anchor protein 13 (Fragment) OS=Homo sapiens GN=AKAP13 PE=1 SV=1;>tr|A0A087WTD7|A0A087WTD7_HUMAN A-kinase anchor protein 13 OS=Homo sapiens GN=AKAP13 PE=1 SV=1;>tr|A8MYJ1|A8MYJ1_HUMAN A-kinase anchor protein 13 OS=H	6	1	1	1	0	1	0	108.99	967	1.7	0	15462000	0	0	#DIV/0!
702	O60701-3;O60701-2;O60701	O60701-3;O60701-2;O60701	UDP-glucose 6-dehydrogenase	UGDH	>sp|O60701-3|UGDH_HUMAN Isoform 3 of UDP-glucose 6-dehydrogenase OS=Homo sapiens GN=UGDH;>sp|O60701-2|UGDH_HUMAN Isoform 2 of UDP-glucose 6-dehydrogenase OS=Homo sapiens GN=UGDH;>sp|O60701|UGDH_HUMAN UDP-glucose 6-dehydrogenase OS=Homo sapiens GN=UGDH PE=1	3	1	1	1	0	1	0	44.414	397	3	0	15189000	0	0	#DIV/0!
168	A0A0G2JRI7;A0A0G2JQ62;Q8NF37	A0A0G2JRI7;A0A0G2JQ62;Q8NF37	Lysophosphatidylcholine acyltransferase 1	LPCAT1	>tr|A0A0G2JRI7|A0A0G2JRI7_HUMAN Lysophosphatidylcholine acyltransferase 1 OS=Homo sapiens GN=LPCAT1 PE=1 SV=1;>tr|A0A0G2JQ62|A0A0G2JQ62_HUMAN Lysophosphatidylcholine acyltransferase 1 (Fragment) OS=Homo sapiens GN=LPCAT1 PE=1 SV=1;>sp|Q8NF37|PCAT1_HUMAN Ly	3	1	1	1	0	1	0	25.74	234	5.1	0	15136000	0	0	#DIV/0!
416	E9PN51;F8W9K7;E9PKH6;E9PPW7;O00217	E9PN51;F8W9K7;E9PKH6;E9PPW7;O00217	NADH dehydrogenase [ubiquinone] iron-sulfur protein 8, mitochondrial	NDUFS8	>tr|E9PN51|E9PN51_HUMAN NADH dehydrogenase [ubiquinone] iron-sulfur protein 8, mitochondrial (Fragment) OS=Homo sapiens GN=NDUFS8 PE=1 SV=1;>tr|F8W9K7|F8W9K7_HUMAN NADH dehydrogenase [ubiquinone] iron-sulfur protein 8, mitochondrial (Fragment) OS=Homo sapi	5	1	1	1	0	1	0	12.405	110	10	0	14981000	0	0	#DIV/0!
61	A0A087WYB4;Q9UJZ1-2;Q9UJZ1	A0A087WYB4;Q9UJZ1-2;Q9UJZ1	Stomatin-like protein 2, mitochondrial	STOML2	>tr|A0A087WYB4|A0A087WYB4_HUMAN Stomatin-like protein 2, mitochondrial OS=Homo sapiens GN=STOML2 PE=1 SV=1;>sp|Q9UJZ1-2|STML2_HUMAN Isoform 2 of Stomatin-like protein 2, mitochondrial OS=Homo sapiens GN=STOML2;>sp|Q9UJZ1|STML2_HUMAN Stomatin-like protein 2	3	1	1	1	0	1	0	33.409	310	5.2	0	14927000	0	0	#DIV/0!
398	E9PD68;Q14194;Q14194-2	E9PD68;Q14194;Q14194-2	Dihydropyrimidinase-related protein 1	CRMP1	>tr|E9PD68|E9PD68_HUMAN Dihydropyrimidinase-related protein 1 OS=Homo sapiens GN=CRMP1 PE=1 SV=1;>sp|Q14194|DPYL1_HUMAN Dihydropyrimidinase-related protein 1 OS=Homo sapiens GN=CRMP1 PE=1 SV=1;>sp|Q14194-2|DPYL1_HUMAN Isoform LCRMP-1 of Dihydropyrimidinase	3	1	1	1	0	1	0	62.029	570	2.8	0	14835000	0	0	#DIV/0!
545	H3BSW3;H3BQF1;H3BQZ9;P07741-2;P07741	H3BSW3;H3BQF1;H3BQZ9;P07741-2;P07741	Adenine phosphoribosyltransferase	APRT	>tr|H3BSW3|H3BSW3_HUMAN Adenine phosphoribosyltransferase OS=Homo sapiens GN=APRT PE=1 SV=1;>tr|H3BQF1|H3BQF1_HUMAN Adenine phosphoribosyltransferase (Fragment) OS=Homo sapiens GN=APRT PE=1 SV=7;>tr|H3BQZ9|H3BQZ9_HUMAN Adenine phosphoribosyltransferase OS=	5	1	1	1	0	1	0	6.9189	63	17.5	0	14822000	0	0	#DIV/0!
1373	Q8N1B4-2;Q8N1B4	Q8N1B4-2;Q8N1B4	Vacuolar protein sorting-associated protein 52 homolog	VPS52	>sp|Q8N1B4-2|VPS52_HUMAN Isoform 2 of Vacuolar protein sorting-associated protein 52 homolog OS=Homo sapiens GN=VPS52;>sp|Q8N1B4|VPS52_HUMAN Vacuolar protein sorting-associated protein 52 homolog OS=Homo sapiens GN=VPS52 PE=1 SV=1	2	1	1	1	0	1	0	68.495	598	1.8	0	14757000	0	0	#DIV/0!
1519	Q9NRR4-3;Q9NRR4-2;Q9NRR4-4;Q9NRR4	Q9NRR4-3;Q9NRR4-2;Q9NRR4-4;Q9NRR4	Ribonuclease 3	DROSHA	>sp|Q9NRR4-3|RNC_HUMAN Isoform 3 of Ribonuclease 3 OS=Homo sapiens GN=DROSHA;>sp|Q9NRR4-2|RNC_HUMAN Isoform 2 of Ribonuclease 3 OS=Homo sapiens GN=DROSHA;>sp|Q9NRR4-4|RNC_HUMAN Isoform 4 of Ribonuclease 3 OS=Homo sapiens GN=DROSHA;>sp|Q9NRR4|RNC_HUMAN Ribo	4	1	1	1	0	1	0	138.16	1192	0.8	0	14684000	0	0	#DIV/0!
1559	Q9UHD2	Q9UHD2	Serine/threonine-protein kinase TBK1	TBK1	>sp|Q9UHD2|TBK1_HUMAN Serine/threonine-protein kinase TBK1 OS=Homo sapiens GN=TBK1 PE=1 SV=1	1	1	1	1	0	1	0	83.641	729	2.5	0	14447000	0	0	#DIV/0!
519	H0YCT1;H7C3P6;P52948-6;P52948-2;P52948-5;P52948	H0YCT1;H7C3P6;P52948-6;P52948-2;P52948-5;P52948	Nuclear pore complex protein Nup98-Nup96;Nuclear pore complex protein Nup98;Nuclear pore complex protein Nup96	NUP98	>tr|H0YCT1|H0YCT1_HUMAN Nuclear pore complex protein Nup98-Nup96 (Fragment) OS=Homo sapiens GN=NUP98 PE=1 SV=1;>tr|H7C3P6|H7C3P6_HUMAN Nuclear pore complex protein Nup98-Nup96 (Fragment) OS=Homo sapiens GN=NUP98 PE=1 SV=1;>sp|P52948-6|NUP98_HUMAN Isoform 6	6	1	1	1	0	1	0	10.524	93	11.8	0	14351000	0	0	#DIV/0!
658	O14975-2;O14975	O14975-2;O14975	Very long-chain acyl-CoA synthetase	SLC27A2	>sp|O14975-2|S27A2_HUMAN Isoform 2 of Very long-chain acyl-CoA synthetase OS=Homo sapiens GN=SLC27A2;>sp|O14975|S27A2_HUMAN Very long-chain acyl-CoA synthetase OS=Homo sapiens GN=SLC27A2 PE=1 SV=2	2	1	1	1	0	1	0	64.615	567	1.9	0	14152000	0	0	#DIV/0!
732	O94808;E5RJP4	O94808;E5RJP4	Glutamine--fructose-6-phosphate aminotransferase [isomerizing] 2	GFPT2	>sp|O94808|GFPT2_HUMAN Glutamine--fructose-6-phosphate aminotransferase [isomerizing] 2 OS=Homo sapiens GN=GFPT2 PE=1 SV=3;>tr|E5RJP4|E5RJP4_HUMAN Glutamine--fructose-6-phosphate aminotransferase [isomerizing] 2 (Fragment) OS=Homo sapiens GN=GFPT2 PE=1 SV=	2	3	1	3	0	1	0	76.93	682	4.8	0	14131000	0	0	#DIV/0!
1340	Q6ZNB6-2;Q6ZNB6	Q6ZNB6-2;Q6ZNB6	NF-X1-type zinc finger protein NFXL1	NFXL1	>sp|Q6ZNB6-2|NFXL1_HUMAN Isoform 2 of NF-X1-type zinc finger protein NFXL1 OS=Homo sapiens GN=NFXL1;>sp|Q6ZNB6|NFXL1_HUMAN NF-X1-type zinc finger protein NFXL1 OS=Homo sapiens GN=NFXL1 PE=1 SV=2	2	1	1	1	0	1	0	80.507	733	2.3	0	13898000	0	0	#DIV/0!
1224	Q14019	Q14019	Coactosin-like protein	COTL1	>sp|Q14019|COTL1_HUMAN Coactosin-like protein OS=Homo sapiens GN=COTL1 PE=1 SV=3	1	1	1	1	0	1	0	15.945	142	19	0	13714000	0	0	#DIV/0!
124	U3KQI1;A0A0A0MTJ1;Q14318-3;Q14318;Q14318-2	U3KQI1;A0A0A0MTJ1;Q14318-3;Q14318;Q14318-2	Peptidyl-prolyl cis-trans isomerase FKBP8	FKBP8	>tr|U3KQI1|U3KQI1_HUMAN Peptidyl-prolyl cis-trans isomerase FKBP8 (Fragment) OS=Homo sapiens GN=FKBP8 PE=1 SV=1;>tr|A0A0A0MTJ1|A0A0A0MTJ1_HUMAN Peptidyl-prolyl cis-trans isomerase FKBP8 OS=Homo sapiens GN=FKBP8 PE=1 SV=1;>sp|Q14318-3|FKBP8_HUMAN Isoform 3	5	1	1	1	0	1	0	11.019	103	15.5	0	13591000	0	0	#DIV/0!
251	C9JAY7;C9JK97;C9J1B2;E7EVC7;Q676U5-4;Q676U5-5;Q676U5-3;Q676U5-2;Q676U5	C9JAY7;C9JK97;C9J1B2;E7EVC7;Q676U5-4;Q676U5-5;Q676U5-3;Q676U5-2;Q676U5	Autophagy-related protein 16-1	ATG16L1	>tr|C9JAY7|C9JAY7_HUMAN Autophagy-related protein 16-1 (Fragment) OS=Homo sapiens GN=ATG16L1 PE=1 SV=1;>tr|C9JK97|C9JK97_HUMAN Autophagy-related protein 16-1 (Fragment) OS=Homo sapiens GN=ATG16L1 PE=1 SV=7;>tr|C9J1B2|C9J1B2_HUMAN Autophagy-related protein	9	1	1	1	0	1	0	18.73	164	6.1	0	13421000	0	0	#DIV/0!
1506	Q9HAU0-5;Q9HAU0;Q9HAU0-2;Q9HAU0-4;Q9HAU0-6;A0JP02;B4DJX4;Q9HAU0-3;Q9HAU0-8;Q9HAU0-7	Q9HAU0-5;Q9HAU0;Q9HAU0-2;Q9HAU0-4;Q9HAU0-6;A0JP02;B4DJX4;Q9HAU0-3;Q9HAU0-8	Pleckstrin homology domain-containing family A member 5	PLEKHA5	>sp|Q9HAU0-5|PKHA5_HUMAN Isoform 5 of Pleckstrin homology domain-containing family A member 5 OS=Homo sapiens GN=PLEKHA5;>sp|Q9HAU0|PKHA5_HUMAN Pleckstrin homology domain-containing family A member 5 OS=Homo sapiens GN=PLEKHA5 PE=1 SV=1;>sp|Q9HAU0-2|PKHA5_	10	3	3	3	0	3	0	121.27	1060	2.8	0	13231000	0	0	#DIV/0!
1327	Q6P158;A0A087WZ11;H7C109;Q6P158-2	Q6P158;A0A087WZ11;H7C109;Q6P158-2	Putative ATP-dependent RNA helicase DHX57	DHX57	>sp|Q6P158|DHX57_HUMAN Putative ATP-dependent RNA helicase DHX57 OS=Homo sapiens GN=DHX57 PE=1 SV=2;>tr|A0A087WZ11|A0A087WZ11_HUMAN Putative ATP-dependent RNA helicase DHX57 OS=Homo sapiens GN=DHX57 PE=1 SV=1;>tr|H7C109|H7C109_HUMAN Putative ATP-dependent	4	2	2	2	0	2	0	155.6	1386	1.4	0	13177000	0	0	#DIV/0!
122	D6RDV0;D6RA37;A0A0A0MTC2;D6RIY7;Q13454-2;Q13454	D6RDV0;D6RA37;A0A0A0MTC2;D6RIY7;Q13454-2;Q13454	Tumor suppressor candidate 3	TUSC3	>tr|D6RDV0|D6RDV0_HUMAN Tumor suppressor candidate 3 OS=Homo sapiens GN=TUSC3 PE=1 SV=1;>tr|D6RA37|D6RA37_HUMAN Tumor suppressor candidate 3 OS=Homo sapiens GN=TUSC3 PE=1 SV=1;>tr|A0A0A0MTC2|A0A0A0MTC2_HUMAN Tumor suppressor candidate 3 (Fragment) OS=Homo	6	1	1	1	0	1	0	31.869	276	5.1	0	12889000	0	0	#DIV/0!
737	O95363	O95363	Phenylalanine--tRNA ligase, mitochondrial	FARS2	>sp|O95363|SYFM_HUMAN Phenylalanine--tRNA ligase, mitochondrial OS=Homo sapiens GN=FARS2 PE=1 SV=1	1	1	1	1	0	1	0	52.356	451	2.4	0	12801000	0	0	#DIV/0!
619	M0QY80;M0QXB5;O95571	M0QY80;M0QXB5;O95571	Persulfide dioxygenase ETHE1, mitochondrial	ETHE1	>tr|M0QY80|M0QY80_HUMAN Persulfide dioxygenase ETHE1, mitochondrial OS=Homo sapiens GN=ETHE1 PE=1 SV=1;>tr|M0QXB5|M0QXB5_HUMAN Persulfide dioxygenase ETHE1, mitochondrial OS=Homo sapiens GN=ETHE1 PE=1 SV=1;>sp|O95571|ETHE1_HUMAN Persulfide dioxygenase ETHE	3	1	1	1	0	1	0	10.632	95	14.7	0	12767000	0	0	#DIV/0!
978	P38432	P38432	Coilin	COIL	>sp|P38432|COIL_HUMAN Coilin OS=Homo sapiens GN=COIL PE=1 SV=1	1	1	1	1	0	1	0	62.608	576	3	0	12748000	0	0	#DIV/0!
265	C9JCD9;C9JNV2;P41223;P41223-2	C9JCD9;C9JNV2;P41223;P41223-2	Protein BUD31 homolog	BUD31	>tr|C9JCD9|C9JCD9_HUMAN Protein BUD31 homolog OS=Homo sapiens GN=BUD31 PE=1 SV=1;>tr|C9JNV2|C9JNV2_HUMAN Protein BUD31 homolog OS=Homo sapiens GN=BUD31 PE=1 SV=1;>sp|P41223|BUD31_HUMAN Protein BUD31 homolog OS=Homo sapiens GN=BUD31 PE=1 SV=2;>sp|P41223-2|B	4	1	1	1	0	1	0	11.905	103	10.7	0	12738000	0	0	#DIV/0!
644	O00443	O00443	Phosphatidylinositol 4-phosphate 3-kinase C2 domain-containing subunit alpha	PIK3C2A	>sp|O00443|P3C2A_HUMAN Phosphatidylinositol 4-phosphate 3-kinase C2 domain-containing subunit alpha OS=Homo sapiens GN=PIK3C2A PE=1 SV=2	1	1	1	1	0	1	0	190.68	1686	0.9	0	12520000	0	0	#DIV/0!
270	C9JIF9;P13798;C9JLK2;H7C393;H7C1U0	C9JIF9;P13798	Acylamino-acid-releasing enzyme	APEH	>tr|C9JIF9|C9JIF9_HUMAN Acylamino-acid-releasing enzyme OS=Homo sapiens GN=APEH PE=1 SV=1;>sp|P13798|ACPH_HUMAN Acylamino-acid-releasing enzyme OS=Homo sapiens GN=APEH PE=1 SV=4	5	3	3	3	0	3	0	81.673	737	4.5	0	12436000	0	0	#DIV/0!
640	O00231;O00231-2;J3QRY4	O00231;O00231-2;J3QRY4	26S proteasome non-ATPase regulatory subunit 11	PSMD11	>sp|O00231|PSD11_HUMAN 26S proteasome non-ATPase regulatory subunit 11 OS=Homo sapiens GN=PSMD11 PE=1 SV=3;>sp|O00231-2|PSD11_HUMAN Isoform 2 of 26S proteasome non-ATPase regulatory subunit 11 OS=Homo sapiens GN=PSMD11;>tr|J3QRY4|J3QRY4_HUMAN 26S proteasom	3	2	2	2	0	2	0	47.463	422	5.9	0	12422000	0	0	#DIV/0!
530	H0YKB3;Q00796-2;Q00796	H0YKB3;Q00796-2;Q00796	Sorbitol dehydrogenase	SORD	>tr|H0YKB3|H0YKB3_HUMAN Sorbitol dehydrogenase OS=Homo sapiens GN=SORD PE=1 SV=1;>sp|Q00796-2|DHSO_HUMAN Isoform 2 of Sorbitol dehydrogenase OS=Homo sapiens GN=SORD;>sp|Q00796|DHSO_HUMAN Sorbitol dehydrogenase OS=Homo sapiens GN=SORD PE=1 SV=4	3	1	1	1	0	1	0	12.71	117	14.5	0	12388000	0	0	#DIV/0!
454	F5H658;Q14562	F5H658;Q14562	ATP-dependent RNA helicase DHX8	DHX8	>tr|F5H658|F5H658_HUMAN ATP-dependent RNA helicase DHX8 OS=Homo sapiens GN=DHX8 PE=1 SV=1;>sp|Q14562|DHX8_HUMAN ATP-dependent RNA helicase DHX8 OS=Homo sapiens GN=DHX8 PE=1 SV=1	2	1	1	1	0	1	0	134	1181	1.4	0	12172000	0	0	#DIV/0!
95	A0A096LP25;Q6ZSR9	A0A096LP25;Q6ZSR9	Uncharacterized protein FLJ45252		>tr|A0A096LP25|A0A096LP25_HUMAN AP2-associated protein kinase 1 (Fragment) OS=Homo sapiens GN=AAK1 PE=1 SV=1;>sp|Q6ZSR9|YJ005_HUMAN Uncharacterized protein FLJ45252 OS=Homo sapiens PE=2 SV=2	2	1	1	1	0	1	0	54.448	511	3.5	0	12046000	0	0	#DIV/0!
710	O75306-2;O75306	O75306-2;O75306	NADH dehydrogenase [ubiquinone] iron-sulfur protein 2, mitochondrial	NDUFS2	>sp|O75306-2|NDUS2_HUMAN Isoform 2 of NADH dehydrogenase [ubiquinone] iron-sulfur protein 2, mitochondrial OS=Homo sapiens GN=NDUFS2;>sp|O75306|NDUS2_HUMAN NADH dehydrogenase [ubiquinone] iron-sulfur protein 2, mitochondrial OS=Homo sapiens GN=NDUFS2 PE=1	2	1	1	1	0	1	0	51.851	457	2.6	0	11966000	0	0	#DIV/0!
1171	Q03001-3	Q03001-3			>sp|Q03001-3|DYST_HUMAN Isoform 3 of Dystonin OS=Homo sapiens GN=DST	1	1	1	1	0	1	0	306.75	2649	0.4	0	11954000	0	0	#DIV/0!
1272	Q15398-1;Q15398-3;Q15398	Q15398-1;Q15398-3;Q15398	Disks large-associated protein 5	DLGAP5	>sp|Q15398-1|DLGP5_HUMAN Isoform 2 of Disks large-associated protein 5 OS=Homo sapiens GN=DLGAP5;>sp|Q15398-3|DLGP5_HUMAN Isoform 3 of Disks large-associated protein 5 OS=Homo sapiens GN=DLGAP5;>sp|Q15398|DLGP5_HUMAN Disks large-associated protein 5 OS=Hom	3	2	2	2	0	2	0	85.667	765	2.7	0	11912000	0	0	#DIV/0!
1236	Q5QPP9;Q5QPP3;Q5QPP4;Q14376-2;Q14376	Q5QPP9;Q5QPP3;Q5QPP4;Q14376-2;Q14376	UDP-glucose 4-epimerase	GALE	>tr|Q5QPP9|Q5QPP9_HUMAN UDP-glucose 4-epimerase (Fragment) OS=Homo sapiens GN=GALE PE=1 SV=1;>tr|Q5QPP3|Q5QPP3_HUMAN UDP-glucose 4-epimerase (Fragment) OS=Homo sapiens GN=GALE PE=1 SV=1;>tr|Q5QPP4|Q5QPP4_HUMAN UDP-glucose 4-epimerase (Fragment) OS=Homo sap	5	1	1	1	0	1	0	11.995	108	17.6	0	11797000	0	0	#DIV/0!
192	A6NM62	A6NM62	Leucine-rich repeat-containing protein 53	LRRC53	>sp|A6NM62|LRC53_HUMAN Leucine-rich repeat-containing protein 53 OS=Homo sapiens GN=LRRC53 PE=4 SV=2	1	1	1	1	0	1	0	140.74	1247	0.8	0	11794000	0	0	#DIV/0!
356	D6RCN3;E9PHT9;D6RBE9;P08758	D6RCN3;E9PHT9;D6RBE9;P08758	Annexin;Annexin A5	ANXA5	>tr|D6RCN3|D6RCN3_HUMAN Annexin A5 OS=Homo sapiens GN=ANXA5 PE=1 SV=1;>tr|E9PHT9|E9PHT9_HUMAN Annexin OS=Homo sapiens GN=ANXA5 PE=1 SV=1;>tr|D6RBE9|D6RBE9_HUMAN Annexin OS=Homo sapiens GN=ANXA5 PE=1 SV=1;>sp|P08758|ANXA5_HUMAN Annexin A5 OS=Homo sapiens GN	4	1	1	1	0	1	0	3.7132	35	34.3	0	11635000	0	0	#DIV/0!
528	H0YJ02;H0YJH0;Q9H4B6	H0YJ02;H0YJH0;Q9H4B6	Protein salvador homolog 1	SAV1	>tr|H0YJ02|H0YJ02_HUMAN Protein salvador homolog 1 (Fragment) OS=Homo sapiens GN=SAV1 PE=1 SV=1;>tr|H0YJH0|H0YJH0_HUMAN Protein salvador homolog 1 (Fragment) OS=Homo sapiens GN=SAV1 PE=1 SV=1;>sp|Q9H4B6|SAV1_HUMAN Protein salvador homolog 1 OS=Homo sapiens	3	1	1	1	0	1	0	8.0375	67	17.9	0	11431000	0	0	#DIV/0!
279	C9JRD9;E9PC74;Q13144;H7C2X0	C9JRD9;E9PC74;Q13144;H7C2X0	Translation initiation factor eIF-2B subunit epsilon	EIF2B5	>tr|C9JRD9|C9JRD9_HUMAN Translation initiation factor eIF-2B subunit epsilon OS=Homo sapiens GN=EIF2B5 PE=1 SV=1;>tr|E9PC74|E9PC74_HUMAN Translation initiation factor eIF-2B subunit epsilon OS=Homo sapiens GN=EIF2B5 PE=1 SV=1;>sp|Q13144|EI2BE_HUMAN Transla	4	2	2	2	0	2	0	11.243	107	32.7	0	11351000	0	0	#DIV/0!
205	Q6ICH2;B0QYD3;Q9UH17-2;Q9UH17-3;Q9UH17;Q96AK3	Q6ICH2;B0QYD3;Q9UH17-2;Q9UH17-3;Q9UH17;Q96AK3	DNA dC->dU-editing enzyme APOBEC-3B;DNA dC->dU-editing enzyme APOBEC-3D	bK150C2.9;APOBEC3B;APOBEC3D	>tr|Q6ICH2|Q6ICH2_HUMAN BK150C2.9 protein OS=Homo sapiens GN=bK150C2.9 PE=1 SV=1;>tr|B0QYD3|B0QYD3_HUMAN DNA dC->dU-editing enzyme APOBEC-3B OS=Homo sapiens GN=APOBEC3B PE=1 SV=1;>sp|Q9UH17-2|ABC3B_HUMAN Isoform 2 of DNA dC->dU-editing enzyme APOBEC-3B OS=	6	1	1	1	0	1	0	24.151	202	7.9	0	11306000	0	0	#DIV/0!
521	H0YE29;Q07960	H0YE29;Q07960	Rho GTPase-activating protein 1	ARHGAP1	>tr|H0YE29|H0YE29_HUMAN Rho GTPase-activating protein 1 (Fragment) OS=Homo sapiens GN=ARHGAP1 PE=1 SV=1;>sp|Q07960|RHG01_HUMAN Rho GTPase-activating protein 1 OS=Homo sapiens GN=ARHGAP1 PE=1 SV=1	2	1	1	1	0	1	0	38.276	334	3.6	0	11234000	0	0	#DIV/0!
1339	Q6ZN28	Q6ZN28	Metastasis-associated in colon cancer protein 1	MACC1	>sp|Q6ZN28|MACC1_HUMAN Metastasis-associated in colon cancer protein 1 OS=Homo sapiens GN=MACC1 PE=1 SV=2	1	1	1	1	0	1	0	96.638	852	1.5	0	11215000	0	0	#DIV/0!
57	A0A087WXU8;F5GYL3;G3V529;Q9GZR7-2;Q9GZR7	A0A087WXU8;F5GYL3;G3V529;Q9GZR7-2;Q9GZR7	ATP-dependent RNA helicase DDX24	DDX24	>tr|A0A087WXU8|A0A087WXU8_HUMAN ATP-dependent RNA helicase DDX24 OS=Homo sapiens GN=DDX24 PE=1 SV=1;>tr|F5GYL3|F5GYL3_HUMAN ATP-dependent RNA helicase DDX24 OS=Homo sapiens GN=DDX24 PE=1 SV=1;>tr|G3V529|G3V529_HUMAN ATP-dependent RNA helicase DDX24 OS=Homo	5	1	1	1	0	1	0	55.828	485	2.7	0	11214000	0	0	#DIV/0!
520	H0YDN1	H0YDN1		PLEC	>tr|H0YDN1|H0YDN1_HUMAN Plectin (Fragment) OS=Homo sapiens GN=PLEC PE=1 SV=7	1	16	1	16	8	1	0	23.79	200	67.5	38	10915000	0	0	#DIV/0!
392	E9PC52;Q16576;Q16576-2;Q5JNZ6	E9PC52;Q16576;Q16576-2	Histone-binding protein RBBP7	RBBP7	>tr|E9PC52|E9PC52_HUMAN Histone-binding protein RBBP7 OS=Homo sapiens GN=RBBP7 PE=1 SV=1;>sp|Q16576|RBBP7_HUMAN Histone-binding protein RBBP7 OS=Homo sapiens GN=RBBP7 PE=1 SV=1;>sp|Q16576-2|RBBP7_HUMAN Isoform 2 of Histone-binding protein RBBP7 OS=Homo sap	4	5	1	5	3	1	0	46.938	416	14.9	6.7	10903000	0	0	#DIV/0!
195	A6PVN7;A6PVN8;C9IZ76;A6PVN6;Q5T949;Q5T948;A6PVN9;F6WIT2;A6PVN5;Q15257-3;Q15257-2;Q15257	A6PVN7;A6PVN8;C9IZ76;A6PVN6;Q5T949;Q5T948;A6PVN9;F6WIT2;A6PVN5;Q15257-3;Q15257-2;Q15257	Serine/threonine-protein phosphatase 2A activator	PPP2R4	>tr|A6PVN7|A6PVN7_HUMAN Serine/threonine-protein phosphatase 2A activator (Fragment) OS=Homo sapiens GN=PPP2R4 PE=1 SV=1;>tr|A6PVN8|A6PVN8_HUMAN Serine/threonine-protein phosphatase 2A activator (Fragment) OS=Homo sapiens GN=PPP2R4 PE=1 SV=1;>tr|C9IZ76|C9I	12	1	1	1	0	1	0	7.4004	64	15.6	0	10893000	0	0	#DIV/0!
150	A0A0D9SFA8;K4DIB0;K4DIA2;A0A0D9SG84;E9PI74;E9PQ36;K4DIB6;K4DIB3;K4DIB8;K4DIA8;E9PS95;A0A0D9SEI9;A0A0D9SFE1;E9PJH7;Q9H1K4;Q9H936	A0A0D9SFA8;K4DIB0;K4DIA2;A0A0D9SG84;E9PI74;E9PQ36;K4DIB6;K4DIB3;K4DIB8;K4DIA8;E9PS95;A0A0D9SEI9;A0A0D9SFE1;E9PJH7;Q9H1K4;Q9H936	Mitochondrial glutamate carrier 2;Mitochondrial glutamate carrier 1	SLC25A22;SLC25A18	>tr|A0A0D9SFA8|A0A0D9SFA8_HUMAN Mitochondrial glutamate carrier 1 (Fragment) OS=Homo sapiens GN=SLC25A22 PE=1 SV=1;>tr|K4DIB0|K4DIB0_HUMAN Mitochondrial glutamate carrier 1 (Fragment) OS=Homo sapiens GN=SLC25A22 PE=1 SV=2;>tr|K4DIA2|K4DIA2_HUMAN Mitochondr	16	1	1	1	0	1	0	10.632	97	8.2	0	10886000	0	0	#DIV/0!
656	O14966;P57729;Q13637	O14966;P57729;Q13637	Ras-related protein Rab-7L1;Ras-related protein Rab-38;Ras-related protein Rab-32	RAB29;RAB38;RAB32	>sp|O14966|RAB7L_HUMAN Ras-related protein Rab-7L1 OS=Homo sapiens GN=RAB29 PE=1 SV=1;>sp|P57729|RAB38_HUMAN Ras-related protein Rab-38 OS=Homo sapiens GN=RAB38 PE=1 SV=1;>sp|Q13637|RAB32_HUMAN Ras-related protein Rab-32 OS=Homo sapiens GN=RAB32 PE=1 SV=3	3	1	1	1	0	1	0	23.155	203	5.4	0	10788000	0	0	#DIV/0!
1196	Q12906-5;Q12906-2;Q12906-3;Q12906;K7EQR9;K7EKJ9;K7ER69;K7ERM6;K7ENK6;K7EM82;K7EJ09;K7EKY0	Q12906-5;Q12906-2;Q12906-3;Q12906	Interleukin enhancer-binding factor 3	ILF3	>sp|Q12906-5|ILF3_HUMAN Isoform 5 of Interleukin enhancer-binding factor 3 OS=Homo sapiens GN=ILF3;>sp|Q12906-2|ILF3_HUMAN Isoform 2 of Interleukin enhancer-binding factor 3 OS=Homo sapiens GN=ILF3;>sp|Q12906-3|ILF3_HUMAN Isoform 3 of Interleukin enhancer-	12	19	1	19	13	1	0	74.606	690	36.4	22.9	10771000	0	0	#DIV/0!
409	E9PIE4;Q9Y6C9	E9PIE4;Q9Y6C9	Mitochondrial carrier homolog 2	MTCH2	>tr|E9PIE4|E9PIE4_HUMAN Mitochondrial carrier homolog 2 (Fragment) OS=Homo sapiens GN=MTCH2 PE=1 SV=7;>sp|Q9Y6C9|MTCH2_HUMAN Mitochondrial carrier homolog 2 OS=Homo sapiens GN=MTCH2 PE=1 SV=1	2	1	1	1	0	1	0	28.662	263	3.4	0	10728000	0	0	#DIV/0!
1237	Q14554;Q14554-2	Q14554;Q14554-2	Protein disulfide-isomerase A5	PDIA5	>sp|Q14554|PDIA5_HUMAN Protein disulfide-isomerase A5 OS=Homo sapiens GN=PDIA5 PE=1 SV=1;>sp|Q14554-2|PDIA5_HUMAN Isoform 2 of Protein disulfide-isomerase A5 OS=Homo sapiens GN=PDIA5	2	2	2	2	0	2	0	59.594	519	3.9	0	10406000	0	0	#DIV/0!
412	E9PJK2;O75530-3;O75530;O75530-2	E9PJK2;O75530-3;O75530;O75530-2	Polycomb protein EED	EED	>tr|E9PJK2|E9PJK2_HUMAN Polycomb protein EED OS=Homo sapiens GN=EED PE=1 SV=1;>sp|O75530-3|EED_HUMAN Isoform 3 of Polycomb protein EED OS=Homo sapiens GN=EED;>sp|O75530|EED_HUMAN Polycomb protein EED OS=Homo sapiens GN=EED PE=1 SV=2;>sp|O75530-2|EED_HUMAN	4	1	1	1	0	1	0	40.634	361	3.9	0	10311000	0	0	#DIV/0!
1408	Q92616	Q92616	Translational activator GCN1	GCN1L1	>sp|Q92616|GCN1_HUMAN eIF-2-alpha kinase activator GCN1 OS=Homo sapiens GN=GCN1 PE=1 SV=6	1	2	2	2	0	2	0	292.75	2671	1	0	10093000	0	0	#DIV/0!
233	B7Z4K4;Q9UET6-2;Q9UET6	B7Z4K4;Q9UET6-2;Q9UET6	Putative tRNA (cytidine(32)/guanosine(34)-2-O)-methyltransferase	FTSJ1	>tr|B7Z4K4|B7Z4K4_HUMAN Putative tRNA (cytidine(32)/guanosine(34)-2-O)-methyltransferase OS=Homo sapiens GN=FTSJ1 PE=1 SV=1;>sp|Q9UET6-2|TRM7_HUMAN Isoform 2 of Putative tRNA (cytidine(32)/guanosine(34)-2-O)-methyltransferase OS=Homo sapiens GN=FTSJ1;>sp	3	1	1	1	0	1	0	21.231	192	9.4	0	9853600	0	0	#DIV/0!
1238	Q14563	Q14563	Semaphorin-3A	SEMA3A	>sp|Q14563|SEM3A_HUMAN Semaphorin-3A OS=Homo sapiens GN=SEMA3A PE=1 SV=1	1	2	2	2	0	2	0	88.888	771	2.5	0	9786300	0	0	#DIV/0!
1220	Q13823;H0YG10	Q13823;H0YG10	Nucleolar GTP-binding protein 2	GNL2	>sp|Q13823|NOG2_HUMAN Nucleolar GTP-binding protein 2 OS=Homo sapiens GN=GNL2 PE=1 SV=1;>tr|H0YG10|H0YG10_HUMAN Nucleolar GTP-binding protein 2 (Fragment) OS=Homo sapiens GN=GNL2 PE=1 SV=2	2	2	2	2	0	2	0	83.654	731	2.6	0	9619400	0	0	#DIV/0!
1296	Q2NL82	Q2NL82	Pre-rRNA-processing protein TSR1 homolog	TSR1	>sp|Q2NL82|TSR1_HUMAN Pre-rRNA-processing protein TSR1 homolog OS=Homo sapiens GN=TSR1 PE=1 SV=1	1	1	1	1	0	1	0	91.809	804	1.4	0	9448100	0	0	#DIV/0!
900	P21912;A0A087WXX8;A0A087WWT1	P21912;A0A087WXX8;A0A087WWT1	Succinate dehydrogenase [ubiquinone] iron-sulfur subunit, mitochondrial	SDHB	>sp|P21912|SDHB_HUMAN Succinate dehydrogenase [ubiquinone] iron-sulfur subunit, mitochondrial OS=Homo sapiens GN=SDHB PE=1 SV=3;>tr|A0A087WXX8|A0A087WXX8_HUMAN Succinate dehydrogenase [ubiquinone] iron-sulfur subunit, mitochondrial (Fragment) OS=Homo sapie	3	2	2	2	0	2	0	31.629	280	7.1	0	9399400	0	0	#DIV/0!
444	F5GZY1;Q9H993	F5GZY1;Q9H993	UPF0364 protein C6orf211	C6orf211	>tr|F5GZY1|F5GZY1_HUMAN Protein-glutamate O-methyltransferase OS=Homo sapiens GN=ARMT1 PE=1 SV=1;>sp|Q9H993|ARMT1_HUMAN Protein-glutamate O-methyltransferase OS=Homo sapiens GN=ARMT1 PE=1 SV=1	2	1	1	1	0	1	0	37.353	322	3.1	0	9315800	0	0	#DIV/0!
1392	Q8TEX9;Q8TEX9-2;H0YK93;H0YLV0;H0YL92;H0YKG5;H0YN07;H0YMR4;H0YN14	Q8TEX9;Q8TEX9-2;H0YK93;H0YLV0;H0YL92;H0YKG5;H0YN07;H0YMR4;H0YN14	Importin-4	IPO4	>sp|Q8TEX9|IPO4_HUMAN Importin-4 OS=Homo sapiens GN=IPO4 PE=1 SV=2;>sp|Q8TEX9-2|IPO4_HUMAN Isoform 2 of Importin-4 OS=Homo sapiens GN=IPO4;>tr|H0YK93|H0YK93_HUMAN Importin-4 OS=Homo sapiens GN=IPO4 PE=1 SV=1;>tr|H0YLV0|H0YLV0_HUMAN Importin-4 OS=Homo sapie	9	2	2	2	0	2	0	118.71	1081	2.6	0	9218300	0	0	#DIV/0!
436	F2Z2E2;Q86VI3	F2Z2E2;Q86VI3	Ras GTPase-activating-like protein IQGAP3	IQGAP3	>tr|F2Z2E2|F2Z2E2_HUMAN Ras GTPase-activating-like protein IQGAP3 OS=Homo sapiens GN=IQGAP3 PE=1 SV=1;>sp|Q86VI3|IQGA3_HUMAN Ras GTPase-activating-like protein IQGAP3 OS=Homo sapiens GN=IQGAP3 PE=1 SV=2	2	2	1	2	1	1	0	179.48	1588	1.3	0.5	9034000	0	0	#DIV/0!
46	A0A087WWK8;Q6DN90	A0A087WWK8;Q6DN90	IQ motif and SEC7 domain-containing protein 1	IQSEC1	>tr|A0A087WWK8|A0A087WWK8_HUMAN IQ motif and SEC7 domain-containing protein 1 OS=Homo sapiens GN=IQSEC1 PE=1 SV=1;>sp|Q6DN90|IQEC1_HUMAN IQ motif and SEC7 domain-containing protein 1 OS=Homo sapiens GN=IQSEC1 PE=1 SV=1	2	1	1	1	0	1	0	124.48	1114	1.3	0	8970300	0	0	#DIV/0!
498	G8JLD5;O00429-7;O00429-4;O00429-5;O00429-3;O00429-2;O00429;O00429-8;O00429-6	G8JLD5;O00429-7;O00429-4;O00429-5;O00429-3;O00429-2;O00429;O00429-8;O00429-6	Dynamin-1-like protein	DNM1L	>tr|G8JLD5|G8JLD5_HUMAN Dynamin-1-like protein OS=Homo sapiens GN=DNM1L PE=1 SV=1;>sp|O00429-7|DNM1L_HUMAN Isoform 7 of Dynamin-1-like protein OS=Homo sapiens GN=DNM1L;>sp|O00429-4|DNM1L_HUMAN Isoform 3 of Dynamin-1-like protein OS=Homo sapiens GN=DNM1L;>s	9	2	2	2	0	2	0	79.621	712	3.2	0	8914000	0	0	#DIV/0!
276	C9JNQ3;Q14558;Q14558-2	C9JNQ3;Q14558;Q14558-2	Phosphoribosyl pyrophosphate synthase-associated protein 1	PRPSAP1	>tr|C9JNQ3|C9JNQ3_HUMAN Phosphoribosyl pyrophosphate synthase-associated protein 1 (Fragment) OS=Homo sapiens GN=PRPSAP1 PE=1 SV=1;>sp|Q14558|KPRA_HUMAN Phosphoribosyl pyrophosphate synthase-associated protein 1 OS=Homo sapiens GN=PRPSAP1 PE=1 SV=2;>sp|Q14	3	1	1	1	0	1	0	11.503	104	11.5	0	8651600	0	0	#DIV/0!
1447	Q99570	Q99570	Phosphoinositide 3-kinase regulatory subunit 4	PIK3R4	>sp|Q99570|PI3R4_HUMAN Phosphoinositide 3-kinase regulatory subunit 4 OS=Homo sapiens GN=PIK3R4 PE=1 SV=3	1	1	1	1	0	1	0	153.1	1358	1	0	8605400	0	0	#DIV/0!
180	A0A140T9T4;Q5SQH5;A0A140T947;O60231	A0A140T9T4;Q5SQH5;A0A140T947;O60231	Putative pre-mRNA-splicing factor ATP-dependent RNA helicase DHX16	DHX16	>tr|A0A140T9T4|A0A140T9T4_HUMAN Putative pre-mRNA-splicing factor ATP-dependent RNA helicase DHX16 (Fragment) OS=Homo sapiens GN=DHX16 PE=1 SV=1;>tr|Q5SQH5|Q5SQH5_HUMAN DEAH (Asp-Glu-Ala-His) box polypeptide 16, isoform CRA_a OS=Homo sapiens GN=DHX16 PE=1	4	1	1	1	0	1	0	21.182	188	6.4	0	8569300	0	0	#DIV/0!
928	P27824;P27824-2;D6RHJ3;D6RD16;D6RAQ8;D6RAU8;D6RB85;D6RDP7;H0Y9Q7;P27824-3	P27824;P27824-2;D6RHJ3;D6RD16;D6RAQ8;D6RAU8;D6RB85;D6RDP7;H0Y9Q7;P27824-3	Calnexin	CANX	>sp|P27824|CALX_HUMAN Calnexin OS=Homo sapiens GN=CANX PE=1 SV=2;>sp|P27824-2|CALX_HUMAN Isoform 2 of Calnexin OS=Homo sapiens GN=CANX;>tr|D6RHJ3|D6RHJ3_HUMAN Calnexin (Fragment) OS=Homo sapiens GN=CANX PE=1 SV=7;>tr|D6RD16|D6RD16_HUMAN Calnexin OS=Homo sa	10	2	2	2	0	2	0	67.567	592	4.9	0	8522100	0	0	#DIV/0!
1317	Q5T7U1;Q9Y5Q8-2;Q9Y5Q8;Q9Y5Q8-3	Q5T7U1;Q9Y5Q8-2;Q9Y5Q8;Q9Y5Q8-3	General transcription factor 3C polypeptide 5	GTF3C5	>tr|Q5T7U1|Q5T7U1_HUMAN General transcription factor 3C polypeptide 5 OS=Homo sapiens GN=GTF3C5 PE=1 SV=1;>sp|Q9Y5Q8-2|TF3C5_HUMAN Isoform 2 of General transcription factor 3C polypeptide 5 OS=Homo sapiens GN=GTF3C5;>sp|Q9Y5Q8|TF3C5_HUMAN General transcrip	4	1	1	1	0	1	0	52.29	457	3.9	0	8120700	0	0	#DIV/0!
522	H0YEN0;Q9NPQ8-2;Q9NPQ8-4;Q9NPQ8;Q9NPQ8-3	H0YEN0;Q9NPQ8-2;Q9NPQ8-4;Q9NPQ8;Q9NPQ8-3	Synembryn-A	RIC8A	>tr|H0YEN0|H0YEN0_HUMAN Synembryn-A (Fragment) OS=Homo sapiens GN=RIC8A PE=1 SV=7;>sp|Q9NPQ8-2|RIC8A_HUMAN Isoform 2 of Synembryn-A OS=Homo sapiens GN=RIC8A;>sp|Q9NPQ8-4|RIC8A_HUMAN Isoform 4 of Synembryn-A OS=Homo sapiens GN=RIC8A;>sp|Q9NPQ8|RIC8A_HUMAN S	5	1	1	1	0	1	0	32.451	287	5.2	0	8079100	0	0	#DIV/0!
362	D6RH20;G5EA06;Q92552;Q92552-2	D6RH20;G5EA06;Q92552;Q92552-2	28S ribosomal protein S27, mitochondrial	MRPS27	>tr|D6RH20|D6RH20_HUMAN 28S ribosomal protein S27, mitochondrial (Fragment) OS=Homo sapiens GN=MRPS27 PE=1 SV=1;>tr|G5EA06|G5EA06_HUMAN 28S ribosomal protein S27, mitochondrial OS=Homo sapiens GN=MRPS27 PE=1 SV=1;>sp|Q92552|RT27_HUMAN 28S ribosomal protein	4	1	1	1	0	1	0	34.458	299	3.7	0	7771700	0	0	#DIV/0!
427	E9PNM1;P37268-4;P37268-3;P37268-2;P37268-5;P37268	E9PNM1;P37268-4;P37268-3;P37268-2;P37268-5;P37268	Squalene synthase	FDFT1	>tr|E9PNM1|E9PNM1_HUMAN Squalene synthase OS=Homo sapiens GN=FDFT1 PE=1 SV=1;>sp|P37268-4|FDFT_HUMAN Isoform 4 of Squalene synthase OS=Homo sapiens GN=FDFT1;>sp|P37268-3|FDFT_HUMAN Isoform 3 of Squalene synthase OS=Homo sapiens GN=FDFT1;>sp|P37268-2|FDFT_H	6	1	1	1	0	1	0	47.285	410	4.4	0	7590800	0	0	#DIV/0!
354	D6RCA8;D6RFG5;D6RA82;P12429	D6RCA8;D6RFG5;D6RA82;P12429	Annexin;Annexin A3	ANXA3	>tr|D6RCA8|D6RCA8_HUMAN Annexin (Fragment) OS=Homo sapiens GN=ANXA3 PE=1 SV=1;>tr|D6RFG5|D6RFG5_HUMAN Annexin (Fragment) OS=Homo sapiens GN=ANXA3 PE=1 SV=1;>tr|D6RA82|D6RA82_HUMAN Annexin OS=Homo sapiens GN=ANXA3 PE=1 SV=1;>sp|P12429|ANXA3_HUMAN Annexin A3	4	1	1	1	0	1	0	14.931	134	11.9	0	7538600	0	0	#DIV/0!
231	H7C464;B7WPG3;C9IYN3;D6W592;Q8WVV9-5;Q8WVV9-4;Q8WVV9	H7C464;B7WPG3;C9IYN3;D6W592;Q8WVV9-5;Q8WVV9-4;Q8WVV9	Heterogeneous nuclear ribonucleoprotein L-like	HNRNPLL;HNRPLL	>tr|H7C464|H7C464_HUMAN Heterogeneous nuclear ribonucleoprotein L-like (Fragment) OS=Homo sapiens GN=HNRNPLL PE=1 SV=1;>tr|B7WPG3|B7WPG3_HUMAN Heterogeneous nuclear ribonucleoprotein L-like OS=Homo sapiens GN=HNRNPLL PE=1 SV=1;>tr|C9IYN3|C9IYN3_HUMAN Heter	7	1	1	1	0	1	0	14.876	133	12	0	6973900	0	0	#DIV/0!
201	A9Z1X7;Q8IYB3-2;Q8IYB3;M0R1E7;E9PCT1	A9Z1X7;Q8IYB3-2;Q8IYB3;M0R1E7;E9PCT1	Serine/arginine repetitive matrix protein 1	SRRM1	>tr|A9Z1X7|A9Z1X7_HUMAN Serine/arginine repetitive matrix protein 1 OS=Homo sapiens GN=SRRM1 PE=1 SV=1;>sp|Q8IYB3-2|SRRM1_HUMAN Isoform 2 of Serine/arginine repetitive matrix protein 1 OS=Homo sapiens GN=SRRM1;>sp|Q8IYB3|SRRM1_HUMAN Serine/arginine repetit	5	2	2	2	0	2	0	103.39	913	4.5	0	6750100	0	0	#DIV/0!
145	K7EN96;K7ELZ9;A0A0C4DGP7;K7EMW4;Q969V3-2;Q969V3	K7EN96;K7ELZ9;A0A0C4DGP7;K7EMW4;Q969V3-2;Q969V3	Nicalin	NCLN	>tr|K7EN96|K7EN96_HUMAN Nicalin (Fragment) OS=Homo sapiens GN=NCLN PE=1 SV=1;>tr|K7ELZ9|K7ELZ9_HUMAN Nicalin (Fragment) OS=Homo sapiens GN=NCLN PE=1 SV=1;>tr|A0A0C4DGP7|A0A0C4DGP7_HUMAN Nicalin (Fragment) OS=Homo sapiens GN=NCLN PE=1 SV=1;>tr|K7EMW4|K7EMW4	6	1	1	1	0	1	0	8.0223	72	15.3	0	6711500	0	0	#DIV/0!
500	G8JLH9;P40763-3;P40763-2;P40763	G8JLH9;P40763-3;P40763-2;P40763	Signal transducer and activator of transcription;Signal transducer and activator of transcription 3	STAT3	>tr|G8JLH9|G8JLH9_HUMAN Signal transducer and activator of transcription OS=Homo sapiens GN=STAT3 PE=1 SV=1;>sp|P40763-3|STAT3_HUMAN Isoform 3 of Signal transducer and activator of transcription 3 OS=Homo sapiens GN=STAT3;>sp|P40763-2|STAT3_HUMAN Isoform D	4	1	1	1	0	1	0	76.138	672	1.9	0	6557000	0	0	#DIV/0!
1508	Q9HD20-2;Q9HD20	Q9HD20-2;Q9HD20	Manganese-transporting ATPase 13A1	ATP13A1	>sp|Q9HD20-2|AT131_HUMAN Isoform B of Manganese-transporting ATPase 13A1 OS=Homo sapiens GN=ATP13A1;>sp|Q9HD20|AT131_HUMAN Manganese-transporting ATPase 13A1 OS=Homo sapiens GN=ATP13A1 PE=1 SV=2	2	1	1	1	0	1	0	121.11	1086	1.4	0	6541900	0	0	#DIV/0!
472	H3BU82;F8VZ44;Q9NRG9	H3BU82;F8VZ44;Q9NRG9	Aladin	AAAS	>tr|H3BU82|H3BU82_HUMAN Aladin (Fragment) OS=Homo sapiens GN=AAAS PE=1 SV=1;>tr|F8VZ44|F8VZ44_HUMAN Aladin OS=Homo sapiens GN=AAAS PE=1 SV=1;>sp|Q9NRG9|AAAS_HUMAN Aladin OS=Homo sapiens GN=AAAS PE=1 SV=1	3	1	1	1	0	1	0	38.518	358	3.1	0	6394500	0	0	#DIV/0!
740	O95391	O95391	Pre-mRNA-splicing factor SLU7	SLU7	>sp|O95391|SLU7_HUMAN Pre-mRNA-splicing factor SLU7 OS=Homo sapiens GN=SLU7 PE=1 SV=2	1	1	1	1	0	1	0	68.386	586	2.2	0	6331500	0	0	#DIV/0!
1480	Q9BYG8	Q9BYG8	Gasdermin-C	GSDMC	>sp|Q9BYG8|GSDMC_HUMAN Gasdermin-C OS=Homo sapiens GN=GSDMC PE=2 SV=3	1	1	1	1	0	1	0	57.691	508	2	0	6262500	0	0	#DIV/0!
114	B3KPJ4;A0A0A0MSI2;Q8IXK0-2;Q8IXK0-4;Q8IXK0;Q8IXK0-5;H7C528;Q8NDX5-2;Q8NDX5;Q8NDX5-7	B3KPJ4;A0A0A0MSI2;Q8IXK0-2;Q8IXK0-4;Q8IXK0;Q8IXK0-5;H7C528;Q8NDX5-2;Q8NDX5;Q8NDX5-7	Polyhomeotic-like protein 2;Polyhomeotic-like protein 3	PHC2;PHC3	>tr|B3KPJ4|B3KPJ4_HUMAN Polyhomeotic-like protein 2 OS=Homo sapiens GN=PHC2 PE=1 SV=1;>tr|A0A0A0MSI2|A0A0A0MSI2_HUMAN Polyhomeotic-like protein 2 OS=Homo sapiens GN=PHC2 PE=1 SV=1;>sp|Q8IXK0-2|PHC2_HUMAN Isoform 2 of Polyhomeotic-like protein 2 OS=Homo sap	10	2	2	2	0	2	0	50.403	464	5.6	0	6148500	0	0	#DIV/0!
607	K7EKI0;Q92817	K7EKI0;Q92817	Envoplakin	EVPL	>tr|K7EKI0|K7EKI0_HUMAN Envoplakin OS=Homo sapiens GN=EVPL PE=1 SV=1;>sp|Q92817|EVPL_HUMAN Envoplakin OS=Homo sapiens GN=EVPL PE=1 SV=3	2	1	1	1	0	1	0	233.83	2055	0.7	0	6040500	0	0	#DIV/0!
223	F8WES2;F2Z2F3;J3QSB7;B4DUC8;Q13126-7;Q13126-4;Q13126;Q13126-6;Q13126-5;Q13126-3;Q13126-2	F8WES2;F2Z2F3;J3QSB7;B4DUC8;Q13126-7;Q13126-4;Q13126;Q13126-6;Q13126-5;Q13126-3;Q13126-2	Purine nucleoside phosphorylase;S-methyl-5-thioadenosine phosphorylase	MTAP	>tr|F8WES2|F8WES2_HUMAN S-methyl-5-thioadenosine phosphorylase OS=Homo sapiens GN=MTAP PE=4 SV=1;>tr|F2Z2F3|F2Z2F3_HUMAN Uncharacterized protein OS=Homo sapiens PE=4 SV=1;>tr|J3QSB7|J3QSB7_HUMAN Purine nucleoside phosphorylase OS=Homo sapiens GN=MTAP PE=1	11	1	1	1	0	1	0	5.2379	50	36	0	6024300	0	0	#DIV/0!
385	G5E9S8;G3V2E7;F8W6L3;G3V3H3;G3V5R9;E7EVH7;Q07866-8;Q07866-2;Q07866-3;Q07866;Q07866-7;Q07866-5;Q07866-10;Q07866-6;Q07866-4;Q07866-9	G5E9S8;G3V2E7;F8W6L3;G3V3H3;G3V5R9;E7EVH7;Q07866-8;Q07866-2;Q07866-3;Q07866;Q07866-7;Q07866-5;Q07866-10;Q07866-6;Q07866-4;Q07866-9	Kinesin light chain 1	KLC1	>tr|G5E9S8|G5E9S8_HUMAN Kinesin light chain 1 OS=Homo sapiens GN=KLC1 PE=1 SV=1;>tr|G3V2E7|G3V2E7_HUMAN Kinesin light chain 1 OS=Homo sapiens GN=KLC1 PE=1 SV=1;>tr|F8W6L3|F8W6L3_HUMAN Kinesin light chain 1 OS=Homo sapiens GN=KLC1 PE=1 SV=1;>tr|G3V3H3|G3V3H	16	1	1	1	0	1	0	62.506	549	2.4	0	5845800	0	0	#DIV/0!
1378	Q8N567	Q8N567	Zinc finger CCHC domain-containing protein 9	ZCCHC9	>sp|Q8N567|ZCHC9_HUMAN Zinc finger CCHC domain-containing protein 9 OS=Homo sapiens GN=ZCCHC9 PE=1 SV=2	1	1	1	1	0	1	0	30.477	271	4.4	0	5544400	0	0	#DIV/0!
466	F8VXI1;F8VRD8;Q9UI09-2;Q9UI09	F8VXI1;F8VRD8;Q9UI09-2;Q9UI09	NADH dehydrogenase [ubiquinone] 1 alpha subcomplex subunit 12	NDUFA12	>tr|F8VXI1|F8VXI1_HUMAN NADH dehydrogenase [ubiquinone] 1 alpha subcomplex subunit 12 OS=Homo sapiens GN=NDUFA12 PE=1 SV=1;>tr|F8VRD8|F8VRD8_HUMAN NADH dehydrogenase [ubiquinone] 1 alpha subcomplex subunit 12 OS=Homo sapiens GN=NDUFA12 PE=1 SV=1;>sp|Q9UI09	4	1	1	1	0	1	0	6.2241	55	14.5	0	5443100	0	0	#DIV/0!
735	O95140	O95140	Mitofusin-2	MFN2	>sp|O95140|MFN2_HUMAN Mitofusin-2 OS=Homo sapiens GN=MFN2 PE=1 SV=3	1	1	1	1	0	1	0	86.401	757	1.8	0	5414700	0	0	#DIV/0!
598	J3QSB2;J3QRV9;O75616-2;O75616	J3QSB2;J3QRV9;O75616-2;O75616	GTPase Era, mitochondrial	ERAL1	>tr|J3QSB2|J3QSB2_HUMAN GTPase Era, mitochondrial (Fragment) OS=Homo sapiens GN=ERAL1 PE=1 SV=1;>tr|J3QRV9|J3QRV9_HUMAN GTPase Era, mitochondrial (Fragment) OS=Homo sapiens GN=ERAL1 PE=1 SV=2;>sp|O75616-2|ERAL1_HUMAN Isoform HERA-B of GTPase Era, mitochond	4	1	1	1	0	1	0	29.908	276	6.2	0	5309800	0	0	#DIV/0!
363	E5RK61;E5RFS4;E5RHU5;E5RGI7;E5RJE1;E5RIR8;E5RJL8;E5RI16;Q9NUQ9	E5RK61;E5RFS4;E5RHU5;E5RGI7;E5RJE1;E5RIR8;E5RJL8;E5RI16;Q9NUQ9	Protein FAM49B	FAM49B	>tr|E5RK61|E5RK61_HUMAN Protein FAM49B (Fragment) OS=Homo sapiens GN=FAM49B PE=1 SV=1;>tr|E5RFS4|E5RFS4_HUMAN Protein FAM49B (Fragment) OS=Homo sapiens GN=FAM49B PE=1 SV=1;>tr|E5RHU5|E5RHU5_HUMAN Protein FAM49B (Fragment) OS=Homo sapiens GN=FAM49B PE=1 SV=	9	1	1	1	0	1	0	7.0858	63	20.6	0	5217300	0	0	#DIV/0!
66	V9GYA3;V9GZ64;A0A087X072;A0A087WZ30;O94761	V9GYA3;V9GZ64;A0A087X072;A0A087WZ30;O94761	ATP-dependent DNA helicase Q4	RECQL4	>tr|V9GYA3|V9GYA3_HUMAN ATP-dependent DNA helicase Q4 (Fragment) OS=Homo sapiens GN=RECQL4 PE=1 SV=1;>tr|V9GZ64|V9GZ64_HUMAN ATP-dependent DNA helicase Q4 (Fragment) OS=Homo sapiens GN=RECQL4 PE=1 SV=1;>tr|A0A087X072|A0A087X072_HUMAN ATP-dependent DNA heli	5	1	1	1	0	1	0	38.295	352	3.7	0	5018600	0	0	#DIV/0!
945	P31350;P31350-2;C9JXC1;A0A0C4DGZ6;H0YAV1;Q7LG56-3;Q7LG56-2;Q7LG56;Q7LG56-6	P31350;P31350-2;C9JXC1;A0A0C4DGZ6;H0YAV1;Q7LG56-3;Q7LG56-2;Q7LG56;Q7LG56-6	Ribonucleoside-diphosphate reductase subunit M2;Ribonucleoside-diphosphate reductase subunit M2 B	RRM2;RRM2B	>sp|P31350|RIR2_HUMAN Ribonucleoside-diphosphate reductase subunit M2 OS=Homo sapiens GN=RRM2 PE=1 SV=1;>sp|P31350-2|RIR2_HUMAN Isoform 2 of Ribonucleoside-diphosphate reductase subunit M2 OS=Homo sapiens GN=RRM2;>tr|C9JXC1|C9JXC1_HUMAN Ribonucleoside-diph	9	2	2	2	0	2	0	44.877	389	6.9	0	5009400	0	0	#DIV/0!
391	E9PBY7;E9PQ61;O75152	E9PBY7;E9PQ61;O75152	Zinc finger CCCH domain-containing protein 11A	ZC3H11A	>tr|E9PBY7|E9PBY7_HUMAN Zinc finger CCCH domain-containing protein 11A (Fragment) OS=Homo sapiens GN=ZC3H11A PE=1 SV=1;>tr|E9PQ61|E9PQ61_HUMAN Zinc finger CCCH domain-containing protein 11A OS=Homo sapiens GN=ZC3H11A PE=1 SV=1;>sp|O75152|ZC11A_HUMAN Zinc f	3	1	1	1	1	1	1	57.427	515	1.7	1.7	4927000	0	0	#DIV/0!
101	Q5JTU8;B1AMJ5;A0A0A0MRG9;Q96SN8-4;Q96SN8-3;Q96SN8-2;Q96SN8	Q5JTU8;B1AMJ5;A0A0A0MRG9;Q96SN8-4;Q96SN8-3;Q96SN8-2;Q96SN8	CDK5 regulatory subunit-associated protein 2	CDK5RAP2	>tr|Q5JTU8|Q5JTU8_HUMAN CDK5 regulatory subunit-associated protein 2 (Fragment) OS=Homo sapiens GN=CDK5RAP2 PE=1 SV=1;>tr|B1AMJ5|B1AMJ5_HUMAN CDK5 regulatory subunit-associated protein 2 (Fragment) OS=Homo sapiens GN=CDK5RAP2 PE=1 SV=1;>tr|A0A0A0MRG9|A0A0A	7	2	2	2	0	2	0	102.32	903	3.2	0	4835700	0	0	#DIV/0!
1436	Q96LW7-2	Q96LW7-2			>sp|Q96LW7-2|CAR19_HUMAN Isoform 2 of Caspase recruitment domain-containing protein 19 OS=Homo sapiens GN=CARD19	1	1	1	1	0	1	0	20.625	183	6	0	4544700	0	0	#DIV/0!
272	C9JLF4;Q9NVH0-2;Q9NVH0	C9JLF4;Q9NVH0-2;Q9NVH0	Exonuclease 3-5 domain-containing protein 2	EXD2	>tr|C9JLF4|C9JLF4_HUMAN Exonuclease 3-5 domain-containing protein 2 (Fragment) OS=Homo sapiens GN=EXD2 PE=1 SV=1;>sp|Q9NVH0-2|EXD2_HUMAN Isoform 2 of Exonuclease 3-5 domain-containing protein 2 OS=Homo sapiens GN=EXD2;>sp|Q9NVH0|EXD2_HUMAN Exonuclease	3	1	1	1	0	1	0	12.421	114	11.4	0	4458200	0	0	#DIV/0!
467	F8VS10;Q86XZ4	F8VS10;Q86XZ4	Spermatogenesis-associated serine-rich protein 2	SPATS2	>tr|F8VS10|F8VS10_HUMAN Spermatogenesis-associated serine-rich protein 2 OS=Homo sapiens GN=SPATS2 PE=1 SV=1;>sp|Q86XZ4|SPAS2_HUMAN Spermatogenesis-associated serine-rich protein 2 OS=Homo sapiens GN=SPATS2 PE=1 SV=1	2	1	1	1	0	1	0	32.475	295	5.1	0	4366000	0	0	#DIV/0!
200	A8MYZ9;Q9BXW7-2;Q9BXW7	A8MYZ9;Q9BXW7-2;Q9BXW7	Cat eye syndrome critical region protein 5	CECR5	>tr|A8MYZ9|A8MYZ9_HUMAN Cat eye syndrome critical region protein 5 OS=Homo sapiens GN=CECR5 PE=1 SV=1;>sp|Q9BXW7-2|CECR5_HUMAN Isoform 1 of Cat eye syndrome critical region protein 5 OS=Homo sapiens GN=CECR5;>sp|Q9BXW7|CECR5_HUMAN Cat eye syndrome critical	3	1	1	1	0	1	0	23.831	223	5.4	0	4123600	0	0	#DIV/0!
671	O15270	O15270	Serine palmitoyltransferase 2	SPTLC2	>sp|O15270|SPTC2_HUMAN Serine palmitoyltransferase 2 OS=Homo sapiens GN=SPTLC2 PE=1 SV=1	1	1	1	1	0	1	0	62.924	562	2.1	0	4071800	0	0	#DIV/0!
15	H7C2L8;A0A087WW69;F8W8L6;A0A087WTA5;E7ERK9;Q9UI10-3;Q9UI10;Q9UI10-2	H7C2L8;A0A087WW69;F8W8L6;A0A087WTA5;E7ERK9;Q9UI10-3;Q9UI10;Q9UI10-2	Translation initiation factor eIF-2B subunit delta	EIF2B4	>tr|H7C2L8|H7C2L8_HUMAN Translation initiation factor eIF-2B subunit delta (Fragment) OS=Homo sapiens GN=EIF2B4 PE=1 SV=1;>tr|A0A087WW69|A0A087WW69_HUMAN Translation initiation factor eIF-2B subunit delta OS=Homo sapiens GN=EIF2B4 PE=1 SV=1;>tr|F8W8L6|F8W8	8	1	1	1	0	1	0	21.815	194	6.7	0	4049800	0	0	#DIV/0!
892	P23634-5;P23634-4;P23634-3;P23634-2;P20020-5;P20020-2;P20020-6;P23634-7;P23634-6;P20020-3;P23634-8;P23634;P20020-4;P20020	P23634-5;P23634-4;P23634-3;P23634-2;P20020-5;P20020-2;P20020-6;P23634-7;P23634-6;P20020-3;P23634-8;P23634;P20020-4;P20020	Plasma membrane calcium-transporting ATPase 4;Plasma membrane calcium-transporting ATPase 1	ATP2B4;ATP2B1	>sp|P23634-5|AT2B4_HUMAN Isoform ZK of Plasma membrane calcium-transporting ATPase 4 OS=Homo sapiens GN=ATP2B4;>sp|P23634-4|AT2B4_HUMAN Isoform XK of Plasma membrane calcium-transporting ATPase 4 OS=Homo sapiens GN=ATP2B4;>sp|P23634-3|AT2B4_HUMAN Isoform Z	14	1	1	1	0	1	0	124.01	1122	1.6	0	3813500	0	0	#DIV/0!
449	F5H3C1;O43264-2;O43264	F5H3C1;O43264-2;O43264	Centromere/kinetochore protein zw10 homolog	ZW10	>tr|F5H3C1|F5H3C1_HUMAN Centromere/kinetochore protein zw10 homolog OS=Homo sapiens GN=ZW10 PE=1 SV=1;>sp|O43264-2|ZW10_HUMAN Isoform 2 of Centromere/kinetochore protein zw10 homolog OS=Homo sapiens GN=ZW10;>sp|O43264|ZW10_HUMAN Centromere/kinetochore prot	3	1	1	1	0	1	0	15.676	135	9.6	0	3808900	0	0	#DIV/0!
1555	Q9UGP8	Q9UGP8	Translocation protein SEC63 homolog	SEC63	>sp|Q9UGP8|SEC63_HUMAN Translocation protein SEC63 homolog OS=Homo sapiens GN=SEC63 PE=1 SV=2	1	1	1	1	0	1	0	87.996	760	1.6	0	3646300	0	0	#DIV/0!
1379	Q8N5G2-2;Q8N5G2-3;Q8N5G2	Q8N5G2-2;Q8N5G2-3;Q8N5G2	Macoilin	TMEM57	>sp|Q8N5G2-2|MACOI_HUMAN Isoform 2 of Macoilin OS=Homo sapiens GN=TMEM57;>sp|Q8N5G2-3|MACOI_HUMAN Isoform 3 of Macoilin OS=Homo sapiens GN=TMEM57;>sp|Q8N5G2|MACOI_HUMAN Macoilin OS=Homo sapiens GN=TMEM57 PE=1 SV=1	3	1	1	1	0	1	0	35.026	306	3.6	0	3522700	0	0	#DIV/0!
1364	Q86Y56-2;Q86Y56	Q86Y56-2;Q86Y56	HEAT repeat-containing protein 2	HEATR2	>sp|Q86Y56-2|DAAF5_HUMAN Isoform 2 of Dynein assembly factor 5, axonemal OS=Homo sapiens GN=DNAAF5;>sp|Q86Y56|DAAF5_HUMAN Dynein assembly factor 5, axonemal OS=Homo sapiens GN=DNAAF5 PE=1 SV=4	2	1	1	1	0	1	0	92.043	843	1.3	0	3356100	0	0	#DIV/0!
386	E7EWK3;Q9H2U1-3;Q9H2U1-2;Q9H2U1;H7C5F5	E7EWK3;Q9H2U1-3;Q9H2U1-2;Q9H2U1;H7C5F5	ATP-dependent RNA helicase DHX36	DHX36	>tr|E7EWK3|E7EWK3_HUMAN ATP-dependent RNA helicase DHX36 (Fragment) OS=Homo sapiens GN=DHX36 PE=1 SV=1;>sp|Q9H2U1-3|DHX36_HUMAN Isoform 3 of ATP-dependent RNA helicase DHX36 OS=Homo sapiens GN=DHX36;>sp|Q9H2U1-2|DHX36_HUMAN Isoform 2 of ATP-dependent RNA h	5	2	2	2	0	2	0	91.43	797	3.3	0	3236900	0	0	#DIV/0!
368	E7EMW7;O95071-2;O95071	E7EMW7;O95071-2;O95071	E3 ubiquitin-protein ligase UBR5	UBR5	>tr|E7EMW7|E7EMW7_HUMAN E3 ubiquitin-protein ligase UBR5 OS=Homo sapiens GN=UBR5 PE=1 SV=1;>sp|O95071-2|UBR5_HUMAN Isoform 2 of E3 ubiquitin-protein ligase UBR5 OS=Homo sapiens GN=UBR5;>sp|O95071|UBR5_HUMAN E3 ubiquitin-protein ligase UBR5 OS=Homo sapiens	3	1	1	1	0	1	0	308.57	2792	0.6	0	3203800	0	0	#DIV/0!
1523	Q9NVH1-3;Q9NVH1;Q9NVH1-2	Q9NVH1-3;Q9NVH1;Q9NVH1-2	DnaJ homolog subfamily C member 11	DNAJC11	>sp|Q9NVH1-3|DJC11_HUMAN Isoform 3 of DnaJ homolog subfamily C member 11 OS=Homo sapiens GN=DNAJC11;>sp|Q9NVH1|DJC11_HUMAN DnaJ homolog subfamily C member 11 OS=Homo sapiens GN=DNAJC11 PE=1 SV=2;>sp|Q9NVH1-2|DJC11_HUMAN Isoform 2 of DnaJ homolog subfamily	3	2	2	2	0	2	0	57.196	507	5.3	0	3191600	0	0	#DIV/0!
513	H0Y9L6;Q29RF7	H0Y9L6;Q29RF7	Sister chromatid cohesion protein PDS5 homolog A	PDS5A	>tr|H0Y9L6|H0Y9L6_HUMAN Sister chromatid cohesion protein PDS5 homolog A (Fragment) OS=Homo sapiens GN=PDS5A PE=1 SV=1;>sp|Q29RF7|PDS5A_HUMAN Sister chromatid cohesion protein PDS5 homolog A OS=Homo sapiens GN=PDS5A PE=1 SV=1	2	1	1	1	0	1	0	14.023	126	10.3	0	2786400	0	0	#DIV/0!
405	E9PGC0;P20936-2;P20936-4;P20936	E9PGC0;P20936-2;P20936-4;P20936	Ras GTPase-activating protein 1	RASA1	>tr|E9PGC0|E9PGC0_HUMAN Ras GTPase-activating protein 1 OS=Homo sapiens GN=RASA1 PE=1 SV=1;>sp|P20936-2|RASA1_HUMAN Isoform 2 of Ras GTPase-activating protein 1 OS=Homo sapiens GN=RASA1;>sp|P20936-4|RASA1_HUMAN Isoform 4 of Ras GTPase-activating protein 1	4	1	1	1	0	1	0	101.79	881	1.2	0	2717100	0	0	#DIV/0!
1246	Q14690	Q14690	Protein RRP5 homolog	PDCD11	>sp|Q14690|RRP5_HUMAN Protein RRP5 homolog OS=Homo sapiens GN=PDCD11 PE=1 SV=3	1	2	2	2	0	2	0	208.7	1871	1.4	0	2618900	0	0	#DIV/0!
50	M0R376;M0R1A1;M0R0M7;A0A087WWS7;Q15833-2;Q15833;Q15833-3	M0R376;M0R1A1;M0R0M7;A0A087WWS7;Q15833-2;Q15833;Q15833-3	Syntaxin-binding protein 2	ZNF14;STXBP2	>tr|M0R376|M0R376_HUMAN Syntaxin-binding protein 2 (Fragment) OS=Homo sapiens GN=STXBP2 PE=1 SV=1;>tr|M0R1A1|M0R1A1_HUMAN Syntaxin-binding protein 2 (Fragment) OS=Homo sapiens GN=STXBP2 PE=1 SV=1;>tr|M0R0M7|M0R0M7_HUMAN Syntaxin-binding protein 2 OS=Homo s	7	1	1	1	0	1	0	15.868	149	10.7	0	2570600	0	0	#DIV/0!
1532	Q9NYY8-2;Q9NYY8	Q9NYY8-2;Q9NYY8	FAST kinase domain-containing protein 2	FASTKD2	>sp|Q9NYY8-2|FAKD2_HUMAN Isoform 2 of FAST kinase domain-containing protein 2, mitochondrial OS=Homo sapiens GN=FASTKD2;>sp|Q9NYY8|FAKD2_HUMAN FAST kinase domain-containing protein 2, mitochondrial OS=Homo sapiens GN=FASTKD2 PE=1 SV=1	2	1	1	1	0	1	0	74.535	648	2	0	2519800	0	0	#DIV/0!
1343	Q71RC2-6;Q71RC2-5;Q71RC2-3;Q71RC2;Q71RC2-4;F8W1I4;Q8TBL5;A0A087WTL9;F8VY40;Q6P4E2;Q96J85;X6RLN4;Q71RC2-7;Q71RC2-2	Q71RC2-6;Q71RC2-5;Q71RC2-3;Q71RC2;Q71RC2-4;F8W1I4;Q8TBL5;A0A087WTL9;F8VY40;Q6P4E2;Q96J85;X6RLN4;Q71RC2-7;Q71RC2-2	La-related protein 4	LARP4	>sp|Q71RC2-6|LARP4_HUMAN Isoform 6 of La-related protein 4 OS=Homo sapiens GN=LARP4;>sp|Q71RC2-5|LARP4_HUMAN Isoform 5 of La-related protein 4 OS=Homo sapiens GN=LARP4;>sp|Q71RC2-3|LARP4_HUMAN Isoform 3 of La-related protein 4 OS=Homo sapiens GN=LARP4;>sp|	14	2	2	2	0	2	0	72.733	653	3.7	0	2340400	0	0	#DIV/0!
13	A0A075B746;P82921	A0A075B746;P82921	28S ribosomal protein S21, mitochondrial	MRPS21	>tr|A0A075B746|A0A075B746_HUMAN 28S ribosomal protein S21, mitochondrial OS=Homo sapiens GN=MRPS21 PE=1 SV=1;>sp|P82921|RT21_HUMAN 28S ribosomal protein S21, mitochondrial OS=Homo sapiens GN=MRPS21 PE=1 SV=2	2	1	1	1	0	1	0	10.688	87	13.8	0	2128600	0	0	#DIV/0!
447	F5H1D6;Q07864	F5H1D6;Q07864	DNA polymerase;DNA polymerase epsilon catalytic subunit A	POLE	>tr|F5H1D6|F5H1D6_HUMAN DNA polymerase OS=Homo sapiens GN=POLE PE=1 SV=1;>sp|Q07864|DPOE1_HUMAN DNA polymerase epsilon catalytic subunit A OS=Homo sapiens GN=POLE PE=1 SV=5	2	1	1	1	0	1	0	258.35	2259	0.6	0	1947200	0	0	#DIV/0!
374	E7EQI7;Q12768	E7EQI7;Q12768	WASH complex subunit strumpellin	KIAA0196	>tr|E7EQI7|E7EQI7_HUMAN WASH complex subunit strumpellin OS=Homo sapiens GN=KIAA0196 PE=1 SV=1;>sp|Q12768|STRUM_HUMAN WASH complex subunit strumpellin OS=Homo sapiens GN=KIAA0196 PE=1 SV=1	2	1	1	1	0	1	0	117.06	1011	1.1	0	1173400	0	0	#DIV/0!
113	A0A0A0MSG5;B8ZZZ7;Q9NUQ6-2;Q9NUQ6;Q9NUQ6-4;Q9NUQ6-3;F8W6C2;C9JW67;H7C2G5;F8VZ02;C9JGM8;F2Z2S1;C9JKE4;F8VT91	A0A0A0MSG5;B8ZZZ7;Q9NUQ6-2;Q9NUQ6;Q9NUQ6-4;Q9NUQ6-3;F8W6C2;C9JW67	SPATS2-like protein	SPATS2L	>tr|A0A0A0MSG5|A0A0A0MSG5_HUMAN SPATS2-like protein OS=Homo sapiens GN=SPATS2L PE=1 SV=1;>tr|B8ZZZ7|B8ZZZ7_HUMAN DNA polymerase-transactivated protein 6, isoform CRA_b OS=Homo sapiens GN=SPATS2L PE=1 SV=1;>sp|Q9NUQ6-2|SPS2L_HUMAN Isoform 2 of SPATS2-like p	14	8	8	8	1	8	1	52.425	475	20.4	2.3	398850000	395000	0.000990347	1009.75
1175	Q05BK6;Q92734-4;Q92734-3;Q92734-2;Q92734;C9JJP5;C9JUE0;C9JTY3	Q05BK6;Q92734-4;Q92734-3;Q92734-2;Q92734;C9JJP5;C9JUE0	Protein TFG	TFG	>tr|Q05BK6|Q05BK6_HUMAN Protein TFG OS=Homo sapiens GN=TFG PE=1 SV=1;>sp|Q92734-4|TFG_HUMAN Isoform 4 of Protein TFG OS=Homo sapiens GN=TFG;>sp|Q92734-3|TFG_HUMAN Isoform 3 of Protein TFG OS=Homo sapiens GN=TFG;>sp|Q92734-2|TFG_HUMAN Isoform 2 of Protein T	8	7	7	7	1	7	1	40.691	366	28.1	2.7	3124400000	11197000	0.00358373	279.039
1065	P55072;C9JUP7;C9IZA5	P55072	Transitional endoplasmic reticulum ATPase	VCP	>sp|P55072|TERA_HUMAN Transitional endoplasmic reticulum ATPase OS=Homo sapiens GN=VCP PE=1 SV=4	3	8	8	8	1	8	1	89.321	806	11.2	1.6	306240000	1268500	0.00414218	241.419
89	A0A087X1U6;A0A075B730	A0A087X1U6;A0A075B730		EPPK1	>tr|A0A087X1U6|A0A087X1U6_HUMAN Epiplakin OS=Homo sapiens GN=EPPK1 PE=1 SV=1;>tr|A0A075B730|A0A075B730_HUMAN Epiplakin OS=Homo sapiens GN=EPPK1 PE=1 SV=2	2	88	5	88	7	5	0	555.65	5088	39.2	7.6	27921000000	154310000	0.00552666	180.941
182	A0A140T9Y5;A0A140T997;A0A140TA14;A0A140TA11;A0A140T9H3;A0A140T9A9;F6U0H7;A0A140T953;P30483;P30481	A0A140T9Y5;A0A140T997;A0A140TA14;A0A140TA11;A0A140T9H3;A0A140T9A9;F6U0H7;A0A140T953;P30483;P30481	HLA class I histocompatibility antigen, B-45 alpha chain;HLA class I histocompatibility antigen, B-44 alpha chain	HLA-B	>tr|A0A140T9Y5|A0A140T9Y5_HUMAN HLA class I histocompatibility antigen, B-46 alpha chain (Fragment) OS=Homo sapiens GN=HLA-B PE=1 SV=1;>tr|A0A140T997|A0A140T997_HUMAN HLA class I histocompatibility antigen, B-46 alpha chain (Fragment) OS=Homo sapiens GN=HL	10	2	1	1	1	0	1	27.766	246	6.1	4.9	1583300000	9739700	0.00615152	162.561
1021	P49327;A0A0U1RQF0;A0A0U1RRG3	P49327;A0A0U1RQF0	Fatty acid synthase;[Acyl-carrier-protein] S-acetyltransferase;[Acyl-carrier-protein] S-malonyltransferase;3-oxoacyl-[acyl-carrier-protein] synthase;3-oxoacyl-[acyl-carrier-protein] reductase;3-hydroxyacyl-[acyl-carrier-protein] dehydratase;Enoyl-[acyl-carrier-protein] reductase;Oleoyl-[acyl-carrier-protein] hydrolase	FASN	>sp|P49327|FAS_HUMAN Fatty acid synthase OS=Homo sapiens GN=FASN PE=1 SV=3;>tr|A0A0U1RQF0|A0A0U1RQF0_HUMAN Fatty acid synthase OS=Homo sapiens GN=FASN PE=1 SV=1	3	44	44	44	3	44	3	273.42	2511	21.1	1.6	5342000000	33115000	0.00619899	161.317
435	F1T0I1;J3KNL6;O15027-2;O15027-4;O15027-3;O15027;O15027-5;X6RGP5;A0A0C4DH09	F1T0I1;J3KNL6;O15027-2;O15027-4;O15027-3;O15027;O15027-5;X6RGP5;A0A0C4DH09	Protein transport protein Sec16A	SEC16A	>tr|F1T0I1|F1T0I1_HUMAN Protein transport protein Sec16A OS=Homo sapiens GN=SEC16A PE=1 SV=1;>tr|J3KNL6|J3KNL6_HUMAN Protein transport protein Sec16A OS=Homo sapiens GN=SEC16A PE=1 SV=1;>sp|O15027-2|SC16A_HUMAN Isoform 2 of Protein transport protein Sec16A	9	14	14	14	1	14	1	249.48	2334	8.2	0.4	826410000	5491900	0.00664549	150.478
370	E7ENZ3;P48643;B7ZAR1;E9PCA1;P48643-2;D6RIZ7;H0Y914	E7ENZ3;P48643;B7ZAR1;E9PCA1;P48643-2	T-complex protein 1 subunit epsilon	CCT5	>tr|E7ENZ3|E7ENZ3_HUMAN T-complex protein 1 subunit epsilon OS=Homo sapiens GN=CCT5 PE=1 SV=1;>sp|P48643|TCPE_HUMAN T-complex protein 1 subunit epsilon OS=Homo sapiens GN=CCT5 PE=1 SV=1;>tr|B7ZAR1|B7ZAR1_HUMAN T-complex protein 1 subunit epsilon OS=Homo sa	7	10	10	10	1	10	1	53.848	486	18.1	1.6	612570000	4362100	0.00712098	140.43
810	P07384;E9PLX0;E9PJJ3;E9PLC9;E9PMC6;E9PJA6;E9PSA6;E9PQB3;E9PRM1;E9PIA9;E9PL37	P07384	Calpain-1 catalytic subunit	CAPN1	>sp|P07384|CAN1_HUMAN Calpain-1 catalytic subunit OS=Homo sapiens GN=CAPN1 PE=1 SV=1	11	16	16	16	1	16	1	81.889	714	25.2	1.4	1219400000	8983700	0.00736731	135.735
823	P08670;B0YJC4;B0YJC5;Q5JVS8;P17661;H7C5W5;P41219;P41219-2;F8W835;A0A087WYG8;E7EMV2;E7ESP9;P07197-2;P07196;P07197	P08670;B0YJC4;B0YJC5	Vimentin	VIM	>sp|P08670|VIME_HUMAN Vimentin OS=Homo sapiens GN=VIM PE=1 SV=4;>tr|B0YJC4|B0YJC4_HUMAN Vimentin OS=Homo sapiens GN=VIM PE=1 SV=1;>tr|B0YJC5|B0YJC5_HUMAN Vimentin OS=Homo sapiens GN=VIM PE=1 SV=1	15	46	43	46	22	43	19	53.651	466	72.7	47.9	221400000000	1714200000	0.00774255	129.156
543	H3BPE7;P35637-2;P35637	H3BPE7;P35637-2;P35637	RNA-binding protein FUS	FUS	>tr|H3BPE7|H3BPE7_HUMAN RNA-binding protein FUS OS=Homo sapiens GN=FUS PE=1 SV=1;>sp|P35637-2|FUS_HUMAN Isoform Short of RNA-binding protein FUS OS=Homo sapiens GN=FUS;>sp|P35637|FUS_HUMAN RNA-binding protein FUS OS=Homo sapiens GN=FUS PE=1 SV=1	3	6	4	6	3	4	2	53.496	527	15.4	8.9	7283100000	56585000	0.00776936	128.711
871	P16144-4;P16144-2;P16144;P16144-3;P16144-5;J3QRK0;J3QQL2;J3KSH9	P16144-4;P16144-2;P16144;P16144-3	Integrin beta-4	ITGB4	>sp|P16144-4|ITB4_HUMAN Isoform Beta-4D of Integrin beta-4 OS=Homo sapiens GN=ITGB4;>sp|P16144-2|ITB4_HUMAN Isoform Beta-4A of Integrin beta-4 OS=Homo sapiens GN=ITGB4;>sp|P16144|ITB4_HUMAN Integrin beta-4 OS=Homo sapiens GN=ITGB4 PE=1 SV=5;>sp|P16144-3|IT	8	30	30	30	3	30	3	194.46	1745	21.3	1.5	3649200000	38202000	0.0104686	95.5238
1107	P62266;D6RD47;D6RDJ2;D6RIX0;D6R9I7	P62266;D6RD47	40S ribosomal protein S23	RPS23	>sp|P62266|RS23_HUMAN 40S ribosomal protein S23 OS=Homo sapiens GN=RPS23 PE=1 SV=3;>tr|D6RD47|D6RD47_HUMAN 40S ribosomal protein S23 OS=Homo sapiens GN=RPS23 PE=1 SV=1	5	4	4	4	1	4	1	15.807	143	21.7	7.7	1146400000	12464000	0.0108723	91.9769
550	H7BXF3;P62995-3;P62995;H7C2L4;Q13595-2;Q13595-4;Q13595-3;Q13595	H7BXF3;P62995-3;P62995	Transformer-2 protein homolog beta	TRA2B	>tr|H7BXF3|H7BXF3_HUMAN Transformer-2 protein homolog beta (Fragment) OS=Homo sapiens GN=TRA2B PE=1 SV=1;>sp|P62995-3|TRA2B_HUMAN Isoform 3 of Transformer-2 protein homolog beta OS=Homo sapiens GN=TRA2B;>sp|P62995|TRA2B_HUMAN Transformer-2 protein homolog	8	3	3	3	2	3	2	15.119	127	23.6	16.5	215210000	2377200	0.011046	90.5309
420	E9PLK3;P55786-2;P55786;A6NEC2;A6NEC2-2;E9PJY4;E9PPD4;H0YDG0;E9PP11;A6NEC2-3	E9PLK3;P55786-2;P55786	Puromycin-sensitive aminopeptidase	NPEPPS	>tr|E9PLK3|E9PLK3_HUMAN Puromycin-sensitive aminopeptidase OS=Homo sapiens GN=NPEPPS PE=1 SV=1;>sp|P55786-2|PSA_HUMAN Isoform 2 of Puromycin-sensitive aminopeptidase OS=Homo sapiens GN=NPEPPS;>sp|P55786|PSA_HUMAN Puromycin-sensitive aminopeptidase OS=Homo	10	7	7	7	1	7	1	102.99	915	8.3	1.4	126860000	1455200	0.0114709	87.177
1054	P53396-2;P53396;P53396-3;K7ESG8;K7EIE7	P53396-2;P53396;P53396-3	ATP-citrate synthase	ACLY	>sp|P53396-2|ACLY_HUMAN Isoform 2 of ATP-citrate synthase OS=Homo sapiens GN=ACLY;>sp|P53396|ACLY_HUMAN ATP-citrate synthase OS=Homo sapiens GN=ACLY PE=1 SV=3;>sp|P53396-3|ACLY_HUMAN Isoform 3 of ATP-citrate synthase OS=Homo sapiens GN=ACLY	5	15	15	15	1	15	1	119.77	1091	16.6	1.9	1103100000	13398000	0.0121458	82.3332
1606	Q9Y5B9;G3V5A4;G3V401;G3V2X0	Q9Y5B9	FACT complex subunit SPT16	SUPT16H	>sp|Q9Y5B9|SP16H_HUMAN FACT complex subunit SPT16 OS=Homo sapiens GN=SUPT16H PE=1 SV=1	4	21	21	21	3	21	3	119.91	1047	22.3	2.9	3597700000	44204000	0.0122867	81.3886
511	H0Y8E6;P49736	H0Y8E6;P49736	DNA replication licensing factor MCM2	MCM2	>tr|H0Y8E6|H0Y8E6_HUMAN DNA helicase (Fragment) OS=Homo sapiens GN=MCM2 PE=1 SV=1;>sp|P49736|MCM2_HUMAN DNA replication licensing factor MCM2 OS=Homo sapiens GN=MCM2 PE=1 SV=4	2	11	11	11	1	11	1	93.998	836	15.9	1.6	671190000	8399400	0.0125142	79.9093
1412	Q92804-2;Q92804;A0A075B7D9;A0A075B7F4	Q92804-2;Q92804;A0A075B7D9	TATA-binding protein-associated factor 2N	TAF15	>sp|Q92804-2|RBP56_HUMAN Isoform Short of TATA-binding protein-associated factor 2N OS=Homo sapiens GN=TAF15;>sp|Q92804|RBP56_HUMAN TATA-binding protein-associated factor 2N OS=Homo sapiens GN=TAF15 PE=1 SV=1;>tr|A0A075B7D9|A0A075B7D9_HUMAN TATA-binding pr	4	9	7	9	2	7	1	61.557	589	14.8	3.6	7523400000	96085000	0.0127715	78.2994
580	J3KPX7;Q99623;F5GY37;Q99623-2;F5H3X6;F5GWA7;F5H2D2;F5H0C5;U3KPZ5	J3KPX7;Q99623;F5GY37;Q99623-2;F5H3X6;F5GWA7	Prohibitin-2	PHB2	>tr|J3KPX7|J3KPX7_HUMAN Prohibitin-2 OS=Homo sapiens GN=PHB2 PE=1 SV=2;>sp|Q99623|PHB2_HUMAN Prohibitin-2 OS=Homo sapiens GN=PHB2 PE=1 SV=2;>tr|F5GY37|F5GY37_HUMAN Prohibitin-2 OS=Homo sapiens GN=PHB2 PE=1 SV=1;>sp|Q99623-2|PHB2_HUMAN Isoform 2 of Prohibit	9	8	8	8	2	8	2	33.239	298	31.2	8.1	3174500000	40682000	0.0128152	78.0321
1481	Q9BZE4-2;Q9BZE4;Q9BZE4-3;Q5T3R7	Q9BZE4-2;Q9BZE4;Q9BZE4-3	Nucleolar GTP-binding protein 1	GTPBP4	>sp|Q9BZE4-2|NOG1_HUMAN Isoform 2 of Nucleolar GTP-binding protein 1 OS=Homo sapiens GN=GTPBP4;>sp|Q9BZE4|NOG1_HUMAN Nucleolar GTP-binding protein 1 OS=Homo sapiens GN=GTPBP4 PE=1 SV=3;>sp|Q9BZE4-3|NOG1_HUMAN Isoform 3 of Nucleolar GTP-binding protein 1 OS	4	5	5	5	1	5	1	68.272	587	9	1.7	244440000	3136400	0.012831	77.9365
1121	P62854;Q5JNZ5	P62854;Q5JNZ5	40S ribosomal protein S26;Putative 40S ribosomal protein S26-like 1	RPS26;RPS26P11	>sp|P62854|RS26_HUMAN 40S ribosomal protein S26 OS=Homo sapiens GN=RPS26 PE=1 SV=3;>sp|Q5JNZ5|RS26L_HUMAN Putative 40S ribosomal protein S26-like 1 OS=Homo sapiens GN=RPS26P11 PE=5 SV=1	2	2	2	2	1	2	1	13.015	115	20.9	13	1373400000	17661000	0.0128593	77.7646
902	P22102-2;P22102;C9JBJ1;C9JTV6;F8WD69;C9JZG2;C9JKQ7;H7C366	P22102-2;P22102;C9JBJ1;C9JTV6;F8WD69	Trifunctional purine biosynthetic protein adenosine-3;Phosphoribosylamine--glycine ligase;Phosphoribosylformylglycinamidine cyclo-ligase;Phosphoribosylglycinamide formyltransferase	GART	>sp|P22102-2|PUR2_HUMAN Isoform Short of Trifunctional purine biosynthetic protein adenosine-3 OS=Homo sapiens GN=GART;>sp|P22102|PUR2_HUMAN Trifunctional purine biosynthetic protein adenosine-3 OS=Homo sapiens GN=GART PE=1 SV=1;>tr|C9JBJ1|C9JBJ1_HUMAN Tri	8	4	4	4	1	4	1	46.033	433	9.2	3.2	207430000	2960100	0.0142704	70.0753
1248	Q14739;C9JXK0;C9JES9	Q14739;C9JXK0	Lamin-B receptor	LBR	>sp|Q14739|LBR_HUMAN Lamin-B receptor OS=Homo sapiens GN=LBR PE=1 SV=2;>tr|C9JXK0|C9JXK0_HUMAN Lamin-B receptor (Fragment) OS=Homo sapiens GN=LBR PE=1 SV=1	3	5	5	5	1	5	1	70.702	615	7.8	1.8	339000000	5019100	0.0148056	67.542
1019	P48735-2;P48735;H0YL11;C9J4N6;O75874	P48735-2;P48735	Isocitrate dehydrogenase [NADP], mitochondrial	IDH2	>sp|P48735-2|IDHP_HUMAN Isoform 2 of Isocitrate dehydrogenase [NADP], mitochondrial OS=Homo sapiens GN=IDH2;>sp|P48735|IDHP_HUMAN Isocitrate dehydrogenase [NADP], mitochondrial OS=Homo sapiens GN=IDH2 PE=1 SV=2	5	10	10	10	1	10	1	45.179	400	28	2.8	760280000	11775000	0.0154877	64.5673
1466	Q9BUJ2-2;Q9BUJ2;A0A0A0MRA5;B7Z4B8;Q9BUJ2-3;Q9BUJ2-4;M0R3F1;M0QYZ0;M0R203;M0QZV6;M0R0K8;M0R247;A0A087X1I2;M0QYI8;Q9BUJ2-5	Q9BUJ2-2;Q9BUJ2;A0A0A0MRA5;B7Z4B8;Q9BUJ2-3;Q9BUJ2-4;M0R3F1;M0QYZ0	Heterogeneous nuclear ribonucleoprotein U-like protein 1	HNRNPUL1	>sp|Q9BUJ2-2|HNRL1_HUMAN Isoform 2 of Heterogeneous nuclear ribonucleoprotein U-like protein 1 OS=Homo sapiens GN=HNRNPUL1;>sp|Q9BUJ2|HNRL1_HUMAN Heterogeneous nuclear ribonucleoprotein U-like protein 1 OS=Homo sapiens GN=HNRNPUL1 PE=1 SV=2;>tr|A0A0A0MRA5|	15	15	15	15	4	15	4	90.291	804	23.5	7.6	2490100000	40441000	0.0162407	61.5737
285	C9JZR2;O60716-21;O60716-19;O60716-18;O60716-17;O60716-13;O60716-11;O60716-10;O60716-9;O60716-5;O60716-3;O60716-2;O60716;O60716-24;O60716-23;O60716-22;O60716-20;O60716-16;O60716-15;O60716-14;O60716-12;O60716-8;O60716-7;O60716-6;O60716-4;O60716-29;O60716-27;O60716-26;O60716-25;O60716-32;O60716-31;O60716-30;O60716-28;H0YC95;E9PRE2;E9PKY0	C9JZR2;O60716-21;O60716-19;O60716-18;O60716-17;O60716-13;O60716-11;O60716-10;O60716-9;O60716-5;O60716-3;O60716-2;O60716;O60716-24;O60716-23;O60716-22;O60716-20;O60716-16;O60716-15;O60716-14;O60716-12;O60716-8;O60716-7;O60716-6;O60716-4;O60716-29;O60716-27;O60716-26;O60716-25;O60716-32;O60716-31;O60716-30;O60716-28	Catenin delta-1	CTNND1	>tr|C9JZR2|C9JZR2_HUMAN Catenin delta-1 OS=Homo sapiens GN=CTNND1 PE=1 SV=2;>sp|O60716-21|CTND1_HUMAN Isoform 3A of Catenin delta-1 OS=Homo sapiens GN=CTNND1;>sp|O60716-19|CTND1_HUMAN Isoform 3AC of Catenin delta-1 OS=Homo sapiens GN=CTNND1;>sp|O60716-18|C	36	11	11	11	3	11	3	104.85	938	14.3	3.9	760110000	12679000	0.0166805	59.9503
206	B0QYK0;Q01844-6;Q01844-3;Q01844;Q01844-5;H7BY36;A0A0D9SFL3;C9JGE3;Q01844-2;F8WC90;Q01844-4	B0QYK0;Q01844-6;Q01844-3;Q01844;Q01844-5;H7BY36;A0A0D9SFL3;C9JGE3;Q01844-2	RNA-binding protein EWS	EWSR1	>tr|B0QYK0|B0QYK0_HUMAN RNA-binding protein EWS OS=Homo sapiens GN=EWSR1 PE=1 SV=1;>sp|Q01844-6|EWS_HUMAN Isoform 6 of RNA-binding protein EWS OS=Homo sapiens GN=EWSR1;>sp|Q01844-3|EWS_HUMAN Isoform 3 of RNA-binding protein EWS OS=Homo sapiens GN=EWSR1;>sp	11	7	7	7	4	7	4	64.929	618	14.1	8.6	9933300000	178750000	0.017995	55.5709
418	E9PKP7;P17480-2;P17480;E9PMM2;E9PLT2	E9PKP7;P17480-2;P17480	Nucleolar transcription factor 1	UBTF	>tr|E9PKP7|E9PKP7_HUMAN Nucleolar transcription factor 1 OS=Homo sapiens GN=UBTF PE=1 SV=1;>sp|P17480-2|UBF1_HUMAN Isoform UBF2 of Nucleolar transcription factor 1 OS=Homo sapiens GN=UBTF;>sp|P17480|UBF1_HUMAN Nucleolar transcription factor 1 OS=Homo sapie	5	9	9	9	1	9	1	87.435	745	14.9	1.6	926620000	16841000	0.0181747	55.0217
559	H7C2B1;Q9UMY1-2;Q9UMY1	H7C2B1;Q9UMY1-2;Q9UMY1	Nucleolar protein 7	NOL7	>tr|H7C2B1|H7C2B1_HUMAN Nucleolar protein 7 (Fragment) OS=Homo sapiens GN=NOL7 PE=1 SV=1;>sp|Q9UMY1-2|NOL7_HUMAN Isoform 2 of Nucleolar protein 7 OS=Homo sapiens GN=NOL7;>sp|Q9UMY1|NOL7_HUMAN Nucleolar protein 7 OS=Homo sapiens GN=NOL7 PE=1 SV=2	3	1	1	1	1	1	1	9.6631	83	12	12	779540000	14549000	0.0186636	53.5803
992	P41250;H7C443	P41250	Glycine--tRNA ligase	GARS	>sp|P41250|SYG_HUMAN Glycine--tRNA ligase OS=Homo sapiens GN=GARS PE=1 SV=3	2	7	7	7	1	7	1	83.165	739	8.4	1.1	415070000	7863600	0.0189452	52.7837
753	P00338;P00338-3;P00338-5;P00338-4;P00338-2;F5GYU2;F5GXY2;F5GXH2;F5H5J4;F5H6W8;F5GZQ4;F5H8H6;F5GXC7;F5GWW2;F5GXU1	P00338;P00338-3;P00338-5;P00338-4;P00338-2;F5GYU2;F5GXY2;F5GXH2	L-lactate dehydrogenase A chain	LDHA	>sp|P00338|LDHA_HUMAN L-lactate dehydrogenase A chain OS=Homo sapiens GN=LDHA PE=1 SV=2;>sp|P00338-3|LDHA_HUMAN Isoform 3 of L-lactate dehydrogenase A chain OS=Homo sapiens GN=LDHA;>sp|P00338-5|LDHA_HUMAN Isoform 5 of L-lactate dehydrogenase A chain OS=Hom	15	12	11	12	7	11	7	36.688	332	39.5	21.4	7052100000	139240000	0.0197445	50.6471
846	P11387;E5RIC7;Q969P6-2;Q969P6;E5RJ33;H0YBR3;H0YC03;E5RGE7;E5RGR4;E5RFE3;E5RGR2;E5RJ95;E5RFS0	P11387	DNA topoisomerase 1	TOP1	>sp|P11387|TOP1_HUMAN DNA topoisomerase 1 OS=Homo sapiens GN=TOP1 PE=1 SV=2	13	18	18	18	3	18	3	90.725	765	26.4	3.4	2173500000	42942000	0.0197571	50.6148
958	P34932;A0A087WTS8;A0A087WYC1;P34932-2	P34932;A0A087WTS8;A0A087WYC1	Heat shock 70 kDa protein 4	HSPA4	>sp|P34932|HSP74_HUMAN Heat shock 70 kDa protein 4 OS=Homo sapiens GN=HSPA4 PE=1 SV=4;>tr|A0A087WTS8|A0A087WTS8_HUMAN Heat shock 70 kDa protein 4 OS=Homo sapiens GN=HSPA4 PE=1 SV=1;>tr|A0A087WYC1|A0A087WYC1_HUMAN Heat shock 70 kDa protein 4 OS=Homo sapiens	4	6	6	6	1	6	1	94.33	840	9.9	1.7	202280000	4014700	0.0198472	50.3848
1080	P60842;J3KT12;P60842-2;J3KTB5;J3QL43;J3QS69;J3QR64;J3QLN6;J3KS25;J3KSZ0;E7EQG2;Q14240;Q14240-2;J3QKZ9;J3KTN0;J3KSN7;J3KT04;J3KS93;E7EMV8;J3QL52	P60842;J3KT12;P60842-2;J3KTB5;J3QL43;J3QS69;J3QR64;J3QLN6;J3KS25;J3KSZ0;E7EQG2;Q14240;Q14240-2	Eukaryotic initiation factor 4A-I;Eukaryotic initiation factor 4A-II	EIF4A1;EIF4A2	>sp|P60842|IF4A1_HUMAN Eukaryotic initiation factor 4A-I OS=Homo sapiens GN=EIF4A1 PE=1 SV=1;>tr|J3KT12|J3KT12_HUMAN Eukaryotic initiation factor 4A-I OS=Homo sapiens GN=EIF4A1 PE=1 SV=1;>sp|P60842-2|IF4A1_HUMAN Isoform 2 of Eukaryotic initiation factor 4A	20	14	13	14	7	13	7	46.153	406	36.7	16.7	5885200000	119260000	0.0202644	49.3476
1483	Q9BZH6;S4R3Z0;S4R3P9	Q9BZH6	WD repeat-containing protein 11	WDR11	>sp|Q9BZH6|WDR11_HUMAN WD repeat-containing protein 11 OS=Homo sapiens GN=WDR11 PE=1 SV=1	3	5	5	5	1	5	1	136.68	1224	4.4	1.1	77206000	1583800	0.0205139	48.7473
1598	Q9Y3F4;Q9Y3F4-2;H0YH33	Q9Y3F4;Q9Y3F4-2	Serine-threonine kinase receptor-associated protein	STRAP	>sp|Q9Y3F4|STRAP_HUMAN Serine-threonine kinase receptor-associated protein OS=Homo sapiens GN=STRAP PE=1 SV=1;>sp|Q9Y3F4-2|STRAP_HUMAN Isoform 2 of Serine-threonine kinase receptor-associated protein OS=Homo sapiens GN=STRAP	3	8	8	8	1	8	1	38.438	350	33.4	3.1	501350000	10392000	0.020728	48.2438
41	A0A087WVQ6;Q00610-2;Q00610;J3KS13;A0A087WX41;P53675-2;P53675;K7EJJ5;J3KSQ2;J3KRF5;F5H5N6	A0A087WVQ6;Q00610-2;Q00610	Clathrin heavy chain 1	CLTC	>tr|A0A087WVQ6|A0A087WVQ6_HUMAN Clathrin heavy chain OS=Homo sapiens GN=CLTC PE=1 SV=1;>sp|Q00610-2|CLH1_HUMAN Isoform 2 of Clathrin heavy chain 1 OS=Homo sapiens GN=CLTC;>sp|Q00610|CLH1_HUMAN Clathrin heavy chain 1 OS=Homo sapiens GN=CLTC PE=1 SV=5	11	31	31	31	5	31	5	192.06	1679	22.5	4.1	3793200000	79942000	0.0210751	47.4494
1441	Q96PK6;Q96PK6-2;A0A0A6YYI9;F8WDX3;A0A0A0MSL8;B8ZZ74;Q96PK6-3;Q96PK6-4	Q96PK6	RNA-binding protein 14	RBM14	>sp|Q96PK6|RBM14_HUMAN RNA-binding protein 14 OS=Homo sapiens GN=RBM14 PE=1 SV=2	8	15	11	15	5	11	3	69.491	669	23.5	8.1	5209300000	111580000	0.0214194	46.6867
549	H3BVG0;Q8N1F7;Q8N1F7-2;H3BV11;H3BRD9;H3BRI8;H3BM93;H3BPA9;H3BV15;H3BVE2;H3BNN5;H3BP95	H3BVG0;Q8N1F7;Q8N1F7-2	Nuclear pore complex protein Nup93	NUP93	>tr|H3BVG0|H3BVG0_HUMAN Nuclear pore complex protein Nup93 OS=Homo sapiens GN=NUP93 PE=1 SV=1;>sp|Q8N1F7|NUP93_HUMAN Nuclear pore complex protein Nup93 OS=Homo sapiens GN=NUP93 PE=1 SV=2;>sp|Q8N1F7-2|NUP93_HUMAN Isoform 2 of Nuclear pore complex protein Nu	12	7	7	7	1	7	1	99.554	880	9.7	1.4	194720000	4256700	0.0218606	45.7444
1457	Q9BQG0;Q9BQG0-2;I3L1L3	Q9BQG0;Q9BQG0-2;I3L1L3	Myb-binding protein 1A	MYBBP1A	>sp|Q9BQG0|MBB1A_HUMAN Myb-binding protein 1A OS=Homo sapiens GN=MYBBP1A PE=1 SV=2;>sp|Q9BQG0-2|MBB1A_HUMAN Isoform 2 of Myb-binding protein 1A OS=Homo sapiens GN=MYBBP1A;>tr|I3L1L3|I3L1L3_HUMAN Myb-binding protein 1A (Fragment) OS=Homo sapiens GN=MYBBP1A	3	4	4	4	1	4	1	148.85	1328	3.5	0.8	84825000	1856200	0.0218827	45.6982
1255	Q15029-2;Q15029-3;Q15029;K7EP67;K7EJ74	Q15029-2;Q15029-3;Q15029;K7EP67;K7EJ74	116 kDa U5 small nuclear ribonucleoprotein component	EFTUD2	>sp|Q15029-2|U5S1_HUMAN Isoform 2 of 116 kDa U5 small nuclear ribonucleoprotein component OS=Homo sapiens GN=EFTUD2;>sp|Q15029-3|U5S1_HUMAN Isoform 3 of 116 kDa U5 small nuclear ribonucleoprotein component OS=Homo sapiens GN=EFTUD2;>sp|Q15029|U5S1_HUMAN 11	5	6	6	6	1	6	1	105.38	937	7.4	1.3	231500000	5212300	0.0225153	44.4142
461	F8VPD4;P27708;H7BZB3;H7C3Z5;H7C2E4;P31327-2;P31327;P31327-3	F8VPD4;P27708	CAD protein;Glutamine-dependent carbamoyl-phosphate synthase;Aspartate carbamoyltransferase;Dihydroorotase	CAD	>tr|F8VPD4|F8VPD4_HUMAN CAD protein OS=Homo sapiens GN=CAD PE=1 SV=1;>sp|P27708|PYR1_HUMAN CAD protein OS=Homo sapiens GN=CAD PE=1 SV=3	8	25	25	25	2	25	2	236.02	2162	15.5	1.2	1639600000	37017000	0.0225768	44.2932
734	O94906;O94906-2	O94906;O94906-2	Pre-mRNA-processing factor 6	PRPF6	>sp|O94906|PRP6_HUMAN Pre-mRNA-processing factor 6 OS=Homo sapiens GN=PRPF6 PE=1 SV=1;>sp|O94906-2|PRP6_HUMAN Isoform 2 of Pre-mRNA-processing factor 6 OS=Homo sapiens GN=PRPF6	2	11	11	11	2	11	2	106.92	941	12.9	2.1	370850000	8415600	0.0226927	44.067
1310	Q5T0W9	Q5T0W9	Protein FAM83B	FAM83B	>sp|Q5T0W9|FA83B_HUMAN Protein FAM83B OS=Homo sapiens GN=FAM83B PE=1 SV=1	1	13	13	13	1	13	1	114.8	1011	15.2	0.9	1023400000	23727000	0.0231845	43.1323
380	E7ETA6;Q15154-2;Q15154;A6NNN6;H0YBA1;E9PGW9;E7EV93;Q15154-3;E5RGQ4	E7ETA6;Q15154-2;Q15154;A6NNN6	Pericentriolar material 1 protein	PCM1	>tr|E7ETA6|E7ETA6_HUMAN Pericentriolar material 1 protein OS=Homo sapiens GN=PCM1 PE=1 SV=1;>sp|Q15154-2|PCM1_HUMAN Isoform 2 of Pericentriolar material 1 protein OS=Homo sapiens GN=PCM1;>sp|Q15154|PCM1_HUMAN Pericentriolar material 1 protein OS=Homo sapie	9	11	11	11	2	11	2	227.73	2016	6.6	1	330210000	7863100	0.0238124	41.9949
1260	Q15149	Q15149	Plectin	PLEC	>sp|Q15149|PLEC_HUMAN Plectin OS=Homo sapiens GN=PLEC PE=1 SV=3	1	302	4	298	194	4	0	531.78	4684	60.3	46.1	805080000000	19357000000	0.0240436	41.5912
1211	Q13263-2;Q13263;M0R0K9;M0R2I3;M0R3C0	Q13263-2;Q13263;M0R0K9	Transcription intermediary factor 1-beta	TRIM28	>sp|Q13263-2|TIF1B_HUMAN Isoform 2 of Transcription intermediary factor 1-beta OS=Homo sapiens GN=TRIM28;>sp|Q13263|TIF1B_HUMAN Transcription intermediary factor 1-beta OS=Homo sapiens GN=TRIM28 PE=1 SV=5;>tr|M0R0K9|M0R0K9_HUMAN Transcription intermediary	5	9	9	9	1	9	1	79.473	753	20.1	1.5	592850000	14511000	0.0244767	40.8552
146	U3KQ84;A0A0C4DGS1;P39656-3;P39656;P39656-2	U3KQ84;A0A0C4DGS1;P39656-3;P39656;P39656-2	Dolichyl-diphosphooligosaccharide--protein glycosyltransferase 48 kDa subunit	DDOST	>tr|U3KQ84|U3KQ84_HUMAN Dolichyl-diphosphooligosaccharide--protein glycosyltransferase 48 kDa subunit (Fragment) OS=Homo sapiens GN=DDOST PE=1 SV=7;>tr|A0A0C4DGS1|A0A0C4DGS1_HUMAN Dolichyl-diphosphooligosaccharide--protein glycosyltransferase 48 kDa subuni	5	4	4	3	2	3	2	17.162	155	19.4	11	210430000	5413100	0.025724	38.8742
819	P08238;Q58FF7;Q58FF8;Q58FF6;F8W026;Q96GW1	P08238	Heat shock protein HSP 90-beta	HSP90AB1	>sp|P08238|HS90B_HUMAN Heat shock protein HSP 90-beta OS=Homo sapiens GN=HSP90AB1 PE=1 SV=4	6	28	14	28	9	14	3	83.263	724	33.4	15.1	9117200000	237550000	0.0260551	38.3801
552	H7BXY3;Q7L2E3-3;Q7L2E3;Q7L2E3-2	H7BXY3;Q7L2E3-3;Q7L2E3;Q7L2E3-2	Putative ATP-dependent RNA helicase DHX30	DHX30	>tr|H7BXY3|H7BXY3_HUMAN Putative ATP-dependent RNA helicase DHX30 OS=Homo sapiens GN=DHX30 PE=1 SV=1;>sp|Q7L2E3-3|DHX30_HUMAN Isoform 3 of Putative ATP-dependent RNA helicase DHX30 OS=Homo sapiens GN=DHX30;>sp|Q7L2E3|DHX30_HUMAN Putative ATP-dependent RNA	4	10	10	10	1	10	1	130.55	1166	9.3	0.7	304150000	7951400	0.026143	38.2511
1134	P63173;J3KT73;J3QL01;J3KSP2	P63173;J3KT73;J3QL01;J3KSP2	60S ribosomal protein L38	RPL38	>sp|P63173|RL38_HUMAN 60S ribosomal protein L38 OS=Homo sapiens GN=RPL38 PE=1 SV=2;>tr|J3KT73|J3KT73_HUMAN 60S ribosomal protein L38 OS=Homo sapiens GN=RPL38 PE=1 SV=1;>tr|J3QL01|J3QL01_HUMAN 60S ribosomal protein L38 OS=Homo sapiens GN=RPL38 PE=1 SV=1;>tr	4	5	5	5	1	5	1	8.2178	70	47.1	17.1	361770000	9702300	0.026819	37.287
1185	Q08945;E9PMD4;A0A0U1RRK2;E9PPZ7	Q08945	FACT complex subunit SSRP1	SSRP1	>sp|Q08945|SSRP1_HUMAN FACT complex subunit SSRP1 OS=Homo sapiens GN=SSRP1 PE=1 SV=1	4	12	12	12	4	12	4	81.074	709	18.3	7.1	2650100000	71215000	0.0268726	37.2127
1179	Q07065;H3BUW6;H3BN64;H3BRM1;H3BRF9;Q96K21-4;Q96K21-3;Q96K21-2;Q96K21	Q07065	Cytoskeleton-associated protein 4	CKAP4	>sp|Q07065|CKAP4_HUMAN Cytoskeleton-associated protein 4 OS=Homo sapiens GN=CKAP4 PE=1 SV=2	9	9	9	9	1	9	1	66.022	602	19.4	1.8	442030000	11946000	0.0270253	37.0023
1232	Q14257;Q14257-2;H0YL43;A8MXP8	Q14257;Q14257-2;H0YL43;A8MXP8	Reticulocalbin-2	RCN2	>sp|Q14257|RCN2_HUMAN Reticulocalbin-2 OS=Homo sapiens GN=RCN2 PE=1 SV=1;>sp|Q14257-2|RCN2_HUMAN Isoform 2 of Reticulocalbin-2 OS=Homo sapiens GN=RCN2;>tr|H0YL43|H0YL43_HUMAN Reticulocalbin-2 (Fragment) OS=Homo sapiens GN=RCN2 PE=1 SV=1;>tr|A8MXP8|A8MXP8_H	4	6	6	6	2	6	2	36.876	317	26.5	11	535650000	14651000	0.0273518	36.5606
743	O95433;O95433-2;G3V3W9;H0YJU2;H0YJG7;G3V438;H0YJ63	O95433;O95433-2	Activator of 90 kDa heat shock protein ATPase homolog 1	AHSA1	>sp|O95433|AHSA1_HUMAN Activator of 90 kDa heat shock protein ATPase homolog 1 OS=Homo sapiens GN=AHSA1 PE=1 SV=1;>sp|O95433-2|AHSA1_HUMAN Isoform 2 of Activator of 90 kDa heat shock protein ATPase homolog 1 OS=Homo sapiens GN=AHSA1	7	7	7	7	1	7	1	38.274	338	21	3.6	293030000	8028000	0.0273965	36.501
850	P11766;D6RFE4;H0YAG8	P11766	Alcohol dehydrogenase class-3	ADH5	>sp|P11766|ADHX_HUMAN Alcohol dehydrogenase class-3 OS=Homo sapiens GN=ADH5 PE=1 SV=4	3	6	6	6	1	6	1	39.724	374	17.9	4.5	284260000	8130100	0.0286009	34.9639
923	P26639;P26639-2;D6RCA5;D6R9F8;D6RDJ6;D6RBR8	P26639;P26639-2	Threonine--tRNA ligase, cytoplasmic	TARS	>sp|P26639|SYTC_HUMAN Threonine--tRNA ligase, cytoplasmic OS=Homo sapiens GN=TARS PE=1 SV=3;>sp|P26639-2|SYTC_HUMAN Isoform 2 of Threonine--tRNA ligase, cytoplasmic OS=Homo sapiens GN=TARS	6	16	16	16	3	16	3	83.434	723	23.8	4.8	1124300000	32742000	0.0291221	34.3382
722	O75534-2;O75534;O75534-3;O75534-4;E9PLT0;E9PNG3	O75534-2;O75534;O75534-3;O75534-4;E9PLT0	Cold shock domain-containing protein E1	CSDE1	>sp|O75534-2|CSDE1_HUMAN Isoform 2 of Cold shock domain-containing protein E1 OS=Homo sapiens GN=CSDE1;>sp|O75534|CSDE1_HUMAN Cold shock domain-containing protein E1 OS=Homo sapiens GN=CSDE1 PE=1 SV=2;>sp|O75534-3|CSDE1_HUMAN Isoform 3 of Cold shock domain	6	7	7	7	2	7	2	85.746	767	9.4	2.9	268110000	8471400	0.0315967	31.6488
1534	Q9NZB2;Q9NZB2-6;Q9NZB2-4;A0A0C4DG79;Q9NZB2-2;Q9NZB2-5;A0A0C4DH52	Q9NZB2;Q9NZB2-6;Q9NZB2-4;A0A0C4DG79	Constitutive coactivator of PPAR-gamma-like protein 1	FAM120A	>sp|Q9NZB2|F120A_HUMAN Constitutive coactivator of PPAR-gamma-like protein 1 OS=Homo sapiens GN=FAM120A PE=1 SV=2;>sp|Q9NZB2-6|F120A_HUMAN Isoform F of Constitutive coactivator of PPAR-gamma-like protein 1 OS=Homo sapiens GN=FAM120A;>sp|Q9NZB2-4|F120A_HUMA	7	10	10	10	2	10	2	121.89	1118	12.5	2.2	390760000	12350000	0.0316051	31.6405
762	P01024	P01024	Complement C3;Complement C3 beta chain;C3-beta-c;Complement C3 alpha chain;C3a anaphylatoxin;Acylation stimulating protein;Complement C3b alpha chain;Complement C3c alpha chain fragment 1;Complement C3dg fragment;Complement C3g fragment;Complement C3d fragment;Complement C3f fragment;Complement C3c alpha chain fragment 2	C3	>sp|P01024|CO3_HUMAN Complement C3 OS=Homo sapiens GN=C3 PE=1 SV=2	1	7	7	6	2	6	2	187.15	1663	4.5	2.1	177460000	5646500	0.0318184	31.4283
133	A0A0B4J269;Q13509;Q13509-2;K7ESM5;Q9BUF5;G3V2A3;G3V5W4;G3V2R8;G3V3R4;G3V2N6	A0A0B4J269;Q13509;Q13509-2;K7ESM5;Q9BUF5	Tubulin beta-3 chain;Tubulin beta-6 chain	TUBB3;TUBB6	>tr|A0A0B4J269|A0A0B4J269_HUMAN Uncharacterized protein OS=Homo sapiens PE=1 SV=1;>sp|Q13509|TBB3_HUMAN Tubulin beta-3 chain OS=Homo sapiens GN=TUBB3 PE=1 SV=2;>sp|Q13509-2|TBB3_HUMAN Isoform 2 of Tubulin beta-3 chain OS=Homo sapiens GN=TUBB3;>tr|K7ESM5|K7	10	14	4	14	8	4	1	88.381	797	20.5	12.2	463850000	14813000	0.0319349	31.3137
393	E9PC69;Q7KZI7-15;Q7KZI7-16;E7ETY4;Q7KZI7-13;Q7KZI7-5;Q7KZI7-4;Q7KZI7-9;Q7KZI7-14;Q7KZI7-11;Q7KZI7-8;Q7KZI7;Q7KZI7-10;Q7KZI7-7;Q7KZI7-2;Q7KZI7-12;Q7KZI7-3;Q7KZI7-6;K7EN95;Q6IPE9;A0A0A0MQR8;A0A0A0MSZ1;A0A0A0MT23;J3KNR0;B4DIB3;A0A087X0I6;Q9P0L2-2;Q96L34-2;P27448-6;P27448-3;P27448-4;Q96L34;P27448-2;P27448;Q9P0L2-3;P27448-7;Q9P0L2	E9PC69;Q7KZI7-15;Q7KZI7-16;E7ETY4;Q7KZI7-13;Q7KZI7-5;Q7KZI7-4;Q7KZI7-9;Q7KZI7-14;Q7KZI7-11;Q7KZI7-8;Q7KZI7;Q7KZI7-10;Q7KZI7-7;Q7KZI7-2;Q7KZI7-12;Q7KZI7-3;Q7KZI7-6	Serine/threonine-protein kinase MARK2	MARK2	>tr|E9PC69|E9PC69_HUMAN Serine/threonine-protein kinase MARK2 OS=Homo sapiens GN=MARK2 PE=1 SV=3;>sp|Q7KZI7-15|MARK2_HUMAN Isoform 15 of Serine/threonine-protein kinase MARK2 OS=Homo sapiens GN=MARK2;>sp|Q7KZI7-16|MARK2_HUMAN Isoform 16 of Serine/threonine	37	7	7	7	1	7	1	86.69	778	13.6	1.4	306230000	10014000	0.0327009	30.5802
566	H9KVB1;Q01196;Q01196-9;Q01196-10;Q01196-2;Q01196-8;C9JWM1;A8MZI9;Q01196-6;Q01196-5;Q01196-7;Q01196-3;Q01196-4;Q01196-11	H9KVB1;Q01196;Q01196-9;Q01196-10;Q01196-2;Q01196-8;C9JWM1;A8MZI9;Q01196-6;Q01196-5;Q01196-7;Q01196-3;Q01196-4;Q01196-11	Runt-related transcription factor 1	RUNX1	>tr|H9KVB1|H9KVB1_HUMAN Runt-related transcription factor 1 OS=Homo sapiens GN=RUNX1 PE=1 SV=1;>sp|Q01196|RUNX1_HUMAN Runt-related transcription factor 1 OS=Homo sapiens GN=RUNX1 PE=1 SV=3;>sp|Q01196-9|RUNX1_HUMAN Isoform AML-1H of Runt-related transcripti	14	2	2	2	1	2	1	41.426	389	8.5	4.9	241920000	8177100	0.0338008	29.5851
244	C9JD32;B9ZVP7;J3KT29;P62829	C9JD32;B9ZVP7;J3KT29;P62829	60S ribosomal protein L23	RPL23	>tr|C9JD32|C9JD32_HUMAN 60S ribosomal protein L23 (Fragment) OS=Homo sapiens GN=RPL23 PE=1 SV=1;>tr|B9ZVP7|B9ZVP7_HUMAN 60S ribosomal protein L23 OS=Homo sapiens GN=RPL23 PE=1 SV=1;>tr|J3KT29|J3KT29_HUMAN 60S ribosomal protein L23 OS=Homo sapiens GN=RPL23	4	3	3	3	2	3	2	9.6694	91	47.3	25.3	762570000	25881000	0.0339392	29.4645
957	P33993;P33993-3;P33993-2;C9J8M6	P33993;P33993-3	DNA replication licensing factor MCM7	MCM7	>sp|P33993|MCM7_HUMAN DNA replication licensing factor MCM7 OS=Homo sapiens GN=MCM7 PE=1 SV=4;>sp|P33993-3|MCM7_HUMAN Isoform 3 of DNA replication licensing factor MCM7 OS=Homo sapiens GN=MCM7	4	19	19	19	5	19	5	81.307	719	31.4	8.3	1350300000	46581000	0.0344968	28.9882
959	P35232;C9JW96;C9JZ20;E7ESE2;E9PCW0;P35232-2;D6RBK0	P35232;C9JW96;C9JZ20;E7ESE2;E9PCW0	Prohibitin	PHB	>sp|P35232|PHB_HUMAN Prohibitin OS=Homo sapiens GN=PHB PE=1 SV=1;>tr|C9JW96|C9JW96_HUMAN Prohibitin (Fragment) OS=Homo sapiens GN=PHB PE=1 SV=2;>tr|C9JZ20|C9JZ20_HUMAN Prohibitin (Fragment) OS=Homo sapiens GN=PHB PE=1 SV=1;>tr|E7ESE2|E7ESE2_HUMAN Prohibiti	7	9	9	9	5	9	5	29.804	272	38.2	22.8	2350300000	82497000	0.0351006	28.4895
817	P07996-2;P07996	P07996-2;P07996	Thrombospondin-1	THBS1	>sp|P07996-2|TSP1_HUMAN Isoform 2 of Thrombospondin-1 OS=Homo sapiens GN=THBS1;>sp|P07996|TSP1_HUMAN Thrombospondin-1 OS=Homo sapiens GN=THBS1 PE=1 SV=2	2	4	1	4	1	1	0	120.15	1085	5	1	156880000	5608800	0.0357522	27.9703
491	G3V3A4;Q13573;G3V5R3;G3V4X8	G3V3A4;Q13573	SNW domain-containing protein 1	SNW1	>tr|G3V3A4|G3V3A4_HUMAN SNW domain-containing protein 1 OS=Homo sapiens GN=SNW1 PE=1 SV=1;>sp|Q13573|SNW1_HUMAN SNW domain-containing protein 1 OS=Homo sapiens GN=SNW1 PE=1 SV=1	4	3	3	3	1	3	1	65.391	571	6.7	3.9	73607000	2635100	0.0357996	27.9333
955	P33991;E5RG31	P33991	DNA replication licensing factor MCM4	MCM4	>sp|P33991|MCM4_HUMAN DNA replication licensing factor MCM4 OS=Homo sapiens GN=MCM4 PE=1 SV=5	2	6	6	6	1	6	1	96.557	863	7.5	1.5	297910000	10922000	0.0366621	27.2761
1375	Q8N3C0;Q8N3C0-4;J3KNJ4;E5RFZ0;Q8N3C0-3	Q8N3C0	Activating signal cointegrator 1 complex subunit 3	ASCC3	>sp|Q8N3C0|ASCC3_HUMAN Activating signal cointegrator 1 complex subunit 3 OS=Homo sapiens GN=ASCC3 PE=1 SV=3	5	6	6	6	1	6	1	251.46	2202	3.4	0.5	156560000	5740200	0.0366645	27.2743
1013	P47895;H0Y2X5;H0YNQ3;H0YKF9;H0YMG7;O94788-4;O94788-3;O94788	P47895;H0Y2X5	Aldehyde dehydrogenase family 1 member A3	ALDH1A3	>sp|P47895|AL1A3_HUMAN Aldehyde dehydrogenase family 1 member A3 OS=Homo sapiens GN=ALDH1A3 PE=1 SV=2;>tr|H0Y2X5|H0Y2X5_HUMAN Aldehyde dehydrogenase 1 family, member A3, isoform CRA_b OS=Homo sapiens GN=ALDH1A3 PE=1 SV=1	8	17	17	17	11	17	11	56.108	512	32.2	20.9	8203600000	300820000	0.0366693	27.2708
1341	Q6ZRV2;J3KPS2	Q6ZRV2;J3KPS2	Protein FAM83H	FAM83H	>sp|Q6ZRV2|FA83H_HUMAN Protein FAM83H OS=Homo sapiens GN=FAM83H PE=1 SV=3;>tr|J3KPS2|J3KPS2_HUMAN Protein FAM83H (Fragment) OS=Homo sapiens GN=FAM83H PE=1 SV=1	2	26	26	26	10	26	10	127.12	1179	32.8	12.6	6227900000	229670000	0.0368776	27.1167
126	A0A0A6YYC0;E9PJN1;O75676-2;O75676	A0A0A6YYC0;E9PJN1;O75676-2;O75676	Ribosomal protein S6 kinase;Ribosomal protein S6 kinase alpha-4	RPS6KA4	>tr|A0A0A6YYC0|A0A0A6YYC0_HUMAN Ribosomal protein S6 kinase alpha-4 (Fragment) OS=Homo sapiens GN=RPS6KA4 PE=1 SV=4;>tr|E9PJN1|E9PJN1_HUMAN Ribosomal protein S6 kinase OS=Homo sapiens GN=RPS6KA4 PE=1 SV=1;>sp|O75676-2|KS6A4_HUMAN Isoform 2 of Ribosomal pro	4	5	5	5	2	5	2	78.479	705	8.5	3.5	176830000	6521400	0.0368795	27.1153
1516	Q9NR30-2;Q9NR30;A0A087WVC1;Q9BQ39	Q9NR30-2;Q9NR30	Nucleolar RNA helicase 2	DDX21	>sp|Q9NR30-2|DDX21_HUMAN Isoform 2 of Nucleolar RNA helicase 2 OS=Homo sapiens GN=DDX21;>sp|Q9NR30|DDX21_HUMAN Nucleolar RNA helicase 2 OS=Homo sapiens GN=DDX21 PE=1 SV=5	4	9	9	9	2	9	2	79.656	715	15.7	3.6	781930000	28922000	0.036988	27.0358
1419	V9GYM8;Q92974-3;Q92974-2;Q92974;V9GYF0;V9GYF5;V9GYG5;V9GZ14;Q5VY93;V9GZ58;REV__J3KQ37;REV__P0DJD0;REV__P0DJD1;REV__F8VYC4;REV__A6NKT7;REV__J3KNE0;REV__Q99666;REV__O14715	V9GYM8;Q92974-3;Q92974-2;Q92974	Rho guanine nucleotide exchange factor 2	ARHGEF2	>tr|V9GYM8|V9GYM8_HUMAN Rho guanine nucleotide exchange factor 2 OS=Homo sapiens GN=ARHGEF2 PE=1 SV=1;>sp|Q92974-3|ARHG2_HUMAN Isoform 3 of Rho guanine nucleotide exchange factor 2 OS=Homo sapiens GN=ARHGEF2;>sp|Q92974-2|ARHG2_HUMAN Isoform 2 of Rho guanin	18	20	20	20	3	20	3	116.07	1031	23	2.8	1124500000	42939000	0.038185	26.1883
796	P05783;F8VZY9;CON__H-INV:HIT000015463;CON__Q497I4	P05783;F8VZY9	Keratin, type I cytoskeletal 18	KRT18	>sp|P05783|K1C18_HUMAN Keratin, type I cytoskeletal 18 OS=Homo sapiens GN=KRT18 PE=1 SV=2;>tr|F8VZY9|F8VZY9_HUMAN Keratin, type I cytoskeletal 18 OS=Homo sapiens GN=KRT18 PE=1 SV=1	4	32	20	32	24	20	15	48.057	430	72.3	54	188850000000	7224000000	0.0382526	26.142
1462	Q9BRZ2;C9JI91;Q9BRZ2-2	Q9BRZ2	E3 ubiquitin-protein ligase TRIM56	TRIM56	>sp|Q9BRZ2|TRI56_HUMAN E3 ubiquitin-protein ligase TRIM56 OS=Homo sapiens GN=TRIM56 PE=1 SV=3	3	3	3	3	1	3	1	81.487	755	5.2	1.9	77244000	2966100	0.0383991	26.0423
1153	P98160;H7BYA5;A0A0U1RQT3	P98160	Basement membrane-specific heparan sulfate proteoglycan core protein;Endorepellin;LG3 peptide	HSPG2	>sp|P98160|PGBM_HUMAN Basement membrane-specific heparan sulfate proteoglycan core protein OS=Homo sapiens GN=HSPG2 PE=1 SV=4	3	12	12	12	2	12	2	468.83	4391	3.6	0.6	380840000	14639000	0.0384387	26.0154
683	O43290	O43290	U4/U6.U5 tri-snRNP-associated protein 1	SART1	>sp|O43290|SNUT1_HUMAN U4/U6.U5 tri-snRNP-associated protein 1 OS=Homo sapiens GN=SART1 PE=1 SV=1	1	11	11	11	1	11	1	90.254	800	18.6	1.4	343010000	13224000	0.0385528	25.9384
725	O75643;O75643-2;B4E0P5	O75643	U5 small nuclear ribonucleoprotein 200 kDa helicase	SNRNP200	>sp|O75643|U520_HUMAN U5 small nuclear ribonucleoprotein 200 kDa helicase OS=Homo sapiens GN=SNRNP200 PE=1 SV=2	3	27	27	27	7	27	7	244.5	2136	15.2	4	1466600000	56963000	0.0388402	25.7465
1226	Q14134-2;Q14134;E9PRL4;E9PI31;E9PLI4;E9PJ94;H0YD78;E9PIQ2;H0YF27;E9PPX1;E9PJD4	Q14134-2;Q14134	Tripartite motif-containing protein 29	TRIM29	>sp|Q14134-2|TRI29_HUMAN Isoform Beta of Tripartite motif-containing protein 29 OS=Homo sapiens GN=TRIM29;>sp|Q14134|TRI29_HUMAN Tripartite motif-containing protein 29 OS=Homo sapiens GN=TRIM29 PE=1 SV=2	11	19	19	19	5	19	5	63.843	570	33.7	9.5	2475400000	97718000	0.0394756	25.3321
1209	Q13243;B4DJK0;B4DUA4;Q13243-3;G3V5K8;Q13243-2	Q13243;B4DJK0;B4DUA4;Q13243-3;G3V5K8;Q13243-2	Serine/arginine-rich splicing factor 5	SRSF5	>sp|Q13243|SRSF5_HUMAN Serine/arginine-rich splicing factor 5 OS=Homo sapiens GN=SRSF5 PE=1 SV=1;>tr|B4DJK0|B4DJK0_HUMAN Serine/arginine-rich-splicing factor 5 OS=Homo sapiens GN=SRSF5 PE=1 SV=1;>tr|B4DUA4|B4DUA4_HUMAN Serine/arginine-rich-splicing factor	6	5	4	5	2	4	1	31.263	272	19.9	7.4	127190000	5021200	0.0394779	25.3306
92	A0A087X2I1;P62333;H0YJC0;H0YJS8	A0A087X2I1;P62333;H0YJC0;H0YJS8	26S protease regulatory subunit 10B	PSMC6	>tr|A0A087X2I1|A0A087X2I1_HUMAN 26S protease regulatory subunit 10B OS=Homo sapiens GN=PSMC6 PE=1 SV=1;>sp|P62333|PRS10_HUMAN 26S protease regulatory subunit 10B OS=Homo sapiens GN=PSMC6 PE=1 SV=1;>tr|H0YJC0|H0YJC0_HUMAN 26S protease regulatory subunit 10B	4	4	4	4	1	4	1	45.796	403	12.2	3	220580000	9221500	0.0418057	23.9202
1067	P55735;A0A0C4DFR6;P55735-2;P55735-3;A8MXL6;E7ERC8	P55735;A0A0C4DFR6;P55735-2;P55735-3;A8MXL6	Protein SEC13 homolog	SEC13	>sp|P55735|SEC13_HUMAN Protein SEC13 homolog OS=Homo sapiens GN=SEC13 PE=1 SV=3;>tr|A0A0C4DFR6|A0A0C4DFR6_HUMAN Protein SEC13 homolog OS=Homo sapiens GN=SEC13 PE=1 SV=1;>sp|P55735-2|SEC13_HUMAN Isoform 2 of Protein SEC13 homolog OS=Homo sapiens GN=SEC13;>s	6	6	6	6	3	6	3	35.54	322	29.5	9.6	368910000	15577000	0.0422244	23.683
1332	Q6P2Q9;I3L0J9;I3L3Z8;I3L1T8	Q6P2Q9	Pre-mRNA-processing-splicing factor 8	PRPF8	>sp|Q6P2Q9|PRP8_HUMAN Pre-mRNA-processing-splicing factor 8 OS=Homo sapiens GN=PRPF8 PE=1 SV=2	4	27	27	27	8	27	8	273.6	2335	13.9	4	1657200000	70923000	0.0427969	23.3662
884	P17987;E7ERF2;E7EQR6;F5H282;F5GZ03;F5GZI8;F5H676;F5H136;F5H726;F5GYL4	P17987;E7ERF2;E7EQR6;F5H282	T-complex protein 1 subunit alpha	TCP1	>sp|P17987|TCPA_HUMAN T-complex protein 1 subunit alpha OS=Homo sapiens GN=TCP1 PE=1 SV=1;>tr|E7ERF2|E7ERF2_HUMAN T-complex protein 1 subunit alpha OS=Homo sapiens GN=TCP1 PE=1 SV=1;>tr|E7EQR6|E7EQR6_HUMAN T-complex protein 1 subunit alpha OS=Homo sapiens	10	15	15	15	5	15	5	60.343	556	32.6	9.4	1526400000	66239000	0.0433956	23.0438
814	P07900;P07900-2;G3V2J8;Q14568;Q58FG0	P07900;P07900-2	Heat shock protein HSP 90-alpha	HSP90AA1	>sp|P07900|HS90A_HUMAN Heat shock protein HSP 90-alpha OS=Homo sapiens GN=HSP90AA1 PE=1 SV=5;>sp|P07900-2|HS90A_HUMAN Isoform 2 of Heat shock protein HSP 90-alpha OS=Homo sapiens GN=HSP90AA1	5	27	15	27	9	15	3	84.659	732	31.3	14.1	2312100000	100440000	0.043441	23.0197
968	P35658-2;P35658-4;P35658;P35658-3;P35658-5;A0A0A0MSW3;H0YF36;B7ZAV2;H0Y837;E9PKD2	P35658-2;P35658-4;P35658;P35658-3;P35658-5;A0A0A0MSW3	Nuclear pore complex protein Nup214	NUP214	>sp|P35658-2|NU214_HUMAN Isoform 2 of Nuclear pore complex protein Nup214 OS=Homo sapiens GN=NUP214;>sp|P35658-4|NU214_HUMAN Isoform 4 of Nuclear pore complex protein Nup214 OS=Homo sapiens GN=NUP214;>sp|P35658|NU214_HUMAN Nuclear pore complex protein Nup2	10	9	9	9	1	9	1	212.57	2079	5.7	0.6	555030000	24697000	0.0444967	22.4736
1558	Q9UHB9-4;Q9UHB9-2;Q9UHB9;Q9UHB9-3	Q9UHB9-4;Q9UHB9-2;Q9UHB9;Q9UHB9-3	Signal recognition particle subunit SRP68	SRP68	>sp|Q9UHB9-4|SRP68_HUMAN Isoform 4 of Signal recognition particle subunit SRP68 OS=Homo sapiens GN=SRP68;>sp|Q9UHB9-2|SRP68_HUMAN Isoform 2 of Signal recognition particle subunit SRP68 OS=Homo sapiens GN=SRP68;>sp|Q9UHB9|SRP68_HUMAN Signal recognition part	4	6	6	6	1	6	1	66.107	589	12.6	1.9	255630000	11513000	0.0450377	22.2036
82	A0A087X0X3;P52272-2;P52272;M0QZM1;M0R019;M0R2T0;M0R2I7;M0QYQ7;M0R0N3;M0R0Y6;M0QY96;M0QYL3	A0A087X0X3;P52272-2;P52272;M0QZM1	Heterogeneous nuclear ribonucleoprotein M	HNRNPM	>tr|A0A087X0X3|A0A087X0X3_HUMAN Heterogeneous nuclear ribonucleoprotein M OS=Homo sapiens GN=HNRNPM PE=1 SV=1;>sp|P52272-2|HNRPM_HUMAN Isoform 2 of Heterogeneous nuclear ribonucleoprotein M OS=Homo sapiens GN=HNRNPM;>sp|P52272|HNRPM_HUMAN Heterogeneous nuc	12	31	31	31	17	31	17	77.569	730	47.8	26.8	18452000000	839240000	0.0454823	21.9866
920	P26358;P26358-2;K7ENW7;P26358-3;K7EIZ6;K7EMU8;K7EJL0	P26358;P26358-2;K7ENW7;P26358-3	DNA (cytosine-5)-methyltransferase 1	DNMT1	>sp|P26358|DNMT1_HUMAN DNA (cytosine-5)-methyltransferase 1 OS=Homo sapiens GN=DNMT1 PE=1 SV=2;>sp|P26358-2|DNMT1_HUMAN Isoform 2 of DNA (cytosine-5)-methyltransferase 1 OS=Homo sapiens GN=DNMT1;>tr|K7ENW7|K7ENW7_HUMAN DNA (cytosine-5)-methyltransferase 1	7	3	3	3	1	3	1	183.16	1616	2.2	1	47936000	2189100	0.0456671	21.8976
1230	Q14204;H0YJ21	Q14204	Cytoplasmic dynein 1 heavy chain 1	DYNC1H1	>sp|Q14204|DYHC1_HUMAN Cytoplasmic dynein 1 heavy chain 1 OS=Homo sapiens GN=DYNC1H1 PE=1 SV=5	2	64	64	64	13	64	13	532.4	4646	15.1	3.1	3597000000	164600000	0.0457604	21.853
1020	P49207	P49207	60S ribosomal protein L34	RPL34	>sp|P49207|RL34_HUMAN 60S ribosomal protein L34 OS=Homo sapiens GN=RPL34 PE=1 SV=3	1	3	3	2	2	2	2	13.293	117	13.7	12.8	329830000	15139000	0.0458994	21.7868
1066	P55084-2;P55084;B5MD38;F5GZQ3;C9JEY0;C9JE81;C9K0M0	P55084-2;P55084;B5MD38;F5GZQ3	Trifunctional enzyme subunit beta, mitochondrial;3-ketoacyl-CoA thiolase	HADHB	>sp|P55084-2|ECHB_HUMAN Isoform 2 of Trifunctional enzyme subunit beta, mitochondrial OS=Homo sapiens GN=HADHB;>sp|P55084|ECHB_HUMAN Trifunctional enzyme subunit beta, mitochondrial OS=Homo sapiens GN=HADHB PE=1 SV=3;>tr|B5MD38|B5MD38_HUMAN Trifunctional e	7	9	9	9	1	9	1	48.879	452	21.9	2	545340000	25243000	0.0462886	21.6036
1584	Q9Y285;K7ER00;Q9Y285-2;K7ER16;K7EPH2;K7ERS0;K7EK06	Q9Y285;K7ER00;Q9Y285-2	Phenylalanine--tRNA ligase alpha subunit	FARSA	>sp|Q9Y285|SYFA_HUMAN Phenylalanine--tRNA ligase alpha subunit OS=Homo sapiens GN=FARSA PE=1 SV=3;>tr|K7ER00|K7ER00_HUMAN Phenylalanine--tRNA ligase alpha subunit OS=Homo sapiens GN=FARSA PE=1 SV=1;>sp|Q9Y285-2|SYFA_HUMAN Isoform 2 of Phenylalanine--tRNA l	7	9	9	9	2	9	2	57.563	508	21.1	3.5	666340000	30871000	0.0463292	21.5847
1262	Q15149-4;Q15149-7;Q15149-5;Q15149-2;E9PMV1;E9PKG0;E9PQ28;E9PIA2	Q15149-4;Q15149-7;Q15149-5;Q15149-2	Plectin	PLEC	>sp|Q15149-4|PLEC_HUMAN Isoform 4 of Plectin OS=Homo sapiens GN=PLEC;>sp|Q15149-7|PLEC_HUMAN Isoform 7 of Plectin OS=Homo sapiens GN=PLEC;>sp|Q15149-5|PLEC_HUMAN Isoform 5 of Plectin OS=Homo sapiens GN=PLEC;>sp|Q15149-2|PLEC_HUMAN Isoform 2 of Plectin OS=H	8	300	2	296	196	2	2	516.19	4547	61.8	48	5439500000	252590000	0.0464363	21.5349
1070	P55884;P55884-2;C9JZG1;C9JQN7	P55884;P55884-2	Eukaryotic translation initiation factor 3 subunit B	EIF3B	>sp|P55884|EIF3B_HUMAN Eukaryotic translation initiation factor 3 subunit B OS=Homo sapiens GN=EIF3B PE=1 SV=3;>sp|P55884-2|EIF3B_HUMAN Isoform 2 of Eukaryotic translation initiation factor 3 subunit B OS=Homo sapiens GN=EIF3B	4	7	7	7	2	7	2	92.48	814	10.3	3.1	216370000	10123000	0.0467856	21.3741
1199	Q12965;H0YNQ8;H0YLE5;O00160;H0YN00;H0YLJ4	Q12965	Unconventional myosin-Ie	MYO1E	>sp|Q12965|MYO1E_HUMAN Unconventional myosin-Ie OS=Homo sapiens GN=MYO1E PE=1 SV=2	6	14	14	14	3	14	3	127.06	1108	14.1	3.1	553450000	26799000	0.0484217	20.6519
1017	P48681	P48681	Nestin	NES	>sp|P48681|NEST_HUMAN Nestin OS=Homo sapiens GN=NES PE=1 SV=2	1	12	12	12	1	12	1	177.44	1621	9.3	0.6	321350000	15815000	0.0492143	20.3193
448	F5H365;Q15436;G3V4V1;G3V1W4;G3V3G5;G3V2R6;G3V5K1;G3V5X8;G3V4Q2	F5H365;Q15436;G3V4V1;G3V1W4;G3V3G5;G3V2R6	Protein transport protein Sec23A	SEC23A	>tr|F5H365|F5H365_HUMAN Protein transport protein Sec23A OS=Homo sapiens GN=SEC23A PE=1 SV=1;>sp|Q15436|SC23A_HUMAN Protein transport protein Sec23A OS=Homo sapiens GN=SEC23A PE=1 SV=2;>tr|G3V4V1|G3V4V1_HUMAN Protein transport protein Sec23A (Fragment) OS=	9	3	2	3	1	2	1	82.968	736	4.8	1.8	24990000	1267000	0.0507003	19.7238
560	H7C2Q8;Q99848	H7C2Q8;Q99848	Probable rRNA-processing protein EBP2	EBNA1BP2	>tr|H7C2Q8|H7C2Q8_HUMAN EBNA1 binding protein 2, isoform CRA_d OS=Homo sapiens GN=EBNA1BP2 PE=1 SV=1;>sp|Q99848|EBP2_HUMAN Probable rRNA-processing protein EBP2 OS=Homo sapiens GN=EBNA1BP2 PE=1 SV=2	2	7	7	7	1	7	1	40.684	361	25.5	2.8	249950000	12720000	0.0508902	19.6502
525	H0YH81;P06576;F8W079;F8W0P7;H0YI37	H0YH81;P06576;F8W079;F8W0P7	ATP synthase subunit beta;ATP synthase subunit beta, mitochondrial	ATP5B	>tr|H0YH81|H0YH81_HUMAN ATP synthase subunit beta (Fragment) OS=Homo sapiens GN=ATP5B PE=1 SV=1;>sp|P06576|ATPB_HUMAN ATP synthase subunit beta, mitochondrial OS=Homo sapiens GN=ATP5B PE=1 SV=3;>tr|F8W079|F8W079_HUMAN ATP synthase subunit beta, mitochondri	5	12	12	11	3	11	3	38.138	362	43.1	11.3	602270000	30887000	0.0512843	19.4991
779	P04083;Q5T3N1;Q5T3N0	P04083;Q5T3N1	Annexin A1;Annexin	ANXA1	>sp|P04083|ANXA1_HUMAN Annexin A1 OS=Homo sapiens GN=ANXA1 PE=1 SV=2;>tr|Q5T3N1|Q5T3N1_HUMAN Annexin (Fragment) OS=Homo sapiens GN=ANXA1 PE=1 SV=1	3	10	10	10	4	10	4	38.714	346	32.7	14.2	522160000	26993000	0.0516949	19.3443
1600	Q9Y3U8;J3QSB5;J3KTD3	Q9Y3U8;J3QSB5	60S ribosomal protein L36	RPL36	>sp|Q9Y3U8|RL36_HUMAN 60S ribosomal protein L36 OS=Homo sapiens GN=RPL36 PE=1 SV=3;>tr|J3QSB5|J3QSB5_HUMAN 60S ribosomal protein L36 OS=Homo sapiens GN=RPL36 PE=1 SV=1	3	3	3	3	2	3	2	12.254	105	28.6	19	469170000	24347000	0.0518938	19.2701
1132	P63151;P63151-2;E5RIY1;E5RFR9;Q9Y2T4-3;Q9Y2T4-4;Q9Y2T4-2;Q9Y2T4	P63151;P63151-2	Serine/threonine-protein phosphatase 2A 55 kDa regulatory subunit B alpha isoform	PPP2R2A	>sp|P63151|2ABA_HUMAN Serine/threonine-protein phosphatase 2A 55 kDa regulatory subunit B alpha isoform OS=Homo sapiens GN=PPP2R2A PE=1 SV=1;>sp|P63151-2|2ABA_HUMAN Isoform 2 of Serine/threonine-protein phosphatase 2A 55 kDa regulatory subunit B alpha isof	8	3	3	3	1	3	1	51.691	447	7.6	2.7	309820000	16093000	0.0519431	19.2518
927	P27694;I3L4R8	P27694;I3L4R8	Replication protein A 70 kDa DNA-binding subunit;Replication protein A 70 kDa DNA-binding subunit, N-terminally processed	RPA1	>sp|P27694|RFA1_HUMAN Replication protein A 70 kDa DNA-binding subunit OS=Homo sapiens GN=RPA1 PE=1 SV=2;>tr|I3L4R8|I3L4R8_HUMAN Replication protein A 70 kDa DNA-binding subunit (Fragment) OS=Homo sapiens GN=RPA1 PE=1 SV=1	2	8	8	8	1	8	1	68.137	616	15.3	1.6	290880000	15122000	0.0519871	19.2356
1573	Q9UN86-2;Q9UN86;D6RBM9;D6REX8;D6RBR0;D6RE13;D6RBW8;D6RGJ4;D6RAC7;D6RB17;E5RH00;D6R9X5;D6R9A4;E5RI46;E5RIF8;E5RH42;E5RJU8;Q13283-2	Q9UN86-2;Q9UN86;D6RBM9;D6REX8;D6RBR0;D6RE13;D6RBW8;D6RGJ4;D6RAC7;D6RB17	Ras GTPase-activating protein-binding protein 2	G3BP2	>sp|Q9UN86-2|G3BP2_HUMAN Isoform B of Ras GTPase-activating protein-binding protein 2 OS=Homo sapiens GN=G3BP2;>sp|Q9UN86|G3BP2_HUMAN Ras GTPase-activating protein-binding protein 2 OS=Homo sapiens GN=G3BP2 PE=1 SV=2;>tr|D6RBM9|D6RBM9_HUMAN Ras GTPase-acti	18	6	4	5	3	3	2	50.817	449	10.7	6	279700000	14757000	0.0527601	18.9537
396	E9PCY7;G8JLB6;P31943;D6RBM0;D6RIT2;D6RIU0;D6RAM1;D6R9T0;D6RFM3;D6RDU3;D6RJ04;D6RIH9;E7EQJ0;E5RGV0;E7EN40;H0YB39;H0YBD7;D6RDL0;H0YBG7;D6RF17;E5RGH4;D6R9D3;H0YAQ2;E5RJ94;H0YBK1;P31942-2;P31942	E9PCY7;G8JLB6;P31943;D6RBM0;D6RIT2;D6RIU0;D6RAM1;D6R9T0;D6RFM3;D6RDU3;D6RJ04;D6RIH9	Heterogeneous nuclear ribonucleoprotein H;Heterogeneous nuclear ribonucleoprotein H, N-terminally processed	HNRNPH1	>tr|E9PCY7|E9PCY7_HUMAN Heterogeneous nuclear ribonucleoprotein H OS=Homo sapiens GN=HNRNPH1 PE=1 SV=1;>tr|G8JLB6|G8JLB6_HUMAN Heterogeneous nuclear ribonucleoprotein H OS=Homo sapiens GN=HNRNPH1 PE=1 SV=1;>sp|P31943|HNRH1_HUMAN Heterogeneous nuclear ribon	27	17	10	17	11	10	6	47.087	429	49.2	31.2	9793900000	528520000	0.0539642	18.5308
821	P08574	P08574	Cytochrome c1, heme protein, mitochondrial	CYC1	>sp|P08574|CY1_HUMAN Cytochrome c1, heme protein, mitochondrial OS=Homo sapiens GN=CYC1 PE=1 SV=3	1	4	4	4	1	4	1	35.422	325	14.8	2.2	172720000	9340800	0.0540806	18.4909
23	A0A087WUA5;Q9H223	A0A087WUA5;Q9H223	EH domain-containing protein 4	EHD4	>tr|A0A087WUA5|A0A087WUA5_HUMAN EH domain-containing protein 4 OS=Homo sapiens GN=EHD4 PE=1 SV=1;>sp|Q9H223|EHD4_HUMAN EH domain-containing protein 4 OS=Homo sapiens GN=EHD4 PE=1 SV=1	2	6	5	6	2	5	2	61.113	540	11.5	4.8	180800000	9986100	0.0552329	18.1052
1268	Q15293;Q15293-2	Q15293;Q15293-2	Reticulocalbin-1	RCN1	>sp|Q15293|RCN1_HUMAN Reticulocalbin-1 OS=Homo sapiens GN=RCN1 PE=1 SV=1;>sp|Q15293-2|RCN1_HUMAN Isoform 2 of Reticulocalbin-1 OS=Homo sapiens GN=RCN1	2	2	2	2	1	2	1	38.89	331	10.9	2.1	151410000	8363700	0.0552388	18.1032
172	A0A0R4J2E8;A8MXP9;P43243;D6REM6;D6R991;H0Y8T4;B3KM87;P43243-2;D6RAM9;D6RAY2;D6R8Z5;D6RBI2;D6RBK5;D6RE02;D6RIA2;Q68E03;D6RB45;D6R9F3;D6RBS2;D6RCM3;D6REK4	A0A0R4J2E8;A8MXP9;P43243;D6REM6;D6R991;H0Y8T4	Matrin-3	MATR3	>tr|A0A0R4J2E8|A0A0R4J2E8_HUMAN Matrin-3 OS=Homo sapiens GN=MATR3 PE=1 SV=1;>tr|A8MXP9|A8MXP9_HUMAN Matrin-3 OS=Homo sapiens GN=MATR3 PE=1 SV=1;>sp|P43243|MATR3_HUMAN Matrin-3 OS=Homo sapiens GN=MATR3 PE=1 SV=2;>tr|D6REM6|D6REM6_HUMAN Matrin-3 OS=Homo sapi	21	15	15	15	4	15	4	94.622	847	21	5.1	1151400000	63656000	0.0552857	18.0878
1022	P49368-2;P49368;B4DUR8;Q5SZX6;E9PM09;Q5SZX9;Q5SZW8;E9PRC8;E9PQ35	P49368-2;P49368;B4DUR8	T-complex protein 1 subunit gamma	CCT3	>sp|P49368-2|TCPG_HUMAN Isoform 2 of T-complex protein 1 subunit gamma OS=Homo sapiens GN=CCT3;>sp|P49368|TCPG_HUMAN T-complex protein 1 subunit gamma OS=Homo sapiens GN=CCT3 PE=1 SV=4;>tr|B4DUR8|B4DUR8_HUMAN T-complex protein 1 subunit gamma OS=Homo sapie	9	12	12	12	3	12	3	56.43	507	27	5.9	685400000	38393000	0.0560155	17.8522
824	P08727;C9JM50;CON__Q99456;Q99456	P08727	Keratin, type I cytoskeletal 19	KRT19	>sp|P08727|K1C19_HUMAN Keratin, type I cytoskeletal 19 OS=Homo sapiens GN=KRT19 PE=1 SV=4	4	43	1	43	33	1	1	44.105	400	87.5	76.5	531680000000	29799000000	0.0560469	17.8422
1563	Q9UKD2	Q9UKD2	mRNA turnover protein 4 homolog	MRTO4	>sp|Q9UKD2|MRT4_HUMAN mRNA turnover protein 4 homolog OS=Homo sapiens GN=MRTO4 PE=1 SV=2	1	3	3	3	1	3	1	27.56	239	13.8	5.4	89198000	5034400	0.0564407	17.7177
1292	Q16666-3;Q16666-6;Q16666-2;Q16666;H3BM18;X6RHM1;H3BVE6;X6RHR0;Q6K0P9-6;Q6K0P9-5;Q6K0P9-4;Q6K0P9-3;Q6K0P9-2;Q6K0P9;H3BR88;A0A0A0MRB1	Q16666-3;Q16666-6;Q16666-2;Q16666	Gamma-interferon-inducible protein 16	IFI16	>sp|Q16666-3|IF16_HUMAN Isoform 3 of Gamma-interferon-inducible protein 16 OS=Homo sapiens GN=IFI16;>sp|Q16666-6|IF16_HUMAN Isoform 4 of Gamma-interferon-inducible protein 16 OS=Homo sapiens GN=IFI16;>sp|Q16666-2|IF16_HUMAN Isoform 2 of Gamma-interferon-in	16	9	9	9	2	9	2	75.935	673	15.3	4.9	627080000	36584000	0.0583402	17.1408
375	E7EQR4;P15311;P26038;V9GZ54;E9PQ82;E9PNV3	E7EQR4;P15311;P26038	Ezrin;Moesin	EZR;MSN	>tr|E7EQR4|E7EQR4_HUMAN Ezrin OS=Homo sapiens GN=EZR PE=1 SV=3;>sp|P15311|EZRI_HUMAN Ezrin OS=Homo sapiens GN=EZR PE=1 SV=4;>sp|P26038|MOES_HUMAN Moesin OS=Homo sapiens GN=MSN PE=1 SV=3	6	5	2	5	1	2	0	69.371	586	8	1.4	241010000	14067000	0.0583669	17.133
609	K7ER90;K7EL20;K7ENA8;O75821	K7ER90;K7EL20;K7ENA8;O75821	Eukaryotic translation initiation factor 3 subunit G	EIF3G	>tr|K7ER90|K7ER90_HUMAN Eukaryotic translation initiation factor 3 subunit G (Fragment) OS=Homo sapiens GN=EIF3G PE=1 SV=1;>tr|K7EL20|K7EL20_HUMAN Eukaryotic translation initiation factor 3 subunit G (Fragment) OS=Homo sapiens GN=EIF3G PE=1 SV=7;>tr|K7ENA8	4	1	1	1	1	1	1	25.441	227	4	4	74076000	4557300	0.061522	16.2544
642	O00299	O00299	Chloride intracellular channel protein 1	CLIC1	>sp|O00299|CLIC1_HUMAN Chloride intracellular channel protein 1 OS=Homo sapiens GN=CLIC1 PE=1 SV=4	1	2	2	2	1	2	1	26.922	241	8.7	5	74254000	4627600	0.0623212	16.0459
1227	Q14145;K7EPZ3;K7EQX2;K7EJ49;K7EJD8;K7ESE0	Q14145	Kelch-like ECH-associated protein 1	KEAP1	>sp|Q14145|KEAP1_HUMAN Kelch-like ECH-associated protein 1 OS=Homo sapiens GN=KEAP1 PE=1 SV=2	6	3	3	3	1	3	1	69.666	624	4.8	1.3	70928000	4508000	0.0635574	15.7338
659	O14979-3;O14979-2;A0A087WUK2;O14979;A0A087WU03	O14979-3;O14979-2;A0A087WUK2;O14979	Heterogeneous nuclear ribonucleoprotein D-like	HNRNPDL	>sp|O14979-3|HNRDL_HUMAN Isoform 3 of Heterogeneous nuclear ribonucleoprotein D-like OS=Homo sapiens GN=HNRNPDL;>sp|O14979-2|HNRDL_HUMAN Isoform 2 of Heterogeneous nuclear ribonucleoprotein D-like OS=Homo sapiens GN=HNRNPDL;>tr|A0A087WUK2|A0A087WUK2_HUMAN	5	4	4	4	2	4	2	27.191	244	17.6	3.7	239040000	15244000	0.0637718	15.6809
930	P28074-3;P28074	P28074-3;P28074	Proteasome subunit beta type-5	PSMB5	>sp|P28074-3|PSB5_HUMAN Isoform 3 of Proteasome subunit beta type-5 OS=Homo sapiens GN=PSMB5;>sp|P28074|PSB5_HUMAN Proteasome subunit beta type-5 OS=Homo sapiens GN=PSMB5 PE=1 SV=3	2	4	4	4	1	4	1	17.782	160	29.4	8.1	224620000	14437000	0.064273	15.5586
590	J3KTA4;P17844-2;P17844;J3QSF1;J3KRZ1;J3QRQ7;J3QR02;J3KRX8;X6RLV5;J3QKN9	J3KTA4;P17844-2;P17844	Probable ATP-dependent RNA helicase DDX5	DDX5	>tr|J3KTA4|J3KTA4_HUMAN Probable ATP-dependent RNA helicase DDX5 OS=Homo sapiens GN=DDX5 PE=1 SV=1;>sp|P17844-2|DDX5_HUMAN Isoform 2 of Probable ATP-dependent RNA helicase DDX5 OS=Homo sapiens GN=DDX5;>sp|P17844|DDX5_HUMAN Probable ATP-dependent RNA helica	10	25	20	21	17	17	13	69.086	614	33.9	27.9	19461000000	1257300000	0.0646061	15.4784
1176	Q06210-2;Q06210	Q06210-2;Q06210	Glutamine--fructose-6-phosphate aminotransferase [isomerizing] 1	GFPT1	>sp|Q06210-2|GFPT1_HUMAN Isoform 2 of Glutamine--fructose-6-phosphate aminotransferase [isomerizing] 1 OS=Homo sapiens GN=GFPT1;>sp|Q06210|GFPT1_HUMAN Glutamine--fructose-6-phosphate aminotransferase [isomerizing] 1 OS=Homo sapiens GN=GFPT1 PE=1 SV=3	2	8	6	8	1	6	1	76.758	681	13.5	2.2	267550000	17290000	0.0646234	15.4743
1307	Q5K651;C9JKF1	Q5K651;C9JKF1	Sterile alpha motif domain-containing protein 9	SAMD9	>sp|Q5K651|SAMD9_HUMAN Sterile alpha motif domain-containing protein 9 OS=Homo sapiens GN=SAMD9 PE=1 SV=1;>tr|C9JKF1|C9JKF1_HUMAN Sterile alpha motif domain-containing protein 9 (Fragment) OS=Homo sapiens GN=SAMD9 PE=1 SV=1	2	8	8	8	2	8	2	184.28	1589	6.4	1.4	343750000	22325000	0.0649455	15.3975
31	A0A087WUT6;O60841	A0A087WUT6;O60841	Eukaryotic translation initiation factor 5B	EIF5B	>tr|A0A087WUT6|A0A087WUT6_HUMAN Eukaryotic translation initiation factor 5B OS=Homo sapiens GN=EIF5B PE=1 SV=1;>sp|O60841|IF2P_HUMAN Eukaryotic translation initiation factor 5B OS=Homo sapiens GN=EIF5B PE=1 SV=4	2	9	9	9	2	9	2	138.68	1220	11.7	1.5	479290000	31351000	0.0654113	15.2879
1116	P62701;C9JEH7;P22090;Q8TD47	P62701;C9JEH7;P22090	40S ribosomal protein S4, X isoform;40S ribosomal protein S4, Y isoform 1	RPS4X;RPS4Y1	>sp|P62701|RS4X_HUMAN 40S ribosomal protein S4, X isoform OS=Homo sapiens GN=RPS4X PE=1 SV=2;>tr|C9JEH7|C9JEH7_HUMAN 40S ribosomal protein S4, Y isoform 1 (Fragment) OS=Homo sapiens GN=RPS4Y1 PE=1 SV=1;>sp|P22090|RS4Y1_HUMAN 40S ribosomal protein S4, Y iso	4	12	12	12	10	12	10	29.597	263	42.6	38	7435500000	489350000	0.0658127	15.1946
1221	Q5STU3;Q13838;Q13838-2;F6S4E6;A0A0A0MT12;F6TRA5;F6WLT2;A0A140T9X3;A0A0G2JJZ9;O00148;A0A140T9L4;A0A140T973;A0A140T9K1;A0A140T996;K7EQN7;O00148-3;O00148-2;A0A140T9X9;F6UJC5;A0A140TA18;K7EPJ3;K7EN69;F6QYI9;A0A0G2JJL7;F6R6M7;A0A140T9K2;K7ENP6;A0A0D9SEM9;A0A0G2JHN7;A0A140T9N3;K7EL56;K7EIL8;F6U6E2;F6S2B7;F6SXL5;H0Y400	Q5STU3;Q13838;Q13838-2;F6S4E6;A0A0A0MT12;F6TRA5;F6WLT2;A0A140T9X3;A0A0G2JJZ9;O00148;A0A140T9L4;A0A140T973;A0A140T9K1;A0A140T996;K7EQN7;O00148-3;O00148-2;A0A140T9X9;F6UJC5;A0A140TA18	Spliceosome RNA helicase DDX39B;ATP-dependent RNA helicase DDX39A	DDX39B;DDX39A	>tr|Q5STU3|Q5STU3_HUMAN Spliceosome RNA helicase DDX39B OS=Homo sapiens GN=DDX39B PE=1 SV=2;>sp|Q13838|DX39B_HUMAN Spliceosome RNA helicase DDX39B OS=Homo sapiens GN=DDX39B PE=1 SV=1;>sp|Q13838-2|DX39B_HUMAN Isoform 2 of Spliceosome RNA helicase DDX39B OS=	36	7	7	6	3	6	3	48.825	425	10.6	6.1	386840000	25818000	0.0667408	14.9833
1487	Q9GZM7-3;Q9GZM7;F6SDV2	Q9GZM7-3;Q9GZM7;F6SDV2	Tubulointerstitial nephritis antigen-like	TINAGL1	>sp|Q9GZM7-3|TINAL_HUMAN Isoform 3 of Tubulointerstitial nephritis antigen-like OS=Homo sapiens GN=TINAGL1;>sp|Q9GZM7|TINAL_HUMAN Tubulointerstitial nephritis antigen-like OS=Homo sapiens GN=TINAGL1 PE=1 SV=1;>tr|F6SDV2|F6SDV2_HUMAN Tubulointerstitial neph	3	3	3	3	1	3	1	48.807	436	8.3	3	138350000	9340100	0.0675107	14.8125
1350	Q7Z417	Q7Z417	Nuclear fragile X mental retardation-interacting protein 2	NUFIP2	>sp|Q7Z417|NUFP2_HUMAN Nuclear fragile X mental retardation-interacting protein 2 OS=Homo sapiens GN=NUFIP2 PE=1 SV=1	1	9	9	9	3	9	3	76.12	695	16.8	7.2	329030000	22222000	0.0675379	14.8065
477	F8W7C6;A0A087WV22;X1WI28;P27635;H7C123;H7C2C5;B8A6G2;A6QRI9;Q96L21	F8W7C6;A0A087WV22;X1WI28;P27635	60S ribosomal protein L10	RPL10	>tr|F8W7C6|F8W7C6_HUMAN 60S ribosomal protein L10 OS=Homo sapiens GN=RPL10 PE=1 SV=2;>tr|A0A087WV22|A0A087WV22_HUMAN 60S ribosomal protein L10 OS=Homo sapiens GN=RPL10 PE=1 SV=1;>tr|X1WI28|X1WI28_HUMAN 60S ribosomal protein L10 (Fragment) OS=Homo sapiens G	9	7	7	7	3	7	3	18.565	163	36.2	18.4	2833300000	192810000	0.0680514	14.6948
1023	P49411	P49411	Elongation factor Tu, mitochondrial	TUFM	>sp|P49411|EFTU_HUMAN Elongation factor Tu, mitochondrial OS=Homo sapiens GN=TUFM PE=1 SV=2	1	12	12	12	4	12	4	49.541	452	31.6	9.7	1083600000	73786000	0.0680934	14.6857
1137	P67775;P67775-2;P62714;H0YBN9;H0YC23;E5RHC1;E5RI56;E5RFI3;E5RHP4;E7ESG8	P67775;P67775-2;P62714	Serine/threonine-protein phosphatase 2A catalytic subunit alpha isoform;Serine/threonine-protein phosphatase 2A catalytic subunit beta isoform	PPP2CA;PPP2CB	>sp|P67775|PP2AA_HUMAN Serine/threonine-protein phosphatase 2A catalytic subunit alpha isoform OS=Homo sapiens GN=PPP2CA PE=1 SV=1;>sp|P67775-2|PP2AA_HUMAN Isoform 2 of Serine/threonine-protein phosphatase 2A catalytic subunit alpha isoform OS=Homo sapiens	10	5	5	5	2	5	2	35.594	309	22.7	8.4	419170000	28744000	0.0685736	14.5829
1069	P55795	P55795	Heterogeneous nuclear ribonucleoprotein H2;Heterogeneous nuclear ribonucleoprotein H2, N-terminally processed	HNRNPH2	>sp|P55795|HNRH2_HUMAN Heterogeneous nuclear ribonucleoprotein H2 OS=Homo sapiens GN=HNRNPH2 PE=1 SV=1	1	10	3	10	6	3	1	49.263	449	24.7	16.5	71115000	4926300	0.0692723	14.4358
1456	Q9BQA1-2;Q9BQA1;H0Y711	Q9BQA1-2;Q9BQA1;H0Y711	Methylosome protein 50	WDR77	>sp|Q9BQA1-2|MEP50_HUMAN Isoform 2 of Methylosome protein 50 OS=Homo sapiens GN=WDR77;>sp|Q9BQA1|MEP50_HUMAN Methylosome protein 50 OS=Homo sapiens GN=WDR77 PE=1 SV=1;>tr|H0Y711|H0Y711_HUMAN Methylosome protein 50 (Fragment) OS=Homo sapiens GN=WDR77 PE=1 S	3	2	2	2	1	2	1	29.651	278	7.9	5.4	80802000	5695800	0.0704908	14.1862
1325	Q6NUK1;Q6NUK1-2;H3BMI3;J3KN42	Q6NUK1;Q6NUK1-2	Calcium-binding mitochondrial carrier protein SCaMC-1	SLC25A24	>sp|Q6NUK1|SCMC1_HUMAN Calcium-binding mitochondrial carrier protein SCaMC-1 OS=Homo sapiens GN=SLC25A24 PE=1 SV=2;>sp|Q6NUK1-2|SCMC1_HUMAN Isoform 2 of Calcium-binding mitochondrial carrier protein SCaMC-1 OS=Homo sapiens GN=SLC25A24	4	8	8	8	2	8	2	53.354	477	17	3.4	314640000	22261000	0.0707507	14.1341
1553	Q9UG63;Q9UG63-2;C9JHK9;C9JZV3	Q9UG63;Q9UG63-2	ATP-binding cassette sub-family F member 2	ABCF2	>sp|Q9UG63|ABCF2_HUMAN ATP-binding cassette sub-family F member 2 OS=Homo sapiens GN=ABCF2 PE=1 SV=2;>sp|Q9UG63-2|ABCF2_HUMAN Isoform 2 of ATP-binding cassette sub-family F member 2 OS=Homo sapiens GN=ABCF2	4	5	5	5	1	5	1	71.289	623	10	1.8	191490000	13606000	0.0710533	14.0739
1018	P48729-3;P48729;P48729-2;D6REM4;E7ETM0;E5RG27;D6RGE5;U3KQ83;U3KPX3;H0Y9X2;U3KQK7;Q8N752	P48729-3;P48729;P48729-2;D6REM4;E7ETM0	Casein kinase I isoform alpha	CSNK1A1	>sp|P48729-3|KC1A_HUMAN Isoform 3 of Casein kinase I isoform alpha OS=Homo sapiens GN=CSNK1A1;>sp|P48729|KC1A_HUMAN Casein kinase I isoform alpha OS=Homo sapiens GN=CSNK1A1 PE=1 SV=2;>sp|P48729-2|KC1A_HUMAN Isoform 2 of Casein kinase I isoform alpha OS=Hom	12	6	6	5	4	5	4	37.567	325	17.8	12.9	480330000	34232000	0.0712677	14.0316
1252	Q14980;Q14980-4;Q14980-3;Q14980-2;A0A087WY61;F5H4J1;H0YFY6;F5H6Y5;K4DIE0;Q14980-5;F5H7R5;F5H4Y4;F5GWA2;F5GWK2;F5H073;F5H068;F8W6T3;F5H1L0;F5GZW1;F5H2F3;F5H3L6;F5H0Z7;F5H763	Q14980;Q14980-4;Q14980-3;Q14980-2;A0A087WY61	Nuclear mitotic apparatus protein 1	NUMA1	>sp|Q14980|NUMA1_HUMAN Nuclear mitotic apparatus protein 1 OS=Homo sapiens GN=NUMA1 PE=1 SV=2;>sp|Q14980-4|NUMA1_HUMAN Isoform Numa-s of Nuclear mitotic apparatus protein 1 OS=Homo sapiens GN=NUMA1;>sp|Q14980-3|NUMA1_HUMAN Isoform Numa-m of Nuclear mitotic	23	24	24	23	8	23	8	238.26	2115	13.3	4.6	1221700000	87130000	0.0713187	14.0216
905	P22695;H3BRG4;H3BSJ9;H3BUE4;H3BUI9;H3BP04;A0A087WVZ4	P22695;H3BRG4;H3BSJ9	Cytochrome b-c1 complex subunit 2, mitochondrial	UQCRC2	>sp|P22695|QCR2_HUMAN Cytochrome b-c1 complex subunit 2, mitochondrial OS=Homo sapiens GN=UQCRC2 PE=1 SV=3;>tr|H3BRG4|H3BRG4_HUMAN Cytochrome b-c1 complex subunit 2, mitochondrial OS=Homo sapiens GN=UQCRC2 PE=1 SV=1;>tr|H3BSJ9|H3BSJ9_HUMAN Cytochrome b-c1	7	6	6	6	3	6	3	48.442	453	17.9	11.5	613510000	43964000	0.0716598	13.9548
1520	Q9NS69	Q9NS69	Mitochondrial import receptor subunit TOM22 homolog	TOMM22	>sp|Q9NS69|TOM22_HUMAN Mitochondrial import receptor subunit TOM22 homolog OS=Homo sapiens GN=TOMM22 PE=1 SV=3	1	3	3	3	1	3	1	15.521	142	40.8	14.8	168240000	12098000	0.0719092	13.9064
862	P14324-2;P14324;A0A087WTP2;A0A087X1D8;A0A087X090;A0A087WVN4	P14324-2;P14324;A0A087WTP2;A0A087X1D8;A0A087X090;A0A087WVN4	Farnesyl pyrophosphate synthase	FDPS	>sp|P14324-2|FPPS_HUMAN Isoform 2 of Farnesyl pyrophosphate synthase OS=Homo sapiens GN=FDPS;>sp|P14324|FPPS_HUMAN Farnesyl pyrophosphate synthase OS=Homo sapiens GN=FDPS PE=1 SV=4;>tr|A0A087WTP2|A0A087WTP2_HUMAN Farnesyl pyrophosphate synthase OS=Homo sap	6	2	2	2	1	2	1	40.532	353	7.6	2.5	186090000	13512000	0.07261	13.7722
1321	Q5VV42;Q5VV42-2	Q5VV42;Q5VV42-2	Threonylcarbamoyladenosine tRNA methylthiotransferase	CDKAL1	>sp|Q5VV42|CDKAL_HUMAN Threonylcarbamoyladenosine tRNA methylthiotransferase OS=Homo sapiens GN=CDKAL1 PE=1 SV=1;>sp|Q5VV42-2|CDKAL_HUMAN Isoform 2 of Threonylcarbamoyladenosine tRNA methylthiotransferase OS=Homo sapiens GN=CDKAL1	2	5	5	5	2	5	2	65.111	579	12.1	5.7	212780000	15466000	0.0726854	13.7579
1101	P62191;P62191-2;G3V4X1	P62191;P62191-2	26S protease regulatory subunit 4	PSMC1	>sp|P62191|PRS4_HUMAN 26S protease regulatory subunit 4 OS=Homo sapiens GN=PSMC1 PE=1 SV=1;>sp|P62191-2|PRS4_HUMAN Isoform 2 of 26S protease regulatory subunit 4 OS=Homo sapiens GN=PSMC1	3	8	8	8	2	8	2	49.184	440	22.7	5.5	507040000	36882000	0.0727398	13.7476
919	P26196;Q8IV96	P26196	Probable ATP-dependent RNA helicase DDX6	DDX6	>sp|P26196|DDX6_HUMAN Probable ATP-dependent RNA helicase DDX6 OS=Homo sapiens GN=DDX6 PE=1 SV=2	2	4	4	4	2	4	2	54.416	483	11.8	4.3	216810000	15926000	0.073456	13.6136
1490	Q9H0D6;Q9H0D6-2	Q9H0D6;Q9H0D6-2	5-3 exoribonuclease 2	XRN2	>sp|Q9H0D6|XRN2_HUMAN 5-3 exoribonuclease 2 OS=Homo sapiens GN=XRN2 PE=1 SV=1;>sp|Q9H0D6-2|XRN2_HUMAN Isoform 2 of 5-3 exoribonuclease 2 OS=Homo sapiens GN=XRN2	2	5	5	5	3	5	3	108.58	950	6.2	3.7	329010000	24199000	0.073551	13.596
19	A0A087WTT6;P62273;P62273-2	A0A087WTT6;P62273;P62273-2	40S ribosomal protein S29	RPS29	>tr|A0A087WTT6|A0A087WTT6_HUMAN 40S ribosomal protein S29 OS=Homo sapiens GN=RPS29 PE=1 SV=1;>sp|P62273|RS29_HUMAN 40S ribosomal protein S29 OS=Homo sapiens GN=RPS29 PE=1 SV=2;>sp|P62273-2|RS29_HUMAN Isoform 2 of 40S ribosomal protein S29 OS=Homo sapiens G	3	1	1	1	1	1	1	6.1152	53	13.2	13.2	125220000	9210500	0.0735545	13.5954
1406	Q92522	Q92522	Histone H1x	H1FX	>sp|Q92522|H1X_HUMAN Histone H1x OS=Homo sapiens GN=H1FX PE=1 SV=1	1	3	3	3	2	3	2	22.487	213	18.8	14.1	342520000	25254000	0.07373	13.563
1451	Q99832-3;Q99832;Q99832-2;Q99832-4;F8WAM2	Q99832-3;Q99832;Q99832-2;Q99832-4	T-complex protein 1 subunit eta	CCT7	>sp|Q99832-3|TCPH_HUMAN Isoform 3 of T-complex protein 1 subunit eta OS=Homo sapiens GN=CCT7;>sp|Q99832|TCPH_HUMAN T-complex protein 1 subunit eta OS=Homo sapiens GN=CCT7 PE=1 SV=2;>sp|Q99832-2|TCPH_HUMAN Isoform 2 of T-complex protein 1 subunit eta OS=Hom	5	5	5	5	2	5	2	54.804	499	11	4.2	208450000	15460000	0.0741665	13.4832
1291	Q16658	Q16658	Fascin	FSCN1	>sp|Q16658|FSCN1_HUMAN Fascin OS=Homo sapiens GN=FSCN1 PE=1 SV=3	1	9	9	9	1	9	1	54.529	493	18.5	1.6	1511500000	112250000	0.074264	13.4655
1275	Q15477;H7C5N0;F8WDE8;H7C4L3;B4E0B4	Q15477	Helicase SKI2W	SKIV2L	>sp|Q15477|SKIV2_HUMAN Helicase SKI2W OS=Homo sapiens GN=SKIV2L PE=1 SV=3	5	5	5	5	1	5	1	137.75	1246	6.2	1.4	109780000	8250200	0.0751521	13.3063
1223	Q14011;K7ENX8;K7ELV6;K7EJV5;K7ELT6;K7EJV1;K7EMY9;K7EPM4;K7ER40;K7EQR7;D6W5Y5;Q14011-2	Q14011;K7ENX8;K7ELV6;K7EJV5;K7ELT6;K7EJV1;K7EMY9;K7EPM4;K7ER40;K7EQR7;D6W5Y5;Q14011-2	Cold-inducible RNA-binding protein	CIRBP	>sp|Q14011|CIRBP_HUMAN Cold-inducible RNA-binding protein OS=Homo sapiens GN=CIRBP PE=1 SV=1;>tr|K7ENX8|K7ENX8_HUMAN Cold-inducible RNA-binding protein (Fragment) OS=Homo sapiens GN=CIRBP PE=1 SV=2;>tr|K7ELV6|K7ELV6_HUMAN Cold-inducible RNA-binding protein	12	3	3	3	2	3	2	18.648	172	20.9	14.5	252760000	19246000	0.0761434	13.1331
1203	Q13123;Q9H4P6;E7EQZ7;D6REL4;D6RCQ4;D6RAY9;A0A0C4DGW5	Q13123;Q9H4P6;E7EQZ7;D6REL4	Protein Red	IK	>sp|Q13123|RED_HUMAN Protein Red OS=Homo sapiens GN=IK PE=1 SV=3;>tr|Q9H4P6|Q9H4P6_HUMAN Clone TCCCIA00142 mRNA sequence OS=Homo sapiens GN=IK PE=1 SV=1;>tr|E7EQZ7|E7EQZ7_HUMAN Protein Red (Fragment) OS=Homo sapiens GN=IK PE=1 SV=1;>tr|D6REL4|D6REL4_HUMAN	7	5	5	5	2	5	2	65.601	557	9	2.9	224810000	17175000	0.0763978	13.0894
870	P15924;P15924-3;P15924-2	P15924;P15924-3;P15924-2	Desmoplakin	DSP	>sp|P15924|DESP_HUMAN Desmoplakin OS=Homo sapiens GN=DSP PE=1 SV=3;>sp|P15924-3|DESP_HUMAN Isoform DSPIa of Desmoplakin OS=Homo sapiens GN=DSP;>sp|P15924-2|DESP_HUMAN Isoform DPII of Desmoplakin OS=Homo sapiens GN=DSP	3	111	111	107	55	107	55	331.77	2871	37.1	19.7	27260000000	2143700000	0.078639	12.7163
977	P38159;P38159-2;H0Y6E7;H3BT71;Q96E39;H3BR27;H3BUY5;P38159-3;H3BNC1;O75526;Q8N7X1	P38159;P38159-2;H0Y6E7;H3BT71;Q96E39	RNA-binding motif protein, X chromosome;RNA-binding motif protein, X chromosome, N-terminally processed;RNA binding motif protein, X-linked-like-1	RBMX;RBMXL1	>sp|P38159|RBMX_HUMAN RNA-binding motif protein, X chromosome OS=Homo sapiens GN=RBMX PE=1 SV=3;>sp|P38159-2|RBMX_HUMAN Isoform 2 of RNA-binding motif protein, X chromosome OS=Homo sapiens GN=RBMX;>tr|H0Y6E7|H0Y6E7_HUMAN RNA-binding motif protein, X chromo	11	9	9	9	5	9	5	42.331	391	24.3	14.3	2456100000	195830000	0.0797321	12.542
185	A5YKK6-2;A5YKK6;A5YKK6-3;A5YKK6-4;B5MDN3;H3BR89;H3BMH0;H3BMZ2	A5YKK6-2;A5YKK6;A5YKK6-3;A5YKK6-4	CCR4-NOT transcription complex subunit 1	CNOT1	>sp|A5YKK6-2|CNOT1_HUMAN Isoform 2 of CCR4-NOT transcription complex subunit 1 OS=Homo sapiens GN=CNOT1;>sp|A5YKK6|CNOT1_HUMAN CCR4-NOT transcription complex subunit 1 OS=Homo sapiens GN=CNOT1 PE=1 SV=2;>sp|A5YKK6-3|CNOT1_HUMAN Isoform 3 of CCR4-NOT transc	8	8	8	8	3	8	3	266.38	2371	3.8	1.5	205000000	16407000	0.0800341	12.4947
883	P17812;P17812-2	P17812;P17812-2	CTP synthase 1	CTPS1	>sp|P17812|PYRG1_HUMAN CTP synthase 1 OS=Homo sapiens GN=CTPS1 PE=1 SV=2;>sp|P17812-2|PYRG1_HUMAN Isoform 2 of CTP synthase 1 OS=Homo sapiens GN=CTPS1	2	6	6	6	2	6	2	66.69	591	11.8	4.1	237170000	19029000	0.0802336	12.4636
3	A0A024R571;Q9H4M9;C9JC03;C9J2Z4;C9JIJ3;C9IZH1;C9JDQ8;Q9NZN4	A0A024R571;Q9H4M9;C9JC03;C9J2Z4	EH domain-containing protein 1	EHD1	>tr|A0A024R571|A0A024R571_HUMAN EH domain-containing protein 1 OS=Homo sapiens GN=EHD1 PE=1 SV=1;>sp|Q9H4M9|EHD1_HUMAN EH domain-containing protein 1 OS=Homo sapiens GN=EHD1 PE=1 SV=2;>tr|C9JC03|C9JC03_HUMAN EH domain-containing protein 1 (Fragment) OS=Hom	8	6	5	6	3	5	2	61.927	548	12.8	6.2	382990000	30826000	0.0804877	12.4243
875	P16615-5;P16615-2;P16615-3;P16615-4;P16615;H7C5W9	P16615-5;P16615-2;P16615-3;P16615-4;P16615;H7C5W9	Sarcoplasmic/endoplasmic reticulum calcium ATPase 2	ATP2A2	>sp|P16615-5|AT2A2_HUMAN Isoform 5 of Sarcoplasmic/endoplasmic reticulum calcium ATPase 2 OS=Homo sapiens GN=ATP2A2;>sp|P16615-2|AT2A2_HUMAN Isoform 2 of Sarcoplasmic/endoplasmic reticulum calcium ATPase 2 OS=Homo sapiens GN=ATP2A2;>sp|P16615-3|AT2A2_HUMAN	6	5	5	5	2	5	2	109.73	997	5.3	2.1	246390000	19890000	0.0807257	12.3876
30	E7ETK0;A0A087WUS0;P62847-2;P62847-3;P62847;P62847-4	E7ETK0;A0A087WUS0;P62847-2;P62847-3;P62847;P62847-4	40S ribosomal protein S24	RPS24	>tr|E7ETK0|E7ETK0_HUMAN 40S ribosomal protein S24 OS=Homo sapiens GN=RPS24 PE=1 SV=1;>tr|A0A087WUS0|A0A087WUS0_HUMAN 40S ribosomal protein S24 OS=Homo sapiens GN=RPS24 PE=1 SV=1;>sp|P62847-2|RS24_HUMAN Isoform 2 of 40S ribosomal protein S24 OS=Homo sapiens	6	3	3	3	2	3	2	15.197	131	26	19.8	600790000	48666000	0.0810033	12.3452
801	P06737-2;P06737;E9PK47;P11217-2;P11217;H0Y4Z6	P06737-2;P06737;E9PK47	Glycogen phosphorylase, liver form;Phosphorylase	PYGL	>sp|P06737-2|PYGL_HUMAN Isoform 2 of Glycogen phosphorylase, liver form OS=Homo sapiens GN=PYGL;>sp|P06737|PYGL_HUMAN Glycogen phosphorylase, liver form OS=Homo sapiens GN=PYGL PE=1 SV=4;>tr|E9PK47|E9PK47_HUMAN Alpha-1,4 glucan phosphorylase OS=Homo sapien	6	17	14	17	4	14	3	93.133	813	21.9	4.6	1411900000	114560000	0.0811389	12.3245
1040	P50990-2;P50990;P50990-3;H7C4C8;H7C2U0	P50990-2;P50990;P50990-3	T-complex protein 1 subunit theta	CCT8	>sp|P50990-2|TCPQ_HUMAN Isoform 2 of T-complex protein 1 subunit theta OS=Homo sapiens GN=CCT8;>sp|P50990|TCPQ_HUMAN T-complex protein 1 subunit theta OS=Homo sapiens GN=CCT8 PE=1 SV=4;>sp|P50990-3|TCPQ_HUMAN Isoform 3 of T-complex protein 1 subunit theta	5	9	9	8	2	8	2	57.645	529	18	4.9	230250000	18847000	0.0818545	12.2168
1491	Q9H0S4-2;Q9H0S4;F5H1N9	Q9H0S4-2;Q9H0S4	Probable ATP-dependent RNA helicase DDX47	DDX47	>sp|Q9H0S4-2|DDX47_HUMAN Isoform 2 of Probable ATP-dependent RNA helicase DDX47 OS=Homo sapiens GN=DDX47;>sp|Q9H0S4|DDX47_HUMAN Probable ATP-dependent RNA helicase DDX47 OS=Homo sapiens GN=DDX47 PE=1 SV=1	3	3	3	3	2	3	2	45.169	406	8.1	5.9	122140000	10055000	0.0823236	12.1472
782	P04406;P04406-2;E7EUT5;O14556	P04406;P04406-2;E7EUT5	Glyceraldehyde-3-phosphate dehydrogenase	GAPDH	>sp|P04406|G3P_HUMAN Glyceraldehyde-3-phosphate dehydrogenase OS=Homo sapiens GN=GAPDH PE=1 SV=3;>sp|P04406-2|G3P_HUMAN Isoform 2 of Glyceraldehyde-3-phosphate dehydrogenase OS=Homo sapiens GN=GAPDH;>tr|E7EUT5|E7EUT5_HUMAN Glyceraldehyde-3-phosphate dehydr	4	13	13	13	11	13	11	36.053	335	48.1	40.6	15554000000	1283200000	0.0824997	12.1213
36	A0A087WV73;P46087-3;P46087-2;P46087;P46087-4;F5GYR3;F5H5X6	A0A087WV73;P46087-3;P46087-2;P46087;P46087-4;F5GYR3	Probable 28S rRNA (cytosine(4447)-C(5))-methyltransferase	NOP2	>tr|A0A087WV73|A0A087WV73_HUMAN Probable 28S rRNA (cytosine(4447)-C(5))-methyltransferase OS=Homo sapiens GN=NOP2 PE=1 SV=1;>sp|P46087-3|NOP2_HUMAN Isoform 3 of Probable 28S rRNA (cytosine(4447)-C(5))-methyltransferase OS=Homo sapiens GN=NOP2;>sp|P46087-2|	7	6	6	6	1	6	1	94.095	855	8.2	1.6	163600000	13544000	0.0827873	12.0791
153	A0A0D9SFB3;A0A0D9SG12;A0A0D9SF53;O00571-2;O00571;O15523-2;O15523;O15523-3;A0A0J9YVQ7;A0A087WVZ1;A0A0J9YYH6;C9J081;B4DLA0;C9J8G5;A0A087WX09;D6RCM4;Q9NQI0-3;Q9NQI0-2;Q9NQI0-4;Q9NQI0;H0Y960	A0A0D9SFB3;A0A0D9SG12;A0A0D9SF53;O00571-2;O00571;O15523-2;O15523	ATP-dependent RNA helicase DDX3X;ATP-dependent RNA helicase DDX3Y	DDX3X;DDX3Y	>tr|A0A0D9SFB3|A0A0D9SFB3_HUMAN ATP-dependent RNA helicase DDX3X OS=Homo sapiens GN=DDX3X PE=1 SV=1;>tr|A0A0D9SG12|A0A0D9SG12_HUMAN ATP-dependent RNA helicase DDX3X OS=Homo sapiens GN=DDX3X PE=1 SV=1;>tr|A0A0D9SF53|A0A0D9SF53_HUMAN ATP-dependent RNA helica	21	23	22	23	16	22	15	70.839	640	38.1	28	8501600000	704030000	0.0828115	12.0756
1135	P63244;J3KPE3;D6RHH4;H0Y8W2;D6RFX4;H0YAF8;D6R9Z1;H0YAM7;D6RAC2;D6R9L0;D6REE5;D6RFZ9;D6RAU2;E9PD14;H0Y8R5;D6RBD0;D6RHJ5;D6RF23;D6RGK8;H0Y9P0;D6R909;D6RDI0	P63244;J3KPE3;D6RHH4;H0Y8W2;D6RFX4;H0YAF8;D6R9Z1;H0YAM7;D6RAC2;D6R9L0;D6REE5;D6RFZ9	Guanine nucleotide-binding protein subunit beta-2-like 1;Guanine nucleotide-binding protein subunit beta-2-like 1, N-terminally processed	GNB2L1	>sp|P63244|RACK1_HUMAN Receptor of activated protein C kinase 1 OS=Homo sapiens GN=RACK1 PE=1 SV=3;>tr|J3KPE3|J3KPE3_HUMAN Receptor of-activated protein C kinase 1 OS=Homo sapiens GN=RACK1 PE=1 SV=1;>tr|D6RHH4|D6RHH4_HUMAN Receptor of-activated protein C k	22	12	12	12	6	12	6	35.076	317	42.9	24.6	3318100000	275250000	0.0829541	12.0549
1180	Q07666-2;Q07666;Q07666-3;Q5VWX1;O75525-2;O75525	Q07666-2;Q07666;Q07666-3	KH domain-containing, RNA-binding, signal transduction-associated protein 1	KHDRBS1	>sp|Q07666-2|KHDR1_HUMAN Isoform 2 of KH domain-containing, RNA-binding, signal transduction-associated protein 1 OS=Homo sapiens GN=KHDRBS1;>sp|Q07666|KHDR1_HUMAN KH domain-containing, RNA-binding, signal transduction-associated protein 1 OS=Homo sapiens	6	5	5	5	4	5	4	45.86	418	11	8.9	1938600000	160900000	0.082998	12.0485
726	O75746;O75746-2;F8W9J0;H0YFB2;B4DGK6	O75746;O75746-2	Calcium-binding mitochondrial carrier protein Aralar1	SLC25A12	>sp|O75746|CMC1_HUMAN Calcium-binding mitochondrial carrier protein Aralar1 OS=Homo sapiens GN=SLC25A12 PE=1 SV=2;>sp|O75746-2|CMC1_HUMAN Isoform 2 of Calcium-binding mitochondrial carrier protein Aralar1 OS=Homo sapiens GN=SLC25A12	5	6	3	6	4	3	1	74.761	678	10.9	6.3	56827000	4724200	0.083133	12.0289
1028	P49674;B0QY35;B0QY34;B0QY36;H0Y5S9;H0Y682	P49674;B0QY35;B0QY34;B0QY36	Casein kinase I isoform epsilon	CSNK1E	>sp|P49674|KC1E_HUMAN Casein kinase I isoform epsilon OS=Homo sapiens GN=CSNK1E PE=1 SV=1;>tr|B0QY35|B0QY35_HUMAN Casein kinase I isoform epsilon OS=Homo sapiens GN=CSNK1E PE=1 SV=1;>tr|B0QY34|B0QY34_HUMAN Casein kinase I isoform epsilon OS=Homo sapiens GN	6	7	2	7	1	2	0	47.315	416	16.6	2.2	595520000	49529000	0.0831693	12.0237
921	P26373;P26373-2;J3KS98;J3QSB4;H3BUK8;H3BTH3	P26373;P26373-2	60S ribosomal protein L13	RPL13	>sp|P26373|RL13_HUMAN 60S ribosomal protein L13 OS=Homo sapiens GN=RPL13 PE=1 SV=4;>sp|P26373-2|RL13_HUMAN Isoform 2 of 60S ribosomal protein L13 OS=Homo sapiens GN=RPL13	6	9	9	9	6	9	6	24.261	211	35.1	23.2	4570800000	382860000	0.0837621	11.9386
562	H7C3P7;P11233	H7C3P7;P11233	Ras-related protein Ral-A	RALA	>tr|H7C3P7|H7C3P7_HUMAN Ras-related protein Ral-A (Fragment) OS=Homo sapiens GN=RALA PE=1 SV=1;>sp|P11233|RALA_HUMAN Ras-related protein Ral-A OS=Homo sapiens GN=RALA PE=1 SV=1	2	2	2	2	1	2	1	18.26	164	17.7	9.1	76977000	6475600	0.0841238	11.8872
1242	Q14669-4;Q14669;Q14669-2;Q14669-3	Q14669-4;Q14669;Q14669-2;Q14669-3	E3 ubiquitin-protein ligase TRIP12	TRIP12	>sp|Q14669-4|TRIPC_HUMAN Isoform 4 of E3 ubiquitin-protein ligase TRIP12 OS=Homo sapiens GN=TRIP12;>sp|Q14669|TRIPC_HUMAN E3 ubiquitin-protein ligase TRIP12 OS=Homo sapiens GN=TRIP12 PE=1 SV=1;>sp|Q14669-2|TRIPC_HUMAN Isoform 2 of E3 ubiquitin-protein liga	4	2	2	2	1	2	1	192.07	1722	1.6	0.9	15314000	1289300	0.0841909	11.8778
1118	P62753;A2A3R5;A2A3R7	P62753;A2A3R5;A2A3R7	40S ribosomal protein S6	RPS6	>sp|P62753|RS6_HUMAN 40S ribosomal protein S6 OS=Homo sapiens GN=RPS6 PE=1 SV=1;>tr|A2A3R5|A2A3R5_HUMAN 40S ribosomal protein S6 OS=Homo sapiens GN=RPS6 PE=1 SV=1;>tr|A2A3R7|A2A3R7_HUMAN 40S ribosomal protein S6 OS=Homo sapiens GN=RPS6 PE=1 SV=1	3	8	8	8	4	8	4	28.68	249	30.9	18.1	3559700000	301130000	0.0845942	11.8211
1300	Q3KQU3-2;Q3KQU3-4;Q3KQU3;E9PLH3;C9JIR3	Q3KQU3-2;Q3KQU3-4;Q3KQU3;E9PLH3;C9JIR3	MAP7 domain-containing protein 1	MAP7D1	>sp|Q3KQU3-2|MA7D1_HUMAN Isoform 2 of MAP7 domain-containing protein 1 OS=Homo sapiens GN=MAP7D1;>sp|Q3KQU3-4|MA7D1_HUMAN Isoform 4 of MAP7 domain-containing protein 1 OS=Homo sapiens GN=MAP7D1;>sp|Q3KQU3|MA7D1_HUMAN MAP7 domain-containing protein 1 OS=Hom	5	2	2	2	1	2	1	88.725	803	3.7	1.7	85433000	7242000	0.0847682	11.7969
1073	P56537;B7ZBH1;A0A0U1RQV5;P56537-2	P56537;B7ZBH1	Eukaryotic translation initiation factor 6	EIF6	>sp|P56537|IF6_HUMAN Eukaryotic translation initiation factor 6 OS=Homo sapiens GN=EIF6 PE=1 SV=1;>tr|B7ZBH1|B7ZBH1_HUMAN Eukaryotic translation initiation factor 6 (Fragment) OS=Homo sapiens GN=EIF6 PE=1 SV=1	4	4	4	4	2	4	2	26.599	245	21.6	8.6	339890000	28850000	0.0848804	11.7813
918	P25705;P25705-2;P25705-3;K7EK77;K7ERX7;K7ENJ4;K7EJP1;K7EQH4;K7ESA0	P25705;P25705-2;P25705-3;K7EK77;K7ERX7;K7ENJ4	ATP synthase subunit alpha, mitochondrial	ATP5A1	>sp|P25705|ATPA_HUMAN ATP synthase subunit alpha, mitochondrial OS=Homo sapiens GN=ATP5A1 PE=1 SV=1;>sp|P25705-2|ATPA_HUMAN Isoform 2 of ATP synthase subunit alpha, mitochondrial OS=Homo sapiens GN=ATP5A1;>sp|P25705-3|ATPA_HUMAN Isoform 3 of ATP synthase s	9	14	14	13	9	13	9	59.75	553	25.3	18.3	2695100000	231620000	0.0859412	11.6359
170	A0A0J9YWL0;Q9Y4K1;Q9Y4K1-2;Q96QW7	A0A0J9YWL0;Q9Y4K1	Absent in melanoma 1 protein	AIM1	>tr|A0A0J9YWL0|A0A0J9YWL0_HUMAN Absent in melanoma 1 protein OS=Homo sapiens GN=AIM1 PE=1 SV=1;>sp|Q9Y4K1|AIM1_HUMAN Absent in melanoma 1 protein OS=Homo sapiens GN=AIM1 PE=1 SV=3	4	38	38	37	22	37	22	231.71	2131	23.9	14.2	6146000000	532690000	0.0866726	11.5377
630	M0R117;Q02543;M0R3D6;M0R1A7;M0R0P7	M0R117;Q02543;M0R3D6;M0R1A7;M0R0P7	60S ribosomal protein L18a	RPL18A	>tr|M0R117|M0R117_HUMAN 60S ribosomal protein L18a OS=Homo sapiens GN=RPL18A PE=1 SV=1;>sp|Q02543|RL18A_HUMAN 60S ribosomal protein L18a OS=Homo sapiens GN=RPL18A PE=1 SV=2;>tr|M0R3D6|M0R3D6_HUMAN 60S ribosomal protein L18a (Fragment) OS=Homo sapiens GN=RP	5	7	7	7	2	7	2	18.079	154	44.2	14.3	835560000	72737000	0.0870518	11.4874
785	P04844-2;P04844;H0Y5M1;Q5JYR4;Q5JYR7	P04844-2;P04844	Dolichyl-diphosphooligosaccharide--protein glycosyltransferase subunit 2	RPN2	>sp|P04844-2|RPN2_HUMAN Isoform 2 of Dolichyl-diphosphooligosaccharide--protein glycosyltransferase subunit 2 OS=Homo sapiens GN=RPN2;>sp|P04844|RPN2_HUMAN Dolichyl-diphosphooligosaccharide--protein glycosyltransferase subunit 2 OS=Homo sapiens GN=RPN2 PE=	5	3	3	2	2	2	2	67.723	615	6	3.6	390870000	34389000	0.0879807	11.3661
1297	Q2TAY7-2;Q2TAY7	Q2TAY7-2;Q2TAY7	WD40 repeat-containing protein SMU1;WD40 repeat-containing protein SMU1, N-terminally processed	SMU1	>sp|Q2TAY7-2|SMU1_HUMAN Isoform 2 of WD40 repeat-containing protein SMU1 OS=Homo sapiens GN=SMU1;>sp|Q2TAY7|SMU1_HUMAN WD40 repeat-containing protein SMU1 OS=Homo sapiens GN=SMU1 PE=1 SV=2	2	2	2	2	1	2	1	39.343	352	4.8	2.3	127630000	11344000	0.0888819	11.2509
1197	Q12906-4;Q12906-6;Q12906-7	Q12906-4;Q12906-6;Q12906-7	Interleukin enhancer-binding factor 3	ILF3	>sp|Q12906-4|ILF3_HUMAN Isoform 4 of Interleukin enhancer-binding factor 3 OS=Homo sapiens GN=ILF3;>sp|Q12906-6|ILF3_HUMAN Isoform 6 of Interleukin enhancer-binding factor 3 OS=Homo sapiens GN=ILF3;>sp|Q12906-7|ILF3_HUMAN Isoform 7 of Interleukin enhancer-	3	19	1	19	13	1	0	75.508	698	35.4	22.6	7034800000	628640000	0.0893615	11.1905
811	Q5JP53;P07437;Q5ST81;A0A075B736;Q5SQY0;A6NNZ2;M0R1I1	Q5JP53;P07437;Q5ST81	Tubulin beta chain	TUBB	>tr|Q5JP53|Q5JP53_HUMAN Tubulin beta chain OS=Homo sapiens GN=TUBB PE=1 SV=1;>sp|P07437|TBB5_HUMAN Tubulin beta chain OS=Homo sapiens GN=TUBB PE=1 SV=2;>tr|Q5ST81|Q5ST81_HUMAN Tubulin beta chain OS=Homo sapiens GN=TUBB PE=1 SV=1	7	14	2	14	11	2	2	47.766	426	40.1	29.6	4029500000	361340000	0.0896737	11.1515
143	G3V5D9;A0A0C4DGK8;G3V5M0;G3V359;G3V3C7;G3V5Q1;G3V3M6;P27695;G3V3Y6;H7C4A8	G3V5D9;A0A0C4DGK8;G3V5M0;G3V359;G3V3C7;G3V5Q1;G3V3M6;P27695;G3V3Y6;H7C4A8	DNA-(apurinic or apyrimidinic site) lyase;DNA-(apurinic or apyrimidinic site) lyase, mitochondrial	APEX1	>tr|G3V5D9|G3V5D9_HUMAN DNA-(apurinic or apyrimidinic site) lyase (Fragment) OS=Homo sapiens GN=APEX1 PE=1 SV=7;>tr|A0A0C4DGK8|A0A0C4DGK8_HUMAN DNA-(apurinic or apyrimidinic site) lyase (Fragment) OS=Homo sapiens GN=APEX1 PE=1 SV=1;>tr|G3V5M0|G3V5M0_HUMAN	10	2	2	2	1	2	1	11.804	108	25	15.7	133100000	12145000	0.0912472	10.9592
1123	P62873-2;P62873;F6X3N5;F6UT28;B1AKQ8;B3KVK2;F5H8J8;F5H100;F5H0S8;E9PCP0;P16520-2;P16520	P62873-2;P62873;F6X3N5;F6UT28;B1AKQ8	Guanine nucleotide-binding protein G(I)/G(S)/G(T) subunit beta-1	GNB1	>sp|P62873-2|GBB1_HUMAN Isoform 2 of Guanine nucleotide-binding protein G(I)/G(S)/G(T) subunit beta-1 OS=Homo sapiens GN=GNB1;>sp|P62873|GBB1_HUMAN Guanine nucleotide-binding protein G(I)/G(S)/G(T) subunit beta-1 OS=Homo sapiens GN=GNB1 PE=1 SV=3;>tr|F6X3N	12	7	4	7	4	4	2	36.297	332	21.1	13.9	295530000	27079000	0.0916286	10.9136
1607	Q9Y5S2;H0YLY0	Q9Y5S2	Serine/threonine-protein kinase MRCK beta	CDC42BPB	>sp|Q9Y5S2|MRCKB_HUMAN Serine/threonine-protein kinase MRCK beta OS=Homo sapiens GN=CDC42BPB PE=1 SV=2	2	3	3	3	1	3	1	194.31	1711	1.9	0.6	30073000	2784100	0.0925781	10.8017
1025	P49590-2;P49590;D6RJE6;B4DQ67;B3KWE1;P12081-3;P12081-2;P12081-4;P12081	P49590-2;P49590;D6RJE6;B4DQ67;B3KWE1;P12081-3;P12081-2;P12081-4;P12081	Probable histidine--tRNA ligase, mitochondrial;Histidine--tRNA ligase, cytoplasmic	HARS2;HARS	>sp|P49590-2|SYHM_HUMAN Isoform 2 of Probable histidine--tRNA ligase, mitochondrial OS=Homo sapiens GN=HARS2;>sp|P49590|SYHM_HUMAN Probable histidine--tRNA ligase, mitochondrial OS=Homo sapiens GN=HARS2 PE=1 SV=1;>tr|D6RJE6|D6RJE6_HUMAN Probable histidine-	9	2	2	2	1	2	1	54.114	481	4.2	1.9	176650000	16502000	0.0934164	10.7048
1472	Q9BVP2-2;Q9BVP2;C9JYH9;C9JZT7;B4DMU5	Q9BVP2-2;Q9BVP2	Guanine nucleotide-binding protein-like 3	GNL3	>sp|Q9BVP2-2|GNL3_HUMAN Isoform 2 of Guanine nucleotide-binding protein-like 3 OS=Homo sapiens GN=GNL3;>sp|Q9BVP2|GNL3_HUMAN Guanine nucleotide-binding protein-like 3 OS=Homo sapiens GN=GNL3 PE=1 SV=2	5	5	5	5	2	5	2	60.54	537	9.7	3.4	202440000	19090000	0.0942995	10.6045
1141	P68363;Q71U36-2;Q71U36;F5H5D3;Q9BQE3;P68363-2;Q13748;Q13748-2;Q6PEY2;F8VQQ4;F8VVB9;F8VRZ4;F8VS66;F8VWV9;F8VX09;F8VRK0;F8VXZ7;F8W0F6	P68363;Q71U36-2;Q71U36;F5H5D3;Q9BQE3;P68363-2;Q13748;Q13748-2;Q6PEY2	Tubulin alpha-1B chain;Tubulin alpha-1A chain;Tubulin alpha-1C chain;Tubulin alpha-3C/D chain;Tubulin alpha-3E chain	TUBA1B;TUBA1A;TUBA1C;TUBA3C;TUBA3E	>sp|P68363|TBA1B_HUMAN Tubulin alpha-1B chain OS=Homo sapiens GN=TUBA1B PE=1 SV=1;>sp|Q71U36-2|TBA1A_HUMAN Isoform 2 of Tubulin alpha-1A chain OS=Homo sapiens GN=TUBA1A;>sp|Q71U36|TBA1A_HUMAN Tubulin alpha-1A chain OS=Homo sapiens GN=TUBA1A PE=1 SV=1;>tr|F	18	21	5	21	15	5	4	50.151	451	53.2	38.4	36096000000	3418600000	0.0947086	10.5587
197	J3QLE5;A8MT02;P14678-2;P63162;P14678;P63162-2;P14678-3;J3KRY3;S4R3P3	J3QLE5;A8MT02;P14678-2;P63162;P14678;P63162-2;P14678-3;J3KRY3;S4R3P3	Small nuclear ribonucleoprotein-associated proteins B and B;Small nuclear ribonucleoprotein-associated protein N	SNRPN;SNRPB	>tr|J3QLE5|J3QLE5_HUMAN Small nuclear ribonucleoprotein-associated protein N (Fragment) OS=Homo sapiens GN=SNRPN PE=1 SV=1;>tr|A8MT02|A8MT02_HUMAN Small nuclear ribonucleoprotein-associated proteins B and B OS=Homo sapiens GN=SNRPB PE=1 SV=3;>sp|P14678-2|	9	4	4	4	2	4	2	17.546	169	17.8	8.9	333050000	31809000	0.0955082	10.4703
1094	P61962;A0A087WWI6;P61962-2	P61962	DDB1- and CUL4-associated factor 7	DCAF7	>sp|P61962|DCAF7_HUMAN DDB1- and CUL4-associated factor 7 OS=Homo sapiens GN=DCAF7 PE=1 SV=1	3	4	4	4	2	4	2	38.926	342	16.1	8.2	189950000	18297000	0.0963253	10.3815
371	E7EPB3;P50914	E7EPB3;P50914	60S ribosomal protein L14	RPL14	>tr|E7EPB3|E7EPB3_HUMAN 60S ribosomal protein L14 OS=Homo sapiens GN=RPL14 PE=1 SV=1;>sp|P50914|RL14_HUMAN 60S ribosomal protein L14 OS=Homo sapiens GN=RPL14 PE=1 SV=4	2	4	4	4	3	4	3	14.558	124	36.3	26.6	1166000000	113370000	0.0972298	10.2849
224	B4DXZ6;P51114;P51114-2;E9PFF5;P51114-3;E7EU85;C9JZE0;C9JY20;C9J5B4;C9IZ22;C9JAJ4;H7C4S4	B4DXZ6;P51114;P51114-2;E9PFF5;P51114-3;E7EU85	Fragile X mental retardation syndrome-related protein 1	FXR1	>tr|B4DXZ6|B4DXZ6_HUMAN Fragile X mental retardation syndrome-related protein 1 OS=Homo sapiens GN=FXR1 PE=1 SV=1;>sp|P51114|FXR1_HUMAN Fragile X mental retardation syndrome-related protein 1 OS=Homo sapiens GN=FXR1 PE=1 SV=3;>sp|P51114-2|FXR1_HUMAN Isofor	12	15	13	15	5	13	3	68.326	608	30.4	8.2	1554300000	151340000	0.0973686	10.2703
1270	Q15366-6;Q15366-3;Q15366;Q15366-2;H3BRU6;F8VZX2;Q15366-7;Q15366-8;Q15366-4;Q15366-5;F8W0G4;F8VXH9;F8W1G6;H3BND9;H3BSS4;J3QT27;E9PFP8;P57721-2;P57721-3;P57721-5;P57721-4;P57721;F8VRH0	Q15366-6;Q15366-3;Q15366;Q15366-2;H3BRU6;F8VZX2;Q15366-7;Q15366-8;Q15366-4;Q15366-5;F8W0G4;F8VXH9;F8W1G6	Poly(rC)-binding protein 2	PCBP2	>sp|Q15366-6|PCBP2_HUMAN Isoform 6 of Poly(rC)-binding protein 2 OS=Homo sapiens GN=PCBP2;>sp|Q15366-3|PCBP2_HUMAN Isoform 3 of Poly(rC)-binding protein 2 OS=Homo sapiens GN=PCBP2;>sp|Q15366|PCBP2_HUMAN Poly(rC)-binding protein 2 OS=Homo sapiens GN=PCBP2 P	23	8	5	8	3	5	1	38.15	361	29.9	12.5	1090900000	106500000	0.0976258	10.2432
634	O00139-2;O00139-1;O00139-5;O00139;O00139-4;D6R9M0;H0Y5Z9;H0Y8H2	O00139-2;O00139-1;O00139-5;O00139;O00139-4	Kinesin-like protein KIF2A	KIF2A	>sp|O00139-2|KIF2A_HUMAN Isoform 2 of Kinesin-like protein KIF2A OS=Homo sapiens GN=KIF2A;>sp|O00139-1|KIF2A_HUMAN Isoform 1 of Kinesin-like protein KIF2A OS=Homo sapiens GN=KIF2A;>sp|O00139-5|KIF2A_HUMAN Isoform 5 of Kinesin-like protein KIF2A OS=Homo sap	8	10	9	10	3	9	3	75.042	660	15.9	4.1	252180000	24692000	0.0979142	10.213
721	O75533;H7C341;F8WC19;B4DGZ4;O75533-2	O75533	Splicing factor 3B subunit 1	SF3B1	>sp|O75533|SF3B1_HUMAN Splicing factor 3B subunit 1 OS=Homo sapiens GN=SF3B1 PE=1 SV=3	5	11	11	11	2	11	2	145.83	1304	11.9	1.8	542760000	53305000	0.098211	10.1822
0	A0A024QZP7;P06493;P06493-2;E5RIU6;A0A087WZZ9;K7ELV5;E7ESI2;G3V5T9;P24941-2;P24941;Q00526;G3V317	A0A024QZP7;P06493;P06493-2;E5RIU6;A0A087WZZ9	Cyclin-dependent kinase 1	CDC2;CDK1	>tr|A0A024QZP7|A0A024QZP7_HUMAN Cell division cycle 2, G1 to S and G2 to M, isoform CRA_a OS=Homo sapiens GN=CDC2 PE=1 SV=1;>sp|P06493|CDK1_HUMAN Cyclin-dependent kinase 1 OS=Homo sapiens GN=CDK1 PE=1 SV=3;>sp|P06493-2|CDK1_HUMAN Isoform 2 of Cyclin-depend	12	5	4	5	1	4	0	34.081	297	20.5	2.7	247780000	24426000	0.0985794	10.1441
446	J3QT54;F5H6M0;F5H047;F5H669;Q8N684-2;Q8N684;Q8N684-3	J3QT54;F5H6M0;F5H047;F5H669;Q8N684-2;Q8N684;Q8N684-3	Cleavage and polyadenylation specificity factor subunit 7	CPSF7	>tr|J3QT54|J3QT54_HUMAN Cleavage and polyadenylation-specificity factor subunit 7 (Fragment) OS=Homo sapiens GN=CPSF7 PE=1 SV=7;>tr|F5H6M0|F5H6M0_HUMAN Cleavage and polyadenylation-specificity factor subunit 7 (Fragment) OS=Homo sapiens GN=CPSF7 PE=1 SV=1;	7	2	2	2	1	2	1	22.776	205	9.3	3.9	69943000	6920100	0.0989391	10.1072
909	P23284	P23284	Peptidyl-prolyl cis-trans isomerase B	PPIB	>sp|P23284|PPIB_HUMAN Peptidyl-prolyl cis-trans isomerase B OS=Homo sapiens GN=PPIB PE=1 SV=2	1	7	7	7	4	7	4	23.742	216	35.6	20.8	2561200000	254200000	0.0992504	10.0755
507	H0Y5B4;H7BZ11;J3KQN4;P83881;Q969Q0;R4GN19;H7BY91;H0Y3V9	H0Y5B4;H7BZ11;J3KQN4;P83881;Q969Q0;R4GN19	60S ribosomal protein L36a;60S ribosomal protein L36a-like	RPL36A;RPL36A-HNRNPH2;RPL36AL	>tr|H0Y5B4|H0Y5B4_HUMAN 60S ribosomal protein L36a OS=Homo sapiens GN=RPL36A PE=3 SV=2;>tr|H7BZ11|H7BZ11_HUMAN Protein RPL36A-HNRNPH2 OS=Homo sapiens GN=RPL36A-HNRNPH2 PE=3 SV=2;>tr|J3KQN4|J3KQN4_HUMAN 60S ribosomal protein L36a OS=Homo sapiens GN=RPL36A P	8	4	4	4	2	4	2	13.228	112	23.2	15.2	956780000	95257000	0.09956	10.0442
985	P40227-2;P40227	P40227-2;P40227	T-complex protein 1 subunit zeta	CCT6A	>sp|P40227-2|TCPZ_HUMAN Isoform 2 of T-complex protein 1 subunit zeta OS=Homo sapiens GN=CCT6A;>sp|P40227|TCPZ_HUMAN T-complex protein 1 subunit zeta OS=Homo sapiens GN=CCT6A PE=1 SV=3	2	6	6	6	3	6	3	53.288	486	13	7.8	351030000	35058000	0.0998718	10.0128
849	P11586;F5H2F4	P11586;F5H2F4	C-1-tetrahydrofolate synthase, cytoplasmic;Methylenetetrahydrofolate dehydrogenase;Methenyltetrahydrofolate cyclohydrolase;Formyltetrahydrofolate synthetase;C-1-tetrahydrofolate synthase, cytoplasmic, N-terminally processed	MTHFD1	>sp|P11586|C1TC_HUMAN C-1-tetrahydrofolate synthase, cytoplasmic OS=Homo sapiens GN=MTHFD1 PE=1 SV=3;>tr|F5H2F4|F5H2F4_HUMAN C-1-tetrahydrofolate synthase, cytoplasmic OS=Homo sapiens GN=MTHFD1 PE=1 SV=1	2	9	9	9	2	9	2	101.56	935	10.2	2.1	324520000	32421000	0.0999045	10.0096
628	M0R0F0;M0R0R2;P46782;M0QZN2	M0R0F0;M0R0R2;P46782;M0QZN2	40S ribosomal protein S5;40S ribosomal protein S5, N-terminally processed	RPS5	>tr|M0R0F0|M0R0F0_HUMAN 40S ribosomal protein S5 (Fragment) OS=Homo sapiens GN=RPS5 PE=1 SV=1;>tr|M0R0R2|M0R0R2_HUMAN 40S ribosomal protein S5 OS=Homo sapiens GN=RPS5 PE=1 SV=1;>sp|P46782|RS5_HUMAN 40S ribosomal protein S5 OS=Homo sapiens GN=RPS5 PE=1 SV=4	4	10	10	10	6	10	6	22.391	200	41.5	25.5	1871500000	189040000	0.10101	9.90002
1405	Q92499;F1T0B3;A0A087X2G1;Q92499-3;Q92499-2	Q92499;F1T0B3;A0A087X2G1;Q92499-3;Q92499-2	ATP-dependent RNA helicase DDX1	DDX1	>sp|Q92499|DDX1_HUMAN ATP-dependent RNA helicase DDX1 OS=Homo sapiens GN=DDX1 PE=1 SV=2;>tr|F1T0B3|F1T0B3_HUMAN ATP-dependent RNA helicase DDX1 OS=Homo sapiens GN=DDX1 PE=1 SV=1;>tr|A0A087X2G1|A0A087X2G1_HUMAN ATP-dependent RNA helicase DDX1 OS=Homo sapien	5	13	13	13	6	13	6	82.431	740	20.5	10	1426400000	144760000	0.101486	9.85355
531	H0YKD8;P46779;P46779-2;P46779-3;H0YLP6;H0YMF4;P46779-4;P46779-5	H0YKD8;P46779;P46779-2;P46779-3;H0YLP6;H0YMF4;P46779-4;P46779-5	60S ribosomal protein L28	RPL28	>tr|H0YKD8|H0YKD8_HUMAN 60S ribosomal protein L28 OS=Homo sapiens GN=RPL28 PE=1 SV=1;>sp|P46779|RL28_HUMAN 60S ribosomal protein L28 OS=Homo sapiens GN=RPL28 PE=1 SV=3;>sp|P46779-2|RL28_HUMAN Isoform 2 of 60S ribosomal protein L28 OS=Homo sapiens GN=RPL28;	8	4	4	4	3	4	3	19.072	170	17.6	17.1	2106200000	214780000	0.101975	9.80631
879	P17096;P17096-3;E5RIT9	P17096;P17096-3	High mobility group protein HMG-I/HMG-Y	HMGA1	>sp|P17096|HMGA1_HUMAN High mobility group protein HMG-I/HMG-Y OS=Homo sapiens GN=HMGA1 PE=1 SV=3;>sp|P17096-3|HMGA1_HUMAN Isoform HMG-R of High mobility group protein HMG-I/HMG-Y OS=Homo sapiens GN=HMGA1	3	4	2	4	2	2	1	11.676	107	30.8	21.5	759780000	77614000	0.102153	9.78921
277	C9JXB8;C9JNW5;P83731	C9JXB8;C9JNW5;P83731	60S ribosomal protein L24	RPL24	>tr|C9JXB8|C9JXB8_HUMAN 60S ribosomal protein L24 OS=Homo sapiens GN=RPL24 PE=1 SV=1;>tr|C9JNW5|C9JNW5_HUMAN 60S ribosomal protein L24 OS=Homo sapiens GN=RPL24 PE=1 SV=1;>sp|P83731|RL24_HUMAN 60S ribosomal protein L24 OS=Homo sapiens GN=RPL24 PE=1 SV=1	3	6	6	6	2	6	2	14.369	121	47.1	19	1978600000	202530000	0.10236	9.76942
936	P30041	P30041	Peroxiredoxin-6	PRDX6	>sp|P30041|PRDX6_HUMAN Peroxiredoxin-6 OS=Homo sapiens GN=PRDX6 PE=1 SV=3	1	3	3	3	1	3	1	25.035	224	13.4	4	140680000	14422000	0.102516	9.75454
171	A0A0M3HER1;A0A0J9YXC7;P48059;P48059-4;P48059-2;P48059-5;P48059-3	A0A0M3HER1;A0A0J9YXC7;P48059;P48059-4;P48059-2;P48059-5;P48059-3	LIM and senescent cell antigen-like-containing domain protein 1	LIMS1	>tr|A0A0M3HER1|A0A0M3HER1_HUMAN LIM and senescent cell antigen-like-containing domain protein 1 (Fragment) OS=Homo sapiens GN=LIMS1 PE=1 SV=1;>tr|A0A0J9YXC7|A0A0J9YXC7_HUMAN LIM and senescent cell antigen-like-containing domain protein 3 OS=Homo sapiens GN	7	1	1	1	1	1	1	24.307	209	5.7	5.7	84635000	8699500	0.102788	9.72872
1015	P47914	P47914	60S ribosomal protein L29	RPL29	>sp|P47914|RL29_HUMAN 60S ribosomal protein L29 OS=Homo sapiens GN=RPL29 PE=1 SV=2	1	1	1	1	1	1	1	17.752	159	9.4	9.4	280210000	28990000	0.103458	9.66575
1035	P49916-4;P49916-3;P49916-2;P49916;K7EQB6;K7ERZ5;K7ENR9	P49916-4;P49916-3;P49916-2;P49916;K7EQB6;K7ERZ5	DNA ligase 3	LIG3	>sp|P49916-4|DNLI3_HUMAN Isoform 4 of DNA ligase 3 OS=Homo sapiens GN=LIG3;>sp|P49916-3|DNLI3_HUMAN Isoform 3 of DNA ligase 3 OS=Homo sapiens GN=LIG3;>sp|P49916-2|DNLI3_HUMAN Isoform 2 of DNA ligase 3 OS=Homo sapiens GN=LIG3;>sp|P49916|DNLI3_HUMAN DNA liga	7	5	5	5	2	5	2	95.801	862	6.7	2.4	137450000	14346000	0.104372	9.58107
1312	Q5T280;R4GNG4	Q5T280;R4GNG4	Uncharacterized protein C9orf114	C9orf114	>sp|Q5T280|CI114_HUMAN Putative methyltransferase C9orf114 OS=Homo sapiens GN=C9orf114 PE=1 SV=3;>tr|R4GNG4|R4GNG4_HUMAN Putative methyltransferase C9orf114 (Fragment) OS=Homo sapiens GN=C9orf114 PE=1 SV=1	2	2	2	2	2	2	2	42.008	376	6.4	6.4	160480000	16765000	0.104468	9.57232
426	E9PN17;O75964	E9PN17;O75964	ATP synthase subunit g, mitochondrial	ATP5L	>tr|E9PN17|E9PN17_HUMAN ATP synthase subunit g, mitochondrial OS=Homo sapiens GN=ATP5L PE=1 SV=1;>sp|O75964|ATP5L_HUMAN ATP synthase subunit g, mitochondrial OS=Homo sapiens GN=ATP5L PE=1 SV=3	2	2	2	2	1	2	1	8.4518	76	31.6	17.1	176360000	18431000	0.104508	9.56866
908	P23258;K7EIS0;Q9NRH3;K7EKE5	P23258;K7EIS0;Q9NRH3;K7EKE5	Tubulin gamma-1 chain;Tubulin gamma chain;Tubulin gamma-2 chain	TUBG1;TUBG2	>sp|P23258|TBG1_HUMAN Tubulin gamma-1 chain OS=Homo sapiens GN=TUBG1 PE=1 SV=2;>tr|K7EIS0|K7EIS0_HUMAN Tubulin gamma chain (Fragment) OS=Homo sapiens GN=TUBG1 PE=1 SV=1;>sp|Q9NRH3|TBG2_HUMAN Tubulin gamma-2 chain OS=Homo sapiens GN=TUBG2 PE=2 SV=1;>tr|K7EK	4	5	5	5	3	5	3	51.169	451	13.5	7.8	219880000	22987000	0.104543	9.56541
1165	Q01780-2;Q01780;K7EJ37	Q01780-2;Q01780	Exosome component 10	EXOSC10	>sp|Q01780-2|EXOSX_HUMAN Isoform 2 of Exosome component 10 OS=Homo sapiens GN=EXOSC10;>sp|Q01780|EXOSX_HUMAN Exosome component 10 OS=Homo sapiens GN=EXOSC10 PE=1 SV=2	3	6	6	6	2	6	2	98.088	860	9.7	2.9	139570000	14593000	0.104557	9.56417
1205	Q13151	Q13151	Heterogeneous nuclear ribonucleoprotein A0	HNRNPA0	>sp|Q13151|ROA0_HUMAN Heterogeneous nuclear ribonucleoprotein A0 OS=Homo sapiens GN=HNRNPA0 PE=1 SV=1	1	6	6	6	5	6	5	30.84	305	26.9	22.6	879950000	92538000	0.105163	9.50907
982	P39023;G5E9G0;B5MCW2;H7C422;H7C3M2;F8WCR1;Q92901	P39023;G5E9G0;B5MCW2;H7C422;H7C3M2	60S ribosomal protein L3	RPL3	>sp|P39023|RL3_HUMAN 60S ribosomal protein L3 OS=Homo sapiens GN=RPL3 PE=1 SV=2;>tr|G5E9G0|G5E9G0_HUMAN 60S ribosomal protein L3 OS=Homo sapiens GN=RPL3 PE=1 SV=1;>tr|B5MCW2|B5MCW2_HUMAN 60S ribosomal protein L3 (Fragment) OS=Homo sapiens GN=RPL3 PE=1 SV=1	7	14	14	13	7	13	7	46.108	403	31	16.4	3305600000	350010000	0.105884	9.4443
1550	Q9UBS4;H7C2Y5	Q9UBS4	DnaJ homolog subfamily B member 11	DNAJB11	>sp|Q9UBS4|DJB11_HUMAN DnaJ homolog subfamily B member 11 OS=Homo sapiens GN=DNAJB11 PE=1 SV=1	2	3	3	3	1	3	1	40.513	358	8.4	4.5	76687000	8259200	0.1077	9.28504
1382	Q8NCA5-2;Q8NCA5;E9PH82;C9J3G8	Q8NCA5-2;Q8NCA5;E9PH82	Protein FAM98A	FAM98A	>sp|Q8NCA5-2|FA98A_HUMAN Isoform 2 of Protein FAM98A OS=Homo sapiens GN=FAM98A;>sp|Q8NCA5|FA98A_HUMAN Protein FAM98A OS=Homo sapiens GN=FAM98A PE=1 SV=1;>tr|E9PH82|E9PH82_HUMAN Protein FAM98A OS=Homo sapiens GN=FAM98A PE=1 SV=1	4	4	3	4	3	3	3	55.272	518	13.9	10.2	567060000	61156000	0.107847	9.27235
653	O14744-5;O14744;G3V580;G3V2X6;C9JSX3;O14744-3;O14744-2;G3V507;G3V2F5;G3V2L6;H0YJX6;O14744-4;G3V5T6;H0YJ77;G3V5L5;H0YJD3	O14744-5;O14744;G3V580;G3V2X6;C9JSX3;O14744-3;O14744-2	Protein arginine N-methyltransferase 5;Protein arginine N-methyltransferase 5, N-terminally processed	PRMT5	>sp|O14744-5|ANM5_HUMAN Isoform 5 of Protein arginine N-methyltransferase 5 OS=Homo sapiens GN=PRMT5;>sp|O14744|ANM5_HUMAN Protein arginine N-methyltransferase 5 OS=Homo sapiens GN=PRMT5 PE=1 SV=4;>tr|G3V580|G3V580_HUMAN Protein arginine N-methyltransferas	16	5	5	5	1	5	1	67.673	593	11.8	1.7	79700000	8595800	0.107852	9.27197
860	P13639	P13639	Elongation factor 2	EEF2	>sp|P13639|EF2_HUMAN Elongation factor 2 OS=Homo sapiens GN=EEF2 PE=1 SV=4	1	16	16	16	7	16	7	95.337	858	19.8	7.2	1947700000	210790000	0.108225	9.24
1545	Q9P2J5;Q9P2J5-2;Q9P2J5-3;A0A087WXY1	Q9P2J5;Q9P2J5-2	Leucine--tRNA ligase, cytoplasmic	LARS	>sp|Q9P2J5|SYLC_HUMAN Leucine--tRNA ligase, cytoplasmic OS=Homo sapiens GN=LARS PE=1 SV=2;>sp|Q9P2J5-2|SYLC_HUMAN Isoform 2 of Leucine--tRNA ligase, cytoplasmic OS=Homo sapiens GN=LARS	4	7	7	7	1	7	1	134.46	1176	7.7	0.9	235200000	25852000	0.109915	9.09794
1526	Q9NVP1;H7C452	Q9NVP1	ATP-dependent RNA helicase DDX18	DDX18	>sp|Q9NVP1|DDX18_HUMAN ATP-dependent RNA helicase DDX18 OS=Homo sapiens GN=DDX18 PE=1 SV=2	2	3	3	3	1	3	1	75.406	670	4.8	1.8	112380000	12401000	0.110349	9.06217
1124	P62879;C9JIS1;C9JXA5;C9JZN1;Q9HAV0;E7EP32;C9JD14;P62879-2;H7C5J5	P62879;C9JIS1;C9JXA5;C9JZN1;Q9HAV0;E7EP32	Guanine nucleotide-binding protein G(I)/G(S)/G(T) subunit beta-2;Guanine nucleotide-binding protein subunit beta-4	GNB2;GNB4	>sp|P62879|GBB2_HUMAN Guanine nucleotide-binding protein G(I)/G(S)/G(T) subunit beta-2 OS=Homo sapiens GN=GNB2 PE=1 SV=3;>tr|C9JIS1|C9JIS1_HUMAN Guanine nucleotide-binding protein G(I)/G(S)/G(T) subunit beta-2 (Fragment) OS=Homo sapiens GN=GNB2 PE=1 SV=1;>	9	9	5	9	4	5	1	37.331	340	26.2	13.5	1211000000	134710000	0.111239	8.98968
1182	Q08211;Q08211-2	Q08211	ATP-dependent RNA helicase A	DHX9	>sp|Q08211|DHX9_HUMAN ATP-dependent RNA helicase A OS=Homo sapiens GN=DHX9 PE=1 SV=4	2	29	29	28	18	28	18	140.96	1270	24.4	15.5	6798500000	759690000	0.111744	8.94905
1302	Q52LJ0-2;Q52LJ0	Q52LJ0-2;Q52LJ0	Protein FAM98B	FAM98B	>sp|Q52LJ0-2|FA98B_HUMAN Isoform 2 of Protein FAM98B OS=Homo sapiens GN=FAM98B;>sp|Q52LJ0|FA98B_HUMAN Protein FAM98B OS=Homo sapiens GN=FAM98B PE=1 SV=1	2	3	2	3	1	2	1	45.547	433	9.9	2.5	128650000	14581000	0.113339	8.82313
1108	P62269;A0A0G2JQH2;Q5GGW2;J3JS69	P62269	40S ribosomal protein S18	RPS18	>sp|P62269|RS18_HUMAN 40S ribosomal protein S18 OS=Homo sapiens GN=RPS18 PE=1 SV=3	4	10	10	10	6	10	6	17.718	152	48.7	32.2	4097800000	465990000	0.113717	8.79375
660	O14980;C9JKM9	O14980	Exportin-1	XPO1	>sp|O14980|XPO1_HUMAN Exportin-1 OS=Homo sapiens GN=XPO1 PE=1 SV=1	2	3	3	3	1	3	1	123.38	1071	3.8	1.4	135900000	15469000	0.113826	8.78531
1097	P61981;F8WEB6;A2IDB1	P61981	14-3-3 protein gamma;14-3-3 protein gamma, N-terminally processed	YWHAG	>sp|P61981|1433G_HUMAN 14-3-3 protein gamma OS=Homo sapiens GN=YWHAG PE=1 SV=2	3	6	4	5	4	3	2	28.302	247	20.2	16.6	245090000	27966000	0.114105	8.76386
274	H0Y783;M0QXT1;C9JME2;Q9Y4F1;Q9Y4F1-2	H0Y783;M0QXT1;C9JME2;Q9Y4F1;Q9Y4F1-2	FERM, RhoGEF and pleckstrin domain-containing protein 1	FARP1	>tr|H0Y783|H0Y783_HUMAN FERM, RhoGEF and pleckstrin domain-containing protein 1 (Fragment) OS=Homo sapiens GN=FARP1 PE=1 SV=2;>tr|M0QXT1|M0QXT1_HUMAN FERM, RhoGEF and pleckstrin domain-containing protein 1 (Fragment) OS=Homo sapiens GN=FARP1 PE=1 SV=1;>tr|	5	1	1	1	1	1	1	24.749	215	6	6	10239000	1170000	0.114269	8.75128
994	P42166	P42166	Lamina-associated polypeptide 2, isoform alpha;Thymopoietin;Thymopentin	TMPO	>sp|P42166|LAP2A_HUMAN Lamina-associated polypeptide 2, isoform alpha OS=Homo sapiens GN=TMPO PE=1 SV=2	1	19	13	18	12	12	8	75.491	694	37.9	22.5	3814900000	442200000	0.115914	8.62709
215	G3V4W0;B4DY08;B2R5W2;G3V4C1;G3V2Q1;P07910-2;P07910;G3V576;P07910-4;G3V555;G3V575;P07910-3;G3V5X6;G3V3K6;G3V251;B4DSU6;G3V5V7;G3V2D6;P0DMR1;B7ZW38;A0A0G2JPF8;A0A0G2JNQ3;O60812;B2RXH8;G3V4M8;G3V2H6;E5RG71;B3KT61;Q86SE5;Q86SE5-3	G3V4W0;B4DY08;B2R5W2;G3V4C1;G3V2Q1;P07910-2;P07910;G3V576;P07910-4;G3V555;G3V575;P07910-3;G3V5X6;G3V3K6;G3V251;B4DSU6;G3V5V7;G3V2D6;P0DMR1;B7ZW38;A0A0G2JPF8;A0A0G2JNQ3;O60812;B2RXH8	Heterogeneous nuclear ribonucleoproteins C1/C2;Heterogeneous nuclear ribonucleoprotein C-like 1;Heterogeneous nuclear ribonucleoprotein C-like 2	HNRNPC;LOC649330;HNRNPCL1;HNRNPCL2	>tr|G3V4W0|G3V4W0_HUMAN Heterogeneous nuclear ribonucleoproteins C1/C2 (Fragment) OS=Homo sapiens GN=HNRNPC PE=1 SV=1;>tr|B4DY08|B4DY08_HUMAN Heterogeneous nuclear ribonucleoproteins C1/C2 OS=Homo sapiens GN=HNRNPC PE=1 SV=1;>tr|B2R5W2|B2R5W2_HUMAN Heterog	30	12	12	12	9	12	9	28.916	262	39.3	30.5	2926000000	340690000	0.116435	8.58845
1531	Q9NYU2-2;Q9NYU2;H7BZG0	Q9NYU2-2;Q9NYU2	UDP-glucose:glycoprotein glucosyltransferase 1	UGGT1	>sp|Q9NYU2-2|UGGG1_HUMAN Isoform 2 of UDP-glucose:glycoprotein glucosyltransferase 1 OS=Homo sapiens GN=UGGT1;>sp|Q9NYU2|UGGG1_HUMAN UDP-glucose:glycoprotein glucosyltransferase 1 OS=Homo sapiens GN=UGGT1 PE=1 SV=3	3	3	3	3	1	3	1	174.97	1531	2.4	0.6	62307000	7290600	0.117011	8.54621
216	B4DDK6;O14925;Q5SRD1	B4DDK6;O14925;Q5SRD1	Mitochondrial import inner membrane translocase subunit Tim23;Putative mitochondrial import inner membrane translocase subunit Tim23B	TIMM23;TIMM23B	>tr|B4DDK6|B4DDK6_HUMAN Putative mitochondrial import inner membrane translocase subunit Tim23B OS=Homo sapiens GN=TIMM23B PE=2 SV=1;>sp|O14925|TIM23_HUMAN Mitochondrial import inner membrane translocase subunit Tim23 OS=Homo sapiens GN=TIMM23 PE=1 SV=1;>s	3	1	1	1	1	1	1	14.6	140	12.1	12.1	46488000	5485000	0.117987	8.47548
1212	Q13283;E5RIZ6	Q13283;E5RIZ6	Ras GTPase-activating protein-binding protein 1	G3BP1	>sp|Q13283|G3BP1_HUMAN Ras GTPase-activating protein-binding protein 1 OS=Homo sapiens GN=G3BP1 PE=1 SV=1;>tr|E5RIZ6|E5RIZ6_HUMAN Ras GTPase-activating protein-binding protein 1 (Fragment) OS=Homo sapiens GN=G3BP1 PE=1 SV=1	2	7	5	7	4	5	3	52.164	466	18.5	12.2	573230000	68371000	0.119273	8.38411
759	P00966;Q5T6L5;Q5T6L6	P00966;Q5T6L5;Q5T6L6	Argininosuccinate synthase	ASS1	>sp|P00966|ASSY_HUMAN Argininosuccinate synthase OS=Homo sapiens GN=ASS1 PE=1 SV=2;>tr|Q5T6L5|Q5T6L5_HUMAN Argininosuccinate synthase (Fragment) OS=Homo sapiens GN=ASS1 PE=1 SV=1;>tr|Q5T6L6|Q5T6L6_HUMAN Argininosuccinate synthase (Fragment) OS=Homo sapiens	3	8	8	7	3	7	3	46.53	412	14.6	5.6	206640000	24673000	0.119401	8.37515
1103	P62241;Q5JR95	P62241;Q5JR95	40S ribosomal protein S8	RPS8	>sp|P62241|RS8_HUMAN 40S ribosomal protein S8 OS=Homo sapiens GN=RPS8 PE=1 SV=2;>tr|Q5JR95|Q5JR95_HUMAN 40S ribosomal protein S8 OS=Homo sapiens GN=RPS8 PE=1 SV=1	2	9	9	9	7	9	7	24.205	208	42.8	37	4391000000	526530000	0.119911	8.33951
973	P36542;P36542-2	P36542;P36542-2	ATP synthase subunit gamma, mitochondrial	ATP5C1	>sp|P36542|ATPG_HUMAN ATP synthase subunit gamma, mitochondrial OS=Homo sapiens GN=ATP5C1 PE=1 SV=1;>sp|P36542-2|ATPG_HUMAN Isoform Heart of ATP synthase subunit gamma, mitochondrial OS=Homo sapiens GN=ATP5C1	2	7	7	7	4	7	4	32.996	298	24.8	13.8	742200000	89783000	0.120969	8.2666
280	C9JRZ6;Q9NX63;F8WAR4	C9JRZ6;Q9NX63;F8WAR4	MICOS complex subunit MIC19	CHCHD3	>tr|C9JRZ6|C9JRZ6_HUMAN MICOS complex subunit OS=Homo sapiens GN=CHCHD3 PE=1 SV=1;>sp|Q9NX63|MIC19_HUMAN MICOS complex subunit MIC19 OS=Homo sapiens GN=CHCHD3 PE=1 SV=1;>tr|F8WAR4|F8WAR4_HUMAN MICOS complex subunit OS=Homo sapiens GN=CHCHD3 PE=1 SV=1	3	5	5	5	2	5	2	26.694	232	21.1	8.6	585040000	70963000	0.121296	8.2443
896	P20618	P20618	Proteasome subunit beta type-1	PSMB1	>sp|P20618|PSB1_HUMAN Proteasome subunit beta type-1 OS=Homo sapiens GN=PSMB1 PE=1 SV=2	1	2	2	2	1	2	1	26.489	241	8.3	3.7	99288000	12047000	0.121334	8.24172
1528	Q9NX20;E9PI14	Q9NX20	39S ribosomal protein L16, mitochondrial	MRPL16	>sp|Q9NX20|RM16_HUMAN 39S ribosomal protein L16, mitochondrial OS=Homo sapiens GN=MRPL16 PE=1 SV=1	2	3	3	3	1	3	1	28.449	251	15.5	4.4	96978000	11801000	0.121687	8.21778
935	P29317	P29317	Ephrin type-A receptor 2	EPHA2	>sp|P29317|EPHA2_HUMAN Ephrin type-A receptor 2 OS=Homo sapiens GN=EPHA2 PE=1 SV=2	1	3	3	3	1	3	1	108.27	976	3.6	1.2	106400000	12992000	0.122105	8.18966
1038	P50454;E9PR70;E9PPV6;E9PKH2;E9PQ34;E9PJH8;E9PIG2;E9PRS3;E9PNX1;E9PK86;E9PMI5;H0YEP8;E9PLA6	P50454;E9PR70;E9PPV6;E9PKH2	Serpin H1	SERPINH1	>sp|P50454|SERPH_HUMAN Serpin H1 OS=Homo sapiens GN=SERPINH1 PE=1 SV=2;>tr|E9PR70|E9PR70_HUMAN Serpin H1 (Fragment) OS=Homo sapiens GN=SERPINH1 PE=1 SV=1;>tr|E9PPV6|E9PPV6_HUMAN Serpin H1 OS=Homo sapiens GN=SERPINH1 PE=1 SV=1;>tr|E9PKH2|E9PKH2_HUMAN Serpin	13	7	7	7	3	7	3	46.44	418	20.1	8.4	390580000	47889000	0.12261	8.15594
618	M0QX71;Q9BQ67	M0QX71;Q9BQ67	Glutamate-rich WD repeat-containing protein 1	GRWD1	>tr|M0QX71|M0QX71_HUMAN Glutamate-rich WD repeat-containing protein 1 (Fragment) OS=Homo sapiens GN=GRWD1 PE=1 SV=1;>sp|Q9BQ67|GRWD1_HUMAN Glutamate-rich WD repeat-containing protein 1 OS=Homo sapiens GN=GRWD1 PE=1 SV=1	2	2	2	2	1	2	1	25.477	228	11	7	55844000	6861100	0.122862	8.13922
230	Q99613-2;Q99613;B5ME19;H3BPE4	Q99613-2;Q99613;B5ME19	Eukaryotic translation initiation factor 3 subunit C;Eukaryotic translation initiation factor 3 subunit C-like protein	EIF3C;EIF3CL	>sp|Q99613-2|EIF3C_HUMAN Isoform 2 of Eukaryotic translation initiation factor 3 subunit C OS=Homo sapiens GN=EIF3C;>sp|Q99613|EIF3C_HUMAN Eukaryotic translation initiation factor 3 subunit C OS=Homo sapiens GN=EIF3C PE=1 SV=1;>sp|B5ME19|EIFCL_HUMAN Eukary	4	5	5	5	3	5	3	104.1	903	5.6	3.2	186580000	23157000	0.124113	8.05717
676	O43143	O43143	Putative pre-mRNA-splicing factor ATP-dependent RNA helicase DHX15	DHX15	>sp|O43143|DHX15_HUMAN Pre-mRNA-splicing factor ATP-dependent RNA helicase DHX15 OS=Homo sapiens GN=DHX15 PE=1 SV=2	1	10	10	9	8	9	8	90.932	795	12.7	10.8	1282700000	159790000	0.124573	8.02741
77	A0A087X082;Q14444-2;Q14444;E9PLA9;G3V153	A0A087X082;Q14444-2;Q14444;E9PLA9;G3V153	Caprin-1	CAPRIN1	>tr|A0A087X082|A0A087X082_HUMAN Caprin-1 OS=Homo sapiens GN=CAPRIN1 PE=1 SV=1;>sp|Q14444-2|CAPR1_HUMAN Isoform 2 of Caprin-1 OS=Homo sapiens GN=CAPRIN1;>sp|Q14444|CAPR1_HUMAN Caprin-1 OS=Homo sapiens GN=CAPRIN1 PE=1 SV=2;>tr|E9PLA9|E9PLA9_HUMAN Caprin-1 (F	5	4	4	4	3	4	3	72.755	649	6.2	4.6	1424600000	178720000	0.125453	7.97113
1058	P53621;P53621-2	P53621;P53621-2	Coatomer subunit alpha;Xenin;Proxenin	COPA	>sp|P53621|COPA_HUMAN Coatomer subunit alpha OS=Homo sapiens GN=COPA PE=1 SV=2;>sp|P53621-2|COPA_HUMAN Isoform 2 of Coatomer subunit alpha OS=Homo sapiens GN=COPA	2	17	17	17	10	17	10	138.34	1224	16.3	8.7	1569400000	196900000	0.125462	7.97054
45	A0A087WWJ1;P52701-4;P52701-2;P52701-3;P52701	A0A087WWJ1;P52701-4;P52701-2;P52701-3;P52701	DNA mismatch repair protein Msh6	MSH6	>tr|A0A087WWJ1|A0A087WWJ1_HUMAN DNA mismatch repair protein Msh6 OS=Homo sapiens GN=MSH6 PE=1 SV=1;>sp|P52701-4|MSH6_HUMAN Isoform 4 of DNA mismatch repair protein Msh6 OS=Homo sapiens GN=MSH6;>sp|P52701-2|MSH6_HUMAN Isoform GTBP-alt of DNA mismatch repair	5	5	5	5	1	5	1	121.12	1067	5.2	0.9	91092000	11444000	0.125631	7.9598
720	O75531	O75531	Barrier-to-autointegration factor;Barrier-to-autointegration factor, N-terminally processed	BANF1	>sp|O75531|BAF_HUMAN Barrier-to-autointegration factor OS=Homo sapiens GN=BANF1 PE=1 SV=1	1	2	2	2	1	2	1	10.058	89	27	27	230690000	29130000	0.126273	7.91933
173	A0A0U1RQH7;H0Y4X3;G3XAC6;Q14498-3;Q14498-2;Q14498;A0A0U1RQW2;Q5QP23;G3V5Z6;Q5QP22;H0YJJ3;G3XAP0;Q86U06-4;Q86U06-5;Q86U06-2;Q86U06	A0A0U1RQH7;H0Y4X3;G3XAC6;Q14498-3;Q14498-2;Q14498;A0A0U1RQW2	RNA-binding protein 39	RBM39	>tr|A0A0U1RQH7|A0A0U1RQH7_HUMAN RNA-binding protein 39 (Fragment) OS=Homo sapiens GN=RBM39 PE=1 SV=1;>tr|H0Y4X3|H0Y4X3_HUMAN RNA-binding protein 39 (Fragment) OS=Homo sapiens GN=RBM39 PE=1 SV=7;>tr|G3XAC6|G3XAC6_HUMAN RNA-binding protein 39 OS=Homo sapiens	16	6	6	5	4	5	4	26.698	245	24.9	22.9	264470000	33684000	0.127364	7.8515
859	P13489;E9PMJ3;E9PLZ3;E9PIM9;E9PMA9;E9PMN0;E9PIK5;H0YCR7;E9PR82;E9PMI1	P13489;E9PMJ3;E9PLZ3;E9PIM9	Ribonuclease inhibitor	RNH1	>sp|P13489|RINI_HUMAN Ribonuclease inhibitor OS=Homo sapiens GN=RNH1 PE=1 SV=2;>tr|E9PMJ3|E9PMJ3_HUMAN Ribonuclease inhibitor (Fragment) OS=Homo sapiens GN=RNH1 PE=1 SV=1;>tr|E9PLZ3|E9PLZ3_HUMAN Ribonuclease inhibitor (Fragment) OS=Homo sapiens GN=RNH1 PE=	10	5	5	5	2	5	2	49.973	461	15.8	6.3	237460000	30635000	0.129011	7.75126
1217	Q13751;X1WI29;Q5THA1	Q13751	Laminin subunit beta-3	LAMB3	>sp|Q13751|LAMB3_HUMAN Laminin subunit beta-3 OS=Homo sapiens GN=LAMB3 PE=1 SV=1	3	17	17	16	5	16	5	129.57	1172	14.9	5	740830000	95758000	0.129258	7.73648
1266	Q15233;Q15233-2;H7C367;C9JYS8;C9IZL7;C9J4X2	Q15233;Q15233-2;H7C367;C9JYS8	Non-POU domain-containing octamer-binding protein	NONO	>sp|Q15233|NONO_HUMAN Non-POU domain-containing octamer-binding protein OS=Homo sapiens GN=NONO PE=1 SV=4;>sp|Q15233-2|NONO_HUMAN Isoform 2 of Non-POU domain-containing octamer-binding protein OS=Homo sapiens GN=NONO;>tr|H7C367|H7C367_HUMAN Non-POU domain-	6	16	14	15	12	14	10	54.231	471	34.2	28.5	4477200000	581470000	0.129874	7.6998
1367	Q8IWY7;A0A0B4J292;Q6IQ55-3;Q6IQ55-2;Q6IQ55	Q8IWY7		TTBK2	>tr|Q8IWY7|Q8IWY7_HUMAN Tau-tubulin kinase OS=Homo sapiens GN=TTBK2 PE=1 SV=1	5	3	1	3	2	1	1	182.46	1649	1.8	1.1	52740000	6850300	0.129888	7.69893
869	P15880;H0YEN5;E9PQD7;E9PMM9;I3L404;E9PM36;E9PPT0;H3BNG3;H0YE27	P15880;H0YEN5;E9PQD7;E9PMM9;I3L404;E9PM36	40S ribosomal protein S2	RPS2	>sp|P15880|RS2_HUMAN 40S ribosomal protein S2 OS=Homo sapiens GN=RPS2 PE=1 SV=2;>tr|H0YEN5|H0YEN5_HUMAN 40S ribosomal protein S2 (Fragment) OS=Homo sapiens GN=RPS2 PE=1 SV=1;>tr|E9PQD7|E9PQD7_HUMAN 40S ribosomal protein S2 OS=Homo sapiens GN=RPS2 PE=1 SV=1	9	12	12	12	10	12	10	31.324	293	42	34.1	5291300000	688390000	0.130098	7.68649
515	H0Y9V9;P32969;E7ESE0;D6RAN4;H0Y9R4	H0Y9V9;P32969;E7ESE0;D6RAN4	60S ribosomal protein L9	RPL9	>tr|H0Y9V9|H0Y9V9_HUMAN 60S ribosomal protein L9 (Fragment) OS=Homo sapiens GN=RPL9 PE=1 SV=1;>sp|P32969|RL9_HUMAN 60S ribosomal protein L9 OS=Homo sapiens GN=RPL9 PE=1 SV=1;>tr|E7ESE0|E7ESE0_HUMAN 60S ribosomal protein L9 (Fragment) OS=Homo sapiens GN=RPL	5	5	5	5	3	5	3	21.459	189	22.2	15.3	1181200000	155100000	0.131307	7.61573
1578	Q9UQ80;Q9UQ80-2;F8VR77;H0YIN7;F8W0A3;F8VZ69	Q9UQ80;Q9UQ80-2;F8VR77	Proliferation-associated protein 2G4	PA2G4	>sp|Q9UQ80|PA2G4_HUMAN Proliferation-associated protein 2G4 OS=Homo sapiens GN=PA2G4 PE=1 SV=3;>sp|Q9UQ80-2|PA2G4_HUMAN Isoform 2 of Proliferation-associated protein 2G4 OS=Homo sapiens GN=PA2G4;>tr|F8VR77|F8VR77_HUMAN Proliferation-associated protein 2G4	6	13	13	13	7	13	7	43.786	394	37.6	19	1579700000	207920000	0.13162	7.59763
54	A0A087WXM6;J3QQT2;J3KRX5;A0A0A6YYL6;P18621;P18621-3;J3KRB3;A0A087WWH0;J3QS96;J3QLC8;A0A0A0MRF8;P18621-2;A0A087WY81;J3KSJ0	A0A087WXM6;J3QQT2;J3KRX5;A0A0A6YYL6;P18621;P18621-3;J3KRB3;A0A087WWH0;J3QS96;J3QLC8;A0A0A0MRF8;P18621-2;A0A087WY81	60S ribosomal protein L17	RPL17	>tr|A0A087WXM6|A0A087WXM6_HUMAN 60S ribosomal protein L17 (Fragment) OS=Homo sapiens GN=RPL17 PE=3 SV=1;>tr|J3QQT2|J3QQT2_HUMAN 60S ribosomal protein L17 (Fragment) OS=Homo sapiens GN=RPL17 PE=3 SV=1;>tr|J3KRX5|J3KRX5_HUMAN 60S ribosomal protein L17 (Fragm	14	6	6	6	4	6	4	19.586	169	39.1	27.8	3483800000	459750000	0.131968	7.5776
527	H0YIZ0;P34897-3;P34897-2;P34897;G3V2Y4	H0YIZ0;P34897-3;P34897-2;P34897;G3V2Y4	Serine hydroxymethyltransferase;Serine hydroxymethyltransferase, mitochondrial	SHMT2	>tr|H0YIZ0|H0YIZ0_HUMAN Serine hydroxymethyltransferase (Fragment) OS=Homo sapiens GN=SHMT2 PE=1 SV=1;>sp|P34897-3|GLYM_HUMAN Isoform 3 of Serine hydroxymethyltransferase, mitochondrial OS=Homo sapiens GN=SHMT2;>sp|P34897-2|GLYM_HUMAN Isoform 2 of Serine h	5	4	4	4	1	4	1	28.707	264	14	4.2	223470000	29768000	0.133208	7.50705
1549	Q9UBI6	Q9UBI6	Guanine nucleotide-binding protein G(I)/G(S)/G(O) subunit gamma-12	GNG12	>sp|Q9UBI6|GBG12_HUMAN Guanine nucleotide-binding protein G(I)/G(S)/G(O) subunit gamma-12 OS=Homo sapiens GN=GNG12 PE=1 SV=3	1	2	2	1	1	1	1	8.0061	72	15.3	22.2	55822000	7465100	0.13373	7.47773
1113	P62318-2;P62318;H3BT13	P62318-2;P62318;H3BT13	Small nuclear ribonucleoprotein Sm D3	SNRPD3	>sp|P62318-2|SMD3_HUMAN Isoform 2 of Small nuclear ribonucleoprotein Sm D3 OS=Homo sapiens GN=SNRPD3;>sp|P62318|SMD3_HUMAN Small nuclear ribonucleoprotein Sm D3 OS=Homo sapiens GN=SNRPD3 PE=1 SV=1;>tr|H3BT13|H3BT13_HUMAN Small nuclear ribonucleoprotein Sm	3	2	2	2	1	2	1	13.291	120	25.8	17.5	1393000000	186450000	0.133848	7.47117
1110	P62280;M0QZC5;M0R1H6;M0R1H5	P62280;M0QZC5	40S ribosomal protein S11	RPS11	>sp|P62280|RS11_HUMAN 40S ribosomal protein S11 OS=Homo sapiens GN=RPS11 PE=1 SV=3;>tr|M0QZC5|M0QZC5_HUMAN 40S ribosomal protein S11 OS=Homo sapiens GN=RPS11 PE=1 SV=1	4	10	10	10	5	10	5	18.431	158	51.3	33.5	5133800000	688670000	0.134144	7.45466
1503	Q9H9B4;D6RFI0;D6RDG7;S4R2X2;D6RAE9	Q9H9B4;D6RFI0;D6RDG7;S4R2X2	Sideroflexin-1	SFXN1	>sp|Q9H9B4|SFXN1_HUMAN Sideroflexin-1 OS=Homo sapiens GN=SFXN1 PE=1 SV=4;>tr|D6RFI0|D6RFI0_HUMAN Sideroflexin-1 (Fragment) OS=Homo sapiens GN=SFXN1 PE=1 SV=7;>tr|D6RDG7|D6RDG7_HUMAN Sideroflexin-1 (Fragment) OS=Homo sapiens GN=SFXN1 PE=1 SV=1;>tr|S4R2X2|S4	5	4	4	4	1	4	1	35.619	322	14	4	283470000	38121000	0.13448	7.43606
56	H7BXI1;A0A087WXU3;A0FGR8-2;A0FGR8;A0FGR8-6;A0FGR8-5;A0FGR8-4	H7BXI1;A0A087WXU3;A0FGR8-2;A0FGR8;A0FGR8-6;A0FGR8-5;A0FGR8-4	Extended synaptotagmin-2	ESYT2	>tr|H7BXI1|H7BXI1_HUMAN Extended synaptotagmin-2 (Fragment) OS=Homo sapiens GN=ESYT2 PE=1 SV=1;>tr|A0A087WXU3|A0A087WXU3_HUMAN Extended synaptotagmin-2 OS=Homo sapiens GN=ESYT2 PE=1 SV=1;>sp|A0FGR8-2|ESYT2_HUMAN Isoform 2 of Extended synaptotagmin-2 OS=Hom	7	2	2	2	1	2	1	98.008	884	2.3	0.9	41244000	5567200	0.134982	7.40839
851	P11940;A0A087WTT1;E7EQV3;E7ERJ7;P11940-2;H0YAR2;Q9H361;H0YBN4;H0YAP2;H0YB86;Q4VXU2;E5RGH3;E5RH24;E5RJB9;H0YAS7;H0YAS6;H0YB75;Q4VXU2-2;H0YC10;E5RHG7;B1ANR1;E5RGC4;E5RFD8;H0YAW6;Q5JQF8;Q96DU9-2;Q96DU9	P11940;A0A087WTT1;E7EQV3;E7ERJ7;P11940-2;H0YAR2	Polyadenylate-binding protein 1	PABPC1	>sp|P11940|PABP1_HUMAN Polyadenylate-binding protein 1 OS=Homo sapiens GN=PABPC1 PE=1 SV=2;>tr|A0A087WTT1|A0A087WTT1_HUMAN Polyadenylate-binding protein OS=Homo sapiens GN=PABPC1 PE=1 SV=1;>tr|E7EQV3|E7EQV3_HUMAN Polyadenylate-binding protein OS=Homo sapie	27	21	15	21	12	15	8	70.67	636	31.1	22.8	3452600000	476450000	0.137997	7.24651
929	P28066;P28066-2	P28066;P28066-2	Proteasome subunit alpha type-5	PSMA5	>sp|P28066|PSA5_HUMAN Proteasome subunit alpha type-5 OS=Homo sapiens GN=PSMA5 PE=1 SV=3;>sp|P28066-2|PSA5_HUMAN Isoform 2 of Proteasome subunit alpha type-5 OS=Homo sapiens GN=PSMA5	2	2	2	2	1	2	1	26.411	241	13.3	5.4	135930000	18786000	0.138203	7.23571
1446	Q99459	Q99459	Cell division cycle 5-like protein	CDC5L	>sp|Q99459|CDC5L_HUMAN Cell division cycle 5-like protein OS=Homo sapiens GN=CDC5L PE=1 SV=2	1	12	12	11	5	11	5	92.25	802	19.8	7.9	1131500000	156380000	0.138206	7.23558
1489	Q9H0A0;E9PJN6;E9PMU0;A0A087WV29;Q9H0A0-2	Q9H0A0;E9PJN6;E9PMU0	N-acetyltransferase 10	NAT10	>sp|Q9H0A0|NAT10_HUMAN RNA cytidine acetyltransferase OS=Homo sapiens GN=NAT10 PE=1 SV=2;>tr|E9PJN6|E9PJN6_HUMAN RNA cytidine acetyltransferase (Fragment) OS=Homo sapiens GN=NAT10 PE=1 SV=7;>tr|E9PMU0|E9PMU0_HUMAN RNA cytidine acetyltransferase OS=Homo sap	5	3	3	3	1	3	1	115.73	1025	2.6	1	102860000	14279000	0.13882	7.20359
486	G3V203;J3QQ67;Q07020;H0YHA7;Q07020-2;F8VUA6;F8VYV2;A0A075B7A0;F8VXR6	G3V203;J3QQ67;Q07020;H0YHA7;Q07020-2;F8VUA6;F8VYV2;A0A075B7A0	60S ribosomal protein L18	RPL18	>tr|G3V203|G3V203_HUMAN 60S ribosomal protein L18 OS=Homo sapiens GN=RPL18 PE=1 SV=1;>tr|J3QQ67|J3QQ67_HUMAN 60S ribosomal protein L18 (Fragment) OS=Homo sapiens GN=RPL18 PE=1 SV=1;>sp|Q07020|RL18_HUMAN 60S ribosomal protein L18 OS=Homo sapiens GN=RPL18 PE	9	5	5	5	3	5	3	18.756	164	33.5	22.6	1005700000	140730000	0.139932	7.14631
1104	P62249;M0R210;M0R3H0;A0A087WZ27;M0R1M5;Q6IPX4;M0QX76	P62249;M0R210;M0R3H0;A0A087WZ27;M0R1M5;Q6IPX4	40S ribosomal protein S16	RPS16	>sp|P62249|RS16_HUMAN 40S ribosomal protein S16 OS=Homo sapiens GN=RPS16 PE=1 SV=2;>tr|M0R210|M0R210_HUMAN 40S ribosomal protein S16 OS=Homo sapiens GN=RPS16 PE=1 SV=1;>tr|M0R3H0|M0R3H0_HUMAN 40S ribosomal protein S16 OS=Homo sapiens GN=RPS16 PE=1 SV=1;>tr	7	10	10	10	9	10	9	16.445	146	54.1	51.4	2652500000	372900000	0.140584	7.11317
136	C9J9K3;A0A0C4DG17;P08865;F8WD59	C9J9K3;A0A0C4DG17;P08865;F8WD59	40S ribosomal protein SA	RPSA	>tr|C9J9K3|C9J9K3_HUMAN 40S ribosomal protein SA (Fragment) OS=Homo sapiens GN=RPSA PE=1 SV=7;>tr|A0A0C4DG17|A0A0C4DG17_HUMAN 40S ribosomal protein SA OS=Homo sapiens GN=RPSA PE=1 SV=1;>sp|P08865|RSSA_HUMAN 40S ribosomal protein SA OS=Homo sapiens GN=RPSA	4	6	6	6	3	6	3	29.505	264	26.1	14.4	464090000	65390000	0.140899	7.09726
1006	P46778;G3V1B3;M0R181	P46778;G3V1B3;M0R181	60S ribosomal protein L21	RPL21	>sp|P46778|RL21_HUMAN 60S ribosomal protein L21 OS=Homo sapiens GN=RPL21 PE=1 SV=2;>tr|G3V1B3|G3V1B3_HUMAN 60S ribosomal protein L21 OS=Homo sapiens GN=RPL21 PE=1 SV=1;>tr|M0R181|M0R181_HUMAN 60S ribosomal protein L21 (Fragment) OS=Homo sapiens GN=RPL21 PE	3	3	3	3	2	3	2	18.565	160	20.6	16.2	796250000	112410000	0.141174	7.08344
784	P04843;B7Z4L4;F8WF32	P04843;B7Z4L4	Dolichyl-diphosphooligosaccharide--protein glycosyltransferase subunit 1	RPN1	>sp|P04843|RPN1_HUMAN Dolichyl-diphosphooligosaccharide--protein glycosyltransferase subunit 1 OS=Homo sapiens GN=RPN1 PE=1 SV=1;>tr|B7Z4L4|B7Z4L4_HUMAN Dolichyl-diphosphooligosaccharide--protein glycosyltransferase subunit 1 OS=Homo sapiens GN=RPN1 PE=1 S	3	11	11	10	9	10	9	68.569	607	18.1	16.6	789520000	111500000	0.141225	7.0809
1424	Q96CS3	Q96CS3	FAS-associated factor 2	FAF2	>sp|Q96CS3|FAF2_HUMAN FAS-associated factor 2 OS=Homo sapiens GN=FAF2 PE=1 SV=2	1	5	5	4	2	4	2	52.623	445	11.9	5.6	93585000	13289000	0.141999	7.04229
1593	Q9Y2X3;H7BZ72	Q9Y2X3	Nucleolar protein 58	NOP58	>sp|Q9Y2X3|NOP58_HUMAN Nucleolar protein 58 OS=Homo sapiens GN=NOP58 PE=1 SV=1	2	4	4	4	2	4	2	59.578	529	9.8	5.1	200770000	28730000	0.143099	6.98817
1571	Q9UMS4;F5GY56;F5H2I0;H0YGF3;H0YGZ5	Q9UMS4;F5GY56	Pre-mRNA-processing factor 19	PRPF19	>sp|Q9UMS4|PRP19_HUMAN Pre-mRNA-processing factor 19 OS=Homo sapiens GN=PRPF19 PE=1 SV=1;>tr|F5GY56|F5GY56_HUMAN Pre-mRNA-processing factor 19 (Fragment) OS=Homo sapiens GN=PRPF19 PE=1 SV=1	5	5	5	4	4	4	4	55.18	504	7.9	8.1	978530000	140550000	0.143634	6.96215
915	P25205;P25205-2;J3KQ69;Q7Z6P5	P25205;P25205-2;J3KQ69	DNA replication licensing factor MCM3	MCM3	>sp|P25205|MCM3_HUMAN DNA replication licensing factor MCM3 OS=Homo sapiens GN=MCM3 PE=1 SV=3;>sp|P25205-2|MCM3_HUMAN Isoform 2 of DNA replication licensing factor MCM3 OS=Homo sapiens GN=MCM3;>tr|J3KQ69|J3KQ69_HUMAN DNA replication licensing factor MCM3 O	4	14	14	14	7	14	7	90.98	808	18.8	11.4	490470000	70578000	0.143899	6.94933
367	E9PFW8;E7EMC7;Q13501-2;Q13501	E9PFW8;E7EMC7;Q13501-2;Q13501	Sequestosome-1	SQSTM1	>tr|E9PFW8|E9PFW8_HUMAN Sequestosome-1 (Fragment) OS=Homo sapiens GN=SQSTM1 PE=1 SV=1;>tr|E7EMC7|E7EMC7_HUMAN Sequestosome-1 OS=Homo sapiens GN=SQSTM1 PE=1 SV=1;>sp|Q13501-2|SQSTM_HUMAN Isoform 2 of Sequestosome-1 OS=Homo sapiens GN=SQSTM1;>sp|Q13501|SQSTM	4	1	1	1	1	1	1	18.379	167	12.6	12.6	152100000	21910000	0.14405	6.94204
1119	P62805	P62805	Histone H4	HIST1H4A	>sp|P62805|H4_HUMAN Histone H4 OS=Homo sapiens GN=HIST1H4A PE=1 SV=2	1	7	7	6	6	6	6	11.367	103	51.5	50.5	9856300000	1428000000	0.144882	6.90217
1076	P60228;E5RIT4;H0YBR5;E5RGA2	P60228;E5RIT4;H0YBR5;E5RGA2	Eukaryotic translation initiation factor 3 subunit E	EIF3E	>sp|P60228|EIF3E_HUMAN Eukaryotic translation initiation factor 3 subunit E OS=Homo sapiens GN=EIF3E PE=1 SV=1;>tr|E5RIT4|E5RIT4_HUMAN Eukaryotic translation initiation factor 3 subunit E (Fragment) OS=Homo sapiens GN=EIF3E PE=1 SV=1;>tr|H0YBR5|H0YBR5_HUMA	4	2	2	2	1	2	1	52.22	445	4.3	2.5	108410000	15794000	0.145688	6.864
989	P40939;H0YFD6;P40939-2	P40939	Trifunctional enzyme subunit alpha, mitochondrial;Long-chain enoyl-CoA hydratase;Long chain 3-hydroxyacyl-CoA dehydrogenase	HADHA	>sp|P40939|ECHA_HUMAN Trifunctional enzyme subunit alpha, mitochondrial OS=Homo sapiens GN=HADHA PE=1 SV=2	3	9	9	8	4	8	4	82.999	763	13.9	5.9	484720000	70620000	0.145692	6.86378
599	J3QSZ5;P18583-8;P18583-6;P18583-2;P18583-10;P18583-3;P18583-4;P18583-7;P18583;P18583-5;P18583-9	J3QSZ5;P18583-8;P18583-6;P18583-2;P18583-10;P18583-3;P18583-4;P18583-7;P18583;P18583-5;P18583-9	Protein SON	SON	>tr|J3QSZ5|J3QSZ5_HUMAN Protein SON OS=Homo sapiens GN=SON PE=1 SV=1;>sp|P18583-8|SON_HUMAN Isoform H of Protein SON OS=Homo sapiens GN=SON;>sp|P18583-6|SON_HUMAN Isoform E of Protein SON OS=Homo sapiens GN=SON;>sp|P18583-2|SON_HUMAN Isoform A of Protein S	11	1	1	1	1	1	1	50.251	454	2	2	8079400	1182100	0.14631	6.83479
1374	Q8N1G4	Q8N1G4	Leucine-rich repeat-containing protein 47	LRRC47	>sp|Q8N1G4|LRC47_HUMAN Leucine-rich repeat-containing protein 47 OS=Homo sapiens GN=LRRC47 PE=1 SV=1	1	6	6	6	4	6	4	63.472	583	14.4	9.9	392030000	57678000	0.147126	6.79687
242	H7C463;C9J406;B9A067;Q16891-3;Q16891-2;Q16891-4;Q16891;A0A087WYS0	H7C463;C9J406;B9A067;Q16891-3;Q16891-2;Q16891-4;Q16891	MICOS complex subunit MIC60	IMMT	>tr|H7C463|H7C463_HUMAN MICOS complex subunit MIC60 (Fragment) OS=Homo sapiens GN=IMMT PE=1 SV=1;>tr|C9J406|C9J406_HUMAN MICOS complex subunit MIC60 OS=Homo sapiens GN=IMMT PE=1 SV=1;>tr|B9A067|B9A067_HUMAN MICOS complex subunit MIC60 OS=Homo sapiens GN=IM	8	12	12	11	5	11	5	68.064	613	23.3	9.6	1067900000	157850000	0.147813	6.76528
232	B8ZZK4;H7C2W9;C9JU56;B7Z4E3;B7Z4C8;P62899-3;P62899;P62899-2	B8ZZK4;H7C2W9;C9JU56;B7Z4E3;B7Z4C8;P62899-3;P62899;P62899-2	60S ribosomal protein L31	RPL31	>tr|B8ZZK4|B8ZZK4_HUMAN 60S ribosomal protein L31 OS=Homo sapiens GN=RPL31 PE=1 SV=1;>tr|H7C2W9|H7C2W9_HUMAN 60S ribosomal protein L31 (Fragment) OS=Homo sapiens GN=RPL31 PE=1 SV=1;>tr|C9JU56|C9JU56_HUMAN 60S ribosomal protein L31 (Fragment) OS=Homo sapien	8	3	3	3	3	3	3	8.9876	79	31.6	31.6	2129300000	314760000	0.147823	6.76484
1468	Q9BUQ8;H0YI52	Q9BUQ8	Probable ATP-dependent RNA helicase DDX23	DDX23	>sp|Q9BUQ8|DDX23_HUMAN Probable ATP-dependent RNA helicase DDX23 OS=Homo sapiens GN=DDX23 PE=1 SV=3	2	7	7	7	1	7	1	95.581	820	9.3	1.3	221300000	32846000	0.148423	6.7375
264	C9JPQ9;C9JU00;C9JEU5;C9JC84;P02679-2;P02679	C9JPQ9;C9JU00;C9JEU5;C9JC84;P02679-2;P02679	Fibrinogen gamma chain	FGG	>tr|C9JPQ9|C9JPQ9_HUMAN Fibrinogen gamma chain (Fragment) OS=Homo sapiens GN=FGG PE=1 SV=1;>tr|C9JU00|C9JU00_HUMAN Fibrinogen gamma chain (Fragment) OS=Homo sapiens GN=FGG PE=1 SV=1;>tr|C9JEU5|C9JEU5_HUMAN Fibrinogen gamma chain OS=Homo sapiens GN=FGG PE=1	6	2	2	2	1	2	1	13.546	119	30.3	19.3	29532000	4406400	0.149208	6.70207
610	K7ELC7;P61353;K7EQQ9	K7ELC7;P61353;K7EQQ9	60S ribosomal protein L27	RPL27	>tr|K7ELC7|K7ELC7_HUMAN 60S ribosomal protein L27 (Fragment) OS=Homo sapiens GN=RPL27 PE=1 SV=1;>sp|P61353|RL27_HUMAN 60S ribosomal protein L27 OS=Homo sapiens GN=RPL27 PE=1 SV=2;>tr|K7EQQ9|K7EQQ9_HUMAN 60S ribosomal protein L27 OS=Homo sapiens GN=RPL27 PE	3	5	5	5	3	5	3	16.359	144	35.4	27.1	3409700000	513930000	0.150726	6.63456
1120	P62851;E9PQK3;E9PK60	P62851	40S ribosomal protein S25	RPS25	>sp|P62851|RS25_HUMAN 40S ribosomal protein S25 OS=Homo sapiens GN=RPS25 PE=1 SV=1	3	5	5	4	5	4	5	13.742	125	22.4	30.4	2589100000	391270000	0.151122	6.61717
1401	Q8WWM7-6;Q8WWM7-8;Q8WWM7-5;Q8WWM7-4;Q8WWM7-9;Q8WWM7-2;Q8WWM7;Q8WWM7-3;H3BUF6;H3BSK9;Q8WWM7-7;H3BRB0;A0A0C4DGL7	Q8WWM7-6;Q8WWM7-8;Q8WWM7-5;Q8WWM7-4;Q8WWM7-9;Q8WWM7-2;Q8WWM7;Q8WWM7-3;H3BUF6	Ataxin-2-like protein	ATXN2L	>sp|Q8WWM7-6|ATX2L_HUMAN Isoform 6 of Ataxin-2-like protein OS=Homo sapiens GN=ATXN2L;>sp|Q8WWM7-8|ATX2L_HUMAN Isoform 8 of Ataxin-2-like protein OS=Homo sapiens GN=ATXN2L;>sp|Q8WWM7-5|ATX2L_HUMAN Isoform 5 of Ataxin-2-like protein OS=Homo sapiens GN=ATXN2	13	5	5	5	2	5	2	102.89	968	7	2.6	234230000	35594000	0.151962	6.5806
152	C9J338;I3L2I2;C9J840;E7EX83;A0A0D9SG62;E7ENQ1;G3XAA2;H7C360;G5E948;E7EN19;E7ESS2;A0A0D9SEY1;O95819-4;O95819-2;O95819;O95819-5;Q9UKE5-8;Q8N4C8-5;Q9UKE5-5;Q8N4C8-2;Q9UKE5-7;Q8N4C8-3;Q9UKE5-3;Q8N4C8-4;O95819-3;Q9UKE5-6;Q9UKE5-2;Q8N4C8;Q9UKE5-4;Q9UKE5	C9J338;I3L2I2;C9J840;E7EX83;A0A0D9SG62;E7ENQ1;G3XAA2;H7C360;G5E948;E7EN19;E7ESS2;A0A0D9SEY1;O95819-4;O95819-2;O95819;O95819-5;Q9UKE5-8;Q8N4C8-5;Q9UKE5-5;Q8N4C8-2;Q9UKE5-7;Q8N4C8-3;Q9UKE5-3;Q8N4C8-4;O95819-3;Q9UKE5-6;Q9UKE5-2;Q8N4C8;Q9UKE5-4;Q9UKE5	Mitogen-activated protein kinase kinase kinase kinase 4;TRAF2 and NCK-interacting protein kinase;Misshapen-like kinase 1	TNIK;MINK1;MAP4K4	>tr|C9J338|C9J338_HUMAN TRAF2 and NCK-interacting protein kinase (Fragment) OS=Homo sapiens GN=TNIK PE=1 SV=1;>tr|I3L2I2|I3L2I2_HUMAN Misshapen-like kinase 1 (Fragment) OS=Homo sapiens GN=MINK1 PE=1 SV=1;>tr|C9J840|C9J840_HUMAN Mitogen-activated protein ki	30	1	1	1	1	1	1	40.386	350	3.7	3.7	76288000	11664000	0.152894	6.54047
541	H3BLZ8;Q92841-1;Q92841-3;Q92841;Q92841-2;A0A0U1RQJ0	H3BLZ8;Q92841-1;Q92841-3;Q92841;Q92841-2	Probable ATP-dependent RNA helicase DDX17	DDX17	>tr|H3BLZ8|H3BLZ8_HUMAN Probable ATP-dependent RNA helicase DDX17 OS=Homo sapiens GN=DDX17 PE=1 SV=1;>sp|Q92841-1|DDX17_HUMAN Isoform 2 of Probable ATP-dependent RNA helicase DDX17 OS=Homo sapiens GN=DDX17;>sp|Q92841-3|DDX17_HUMAN Isoform 4 of Probable ATP	6	19	14	18	15	14	11	80.439	731	28.2	23.1	5270300000	811320000	0.153942	6.49596
680	O43175;Q5SZU1	O43175;Q5SZU1	D-3-phosphoglycerate dehydrogenase	PHGDH	>sp|O43175|SERA_HUMAN D-3-phosphoglycerate dehydrogenase OS=Homo sapiens GN=PHGDH PE=1 SV=4;>tr|Q5SZU1|Q5SZU1_HUMAN D-3-phosphoglycerate dehydrogenase OS=Homo sapiens GN=PHGDH PE=1 SV=1	2	8	8	8	2	8	2	56.65	533	17.8	4.9	671540000	103420000	0.154004	6.49333
931	P28288-2;P28288;P28288-3	P28288-2;P28288;P28288-3	ATP-binding cassette sub-family D member 3	ABCD3	>sp|P28288-2|ABCD3_HUMAN Isoform 2 of ATP-binding cassette sub-family D member 3 OS=Homo sapiens GN=ABCD3;>sp|P28288|ABCD3_HUMAN ATP-binding cassette sub-family D member 3 OS=Homo sapiens GN=ABCD3 PE=1 SV=1;>sp|P28288-3|ABCD3_HUMAN Isoform 3 of ATP-binding	3	2	2	2	1	2	1	62.725	549	4.2	2.6	95953000	14823000	0.154482	6.47325
593	J3KTL2;Q07955;Q07955-3;Q07955-2;J3KSR8;J3QQV5;J3KSW7	J3KTL2;Q07955;Q07955-3;Q07955-2;J3KSR8	Serine/arginine-rich splicing factor 1	SRSF1	>tr|J3KTL2|J3KTL2_HUMAN Serine/arginine-rich-splicing factor 1 OS=Homo sapiens GN=SRSF1 PE=1 SV=1;>sp|Q07955|SRSF1_HUMAN Serine/arginine-rich splicing factor 1 OS=Homo sapiens GN=SRSF1 PE=1 SV=2;>sp|Q07955-3|SRSF1_HUMAN Isoform ASF-3 of Serine/arginine-ric	7	8	8	8	5	8	5	28.329	253	35.6	22.1	1127000000	174780000	0.155084	6.44811
755	P00403	P00403	Cytochrome c oxidase subunit 2	MT-CO2	>sp|P00403|COX2_HUMAN Cytochrome c oxidase subunit 2 OS=Homo sapiens GN=MT-CO2 PE=1 SV=1	1	1	1	1	1	1	1	25.565	227	4.4	4.4	138780000	21547000	0.15526	6.4408
106	A0A0A0MRR7;P09234	A0A0A0MRR7;P09234	U1 small nuclear ribonucleoprotein C	SNRPC	>tr|A0A0A0MRR7|A0A0A0MRR7_HUMAN U1 small nuclear ribonucleoprotein C OS=Homo sapiens GN=SNRPC PE=1 SV=1;>sp|P09234|RU1C_HUMAN U1 small nuclear ribonucleoprotein C OS=Homo sapiens GN=SNRPC PE=1 SV=1	2	2	2	2	1	2	1	19.687	180	16.7	6.7	116330000	18074000	0.155368	6.43632
1396	Q8WUF5	Q8WUF5	RelA-associated inhibitor	PPP1R13L	>sp|Q8WUF5|IASPP_HUMAN RelA-associated inhibitor OS=Homo sapiens GN=PPP1R13L PE=1 SV=4	1	4	4	4	1	4	1	89.09	828	7.4	1.2	185280000	28798000	0.15543	6.43378
834	P09874;Q5VX84;Q5VX85	P09874	Poly [ADP-ribose] polymerase 1	PARP1	>sp|P09874|PARP1_HUMAN Poly [ADP-ribose] polymerase 1 OS=Homo sapiens GN=PARP1 PE=1 SV=4	3	29	29	28	16	28	16	113.08	1014	29	19.1	3625400000	563650000	0.155472	6.43201
1305	Q56VL3;D6RD77;J3KPI9;Q56VL3-2	Q56VL3;D6RD77;J3KPI9;Q56VL3-2	OCIA domain-containing protein 2	OCIAD2	>sp|Q56VL3|OCAD2_HUMAN OCIA domain-containing protein 2 OS=Homo sapiens GN=OCIAD2 PE=1 SV=1;>tr|D6RD77|D6RD77_HUMAN OCIA domain-containing protein 2 OS=Homo sapiens GN=OCIAD2 PE=1 SV=1;>tr|J3KPI9|J3KPI9_HUMAN OCIA domain-containing protein 2 OS=Homo sapien	4	4	4	4	2	4	2	16.953	154	23.4	12.3	176850000	27563000	0.155855	6.41621
1114	P62424;Q5T8U2;Q5T8U3	P62424;Q5T8U2;Q5T8U3	60S ribosomal protein L7a	RPL7A	>sp|P62424|RL7A_HUMAN 60S ribosomal protein L7a OS=Homo sapiens GN=RPL7A PE=1 SV=2;>tr|Q5T8U2|Q5T8U2_HUMAN 60S ribosomal protein L7a OS=Homo sapiens GN=RPL7A PE=1 SV=1;>tr|Q5T8U3|Q5T8U3_HUMAN 60S ribosomal protein L7a (Fragment) OS=Homo sapiens GN=RPL7A PE	3	11	11	10	6	10	6	29.995	266	35.7	25.2	3431600000	550170000	0.160325	6.23734
1016	P48047;H7C0C1;H7C086;H7C068	P48047;H7C0C1	ATP synthase subunit O, mitochondrial	ATP5O	>sp|P48047|ATPO_HUMAN ATP synthase subunit O, mitochondrial OS=Homo sapiens GN=ATP5O PE=1 SV=1;>tr|H7C0C1|H7C0C1_HUMAN Uncharacterized protein (Fragment) OS=Homo sapiens PE=4 SV=2	4	6	6	6	5	6	5	23.277	213	37.6	32.4	1129400000	181960000	0.161112	6.20686
608	K7EKI8;O60437;K7EQ71	K7EKI8;O60437	Periplakin	PPL	>tr|K7EKI8|K7EKI8_HUMAN Periplakin OS=Homo sapiens GN=PPL PE=1 SV=1;>sp|O60437|PEPL_HUMAN Periplakin OS=Homo sapiens GN=PPL PE=1 SV=4	3	15	15	15	5	15	5	204.49	1754	10.1	3	299110000	48359000	0.161676	6.1852
1320	Q5TEC6;K7EMV3;K7EP01;B4DEB1;K7EK07;K7ES00;Q6NXT2;Q71DI3;Q16695;P84243;P68431	Q5TEC6;K7EMV3;K7EP01;B4DEB1;K7EK07;K7ES00;Q6NXT2;Q71DI3;Q16695;P84243;P68431	Histone H3;Histone H3.3C;Histone H3.2;Histone H3.1t;Histone H3.3;Histone H3.1	HIST2H3PS2;H3F3B;H3F3A;H3F3C;HIST2H3A;HIST3H3;HIST1H3A	>tr|Q5TEC6|Q5TEC6_HUMAN Histone H3 OS=Homo sapiens GN=HIST2H3PS2 PE=1 SV=1;>tr|K7EMV3|K7EMV3_HUMAN Histone H3 OS=Homo sapiens GN=H3F3B PE=1 SV=1;>tr|K7EP01|K7EP01_HUMAN Histone H3.3 OS=Homo sapiens GN=H3F3B PE=1 SV=1;>tr|B4DEB1|B4DEB1_HUMAN Histone H3 OS=H	11	4	4	4	3	4	3	15.43	136	19.9	19.9	3800700000	615580000	0.161965	6.17418
1580	Q9Y224;G3V4C6;H0YJB9;G3V4E7	Q9Y224;G3V4C6	UPF0568 protein C14orf166	C14orf166	>sp|Q9Y224|CN166_HUMAN UPF0568 protein C14orf166 OS=Homo sapiens GN=C14orf166 PE=1 SV=1;>tr|G3V4C6|G3V4C6_HUMAN UPF0568 protein C14orf166 OS=Homo sapiens GN=C14orf166 PE=1 SV=1	4	6	6	6	3	6	3	28.068	244	29.9	16.4	467580000	76041000	0.162627	6.14905
760	P01008;Q8TCE1	P01008	Antithrombin-III	SERPINC1	>sp|P01008|ANT3_HUMAN Antithrombin-III OS=Homo sapiens GN=SERPINC1 PE=1 SV=1	2	3	3	2	1	2	1	52.602	464	8	5.4	28611000	4653500	0.162647	6.14828
588	J3KSI8;J3QQS1;J3QLS3;Q9Y2R9;J3QKW2	J3KSI8;J3QQS1;J3QLS3;Q9Y2R9	28S ribosomal protein S7, mitochondrial	MRPS7	>tr|J3KSI8|J3KSI8_HUMAN 28S ribosomal protein S7, mitochondrial (Fragment) OS=Homo sapiens GN=MRPS7 PE=1 SV=1;>tr|J3QQS1|J3QQS1_HUMAN 28S ribosomal protein S7, mitochondrial (Fragment) OS=Homo sapiens GN=MRPS7 PE=1 SV=1;>tr|J3QLS3|J3QLS3_HUMAN 28S ribosoma	5	3	3	3	2	3	2	18.274	156	23.7	16.7	57252000	9324900	0.162875	6.13969
1092	P61254;J3KTJ8;J3QRI7;J3QQQ9;J3QQV1;J3QRC4;J3KSS0;J3KS10	P61254;J3KTJ8;J3QRI7;J3QQQ9;J3QQV1;J3QRC4	60S ribosomal protein L26	RPL26;KRBA2	>sp|P61254|RL26_HUMAN 60S ribosomal protein L26 OS=Homo sapiens GN=RPL26 PE=1 SV=1;>tr|J3KTJ8|J3KTJ8_HUMAN 60S ribosomal protein L26 (Fragment) OS=Homo sapiens GN=RPL26 PE=4 SV=7;>tr|J3QRI7|J3QRI7_HUMAN 60S ribosomal protein L26 (Fragment) OS=Homo sapiens	8	7	2	7	5	2	1	17.258	145	34.5	28.3	1905000000	313150000	0.164383	6.08335
592	J3QR09;J3KTE4;P84098;J3QL15	J3QR09;J3KTE4;P84098;J3QL15	Ribosomal protein L19;60S ribosomal protein L19	RPL19	>tr|J3QR09|J3QR09_HUMAN Ribosomal protein L19 OS=Homo sapiens GN=RPL19 PE=1 SV=1;>tr|J3KTE4|J3KTE4_HUMAN Ribosomal protein L19 OS=Homo sapiens GN=RPL19 PE=1 SV=1;>sp|P84098|RL19_HUMAN 60S ribosomal protein L19 OS=Homo sapiens GN=RPL19 PE=1 SV=1;>tr|J3QL15|	4	4	4	4	3	4	3	23.134	193	21.2	17.1	1136000000	187620000	0.165158	6.05479
1521	Q9NSD9;Q9NSD9-2	Q9NSD9;Q9NSD9-2	Phenylalanine--tRNA ligase beta subunit	FARSB	>sp|Q9NSD9|SYFB_HUMAN Phenylalanine--tRNA ligase beta subunit OS=Homo sapiens GN=FARSB PE=1 SV=3;>sp|Q9NSD9-2|SYFB_HUMAN Isoform 2 of Phenylalanine--tRNA ligase beta subunit OS=Homo sapiens GN=FARSB	2	8	8	8	1	8	1	66.115	589	13.4	1.9	425130000	70576000	0.16601	6.02372
1004	P46063;F5H2L2;F8WA66;F8WD97	P46063	ATP-dependent DNA helicase Q1	RECQL	>sp|P46063|RECQ1_HUMAN ATP-dependent DNA helicase Q1 OS=Homo sapiens GN=RECQL PE=1 SV=3	4	5	5	5	2	5	2	73.457	649	8.8	4.2	142250000	23660000	0.166327	6.01226
12	H0YN88;A0A075B716;P08708;H0YN73;H3BNC9	H0YN88;A0A075B716;P08708;H0YN73	40S ribosomal protein S17	RPS17	>tr|H0YN88|H0YN88_HUMAN 40S ribosomal protein S17 OS=Homo sapiens GN=RPS17 PE=1 SV=1;>tr|A0A075B716|A0A075B716_HUMAN 40S ribosomal protein S17 OS=Homo sapiens GN=RPS17 PE=1 SV=1;>sp|P08708|RS17_HUMAN 40S ribosomal protein S17 OS=Homo sapiens GN=RPS17 PE=1	5	6	6	5	5	5	5	15.919	136	39.7	32.4	832910000	138860000	0.166717	5.9982
996	P42224-2;P42224;E9PH66;E7ENM1;E7EPD2;D2KFR9;J3KPM9	P42224-2;P42224;E9PH66;E7ENM1;E7EPD2;D2KFR9;J3KPM9	Signal transducer and activator of transcription 1-alpha/beta;Signal transducer and activator of transcription	STAT1	>sp|P42224-2|STAT1_HUMAN Isoform Beta of Signal transducer and activator of transcription 1-alpha/beta OS=Homo sapiens GN=STAT1;>sp|P42224|STAT1_HUMAN Signal transducer and activator of transcription 1-alpha/beta OS=Homo sapiens GN=STAT1 PE=1 SV=2;>tr|E9PH	7	2	2	2	1	2	1	83.042	712	3.4	1.7	33258000	5567200	0.167394	5.97392
108	S4R3N9;A0A0A0MS41;Q9BWM7	S4R3N9;A0A0A0MS41;Q9BWM7	Sideroflexin-3	SFXN3	>tr|S4R3N9|S4R3N9_HUMAN Sideroflexin-3 OS=Homo sapiens GN=SFXN3 PE=1 SV=1;>tr|A0A0A0MS41|A0A0A0MS41_HUMAN Sideroflexin OS=Homo sapiens GN=SFXN3 PE=1 SV=1;>sp|Q9BWM7|SFXN3_HUMAN Sideroflexin-3 OS=Homo sapiens GN=SFXN3 PE=1 SV=2	3	2	2	2	1	2	1	19.605	177	13.6	5.1	77802000	13047000	0.167695	5.96321
773	P02787;H7C5E8;C9JB55;F8WCI6;C9JVG0	P02787;H7C5E8	Serotransferrin	TF	>sp|P02787|TRFE_HUMAN Serotransferrin OS=Homo sapiens GN=TF PE=1 SV=3;>tr|H7C5E8|H7C5E8_HUMAN Serotransferrin (Fragment) OS=Homo sapiens GN=TF PE=1 SV=1	5	6	6	6	5	6	5	77.063	698	15	13	225820000	37908000	0.167868	5.95705
1143	P68371;P04350;Q3ZCM7;M0QY85;M0R2D3;M0QZL7;M0R278;M0R0X0;M0QY37;M0QX14;M0R042;M0QYM7;M0R2T4;A0A075B724	P68371;P04350	Tubulin beta-4B chain;Tubulin beta-4A chain	TUBB4B;TUBB4A	>sp|P68371|TBB4B_HUMAN Tubulin beta-4B chain OS=Homo sapiens GN=TUBB4B PE=1 SV=1;>sp|P04350|TBB4A_HUMAN Tubulin beta-4A chain OS=Homo sapiens GN=TUBB4A PE=1 SV=2	14	15	3	15	12	3	3	49.83	445	42.2	32.1	14280000000	2398000000	0.167927	5.95496
682	O43251-6;O43251-8;A0A0G2JSB3;I3L1D4;B0QYY7;A0A0G2JRD1;S4R3K7;S4R469;F8VR27;F8VZY7;B0QYV1;B0QYY4;A0A087X2B1;A0A0G2JRA5;J3KNW3;B7Z1U7;F8VZG9;O43251-9;Q9NWB1-3;O43251-4;O43251-5;O43251-10;O43251-2;O43251;Q9NWB1-4;Q9NWB1-5;Q9NWB1;O43251-7;Q9NWB1-2	O43251-6;O43251-8;A0A0G2JSB3;I3L1D4;B0QYY7;A0A0G2JRD1;S4R3K7;S4R469;F8VR27;F8VZY7;B0QYV1;B0QYY4;A0A087X2B1;A0A0G2JRA5;J3KNW3;B7Z1U7;F8VZG9;O43251-9;Q9NWB1-3;O43251-4;O43251-5;O43251-10;O43251-2;O43251;Q9NWB1-4;Q9NWB1-5;Q9NWB1;O43251-7;Q9NWB1-2	RNA binding protein fox-1 homolog 2;RNA binding protein fox-1 homolog;RNA binding protein fox-1 homolog 1	RBFOX2;RBFOX1	>sp|O43251-6|RFOX2_HUMAN Isoform 6 of RNA binding protein fox-1 homolog 2 OS=Homo sapiens GN=RBFOX2;>sp|O43251-8|RFOX2_HUMAN Isoform 8 of RNA binding protein fox-1 homolog 2 OS=Homo sapiens GN=RBFOX2;>tr|A0A0G2JSB3|A0A0G2JSB3_HUMAN RNA-binding protein fox-	29	2	2	2	1	2	1	47.215	450	8.2	3.3	31793000	5346200	0.168157	5.94684
962	P35251-2;P35251;H0Y8U4	P35251-2;P35251	Replication factor C subunit 1	RFC1	>sp|P35251-2|RFC1_HUMAN Isoform 2 of Replication factor C subunit 1 OS=Homo sapiens GN=RFC1;>sp|P35251|RFC1_HUMAN Replication factor C subunit 1 OS=Homo sapiens GN=RFC1 PE=1 SV=4	3	5	5	4	2	4	2	128.18	1147	5.7	2.2	93973000	15867000	0.168846	5.92254
980	P38919;I3L3H2;J3QQP0;E9PBH4;F8WE11	P38919	Eukaryotic initiation factor 4A-III;Eukaryotic initiation factor 4A-III, N-terminally processed	EIF4A3	>sp|P38919|IF4A3_HUMAN Eukaryotic initiation factor 4A-III OS=Homo sapiens GN=EIF4A3 PE=1 SV=4	5	8	7	8	5	7	5	46.871	411	22.9	13.6	744780000	126070000	0.169271	5.90767
254	C9J4Z3;P61513;M0R0A1;Q6P4E4;E9PEL3;M0R2L6;G5E9R3;A6NKH3	C9J4Z3;P61513;M0R0A1;Q6P4E4;E9PEL3;M0R2L6;G5E9R3;A6NKH3	60S ribosomal protein L37a;Putative 60S ribosomal protein L37a-like protein	RPL37A;RPL37AP8	>tr|C9J4Z3|C9J4Z3_HUMAN 60S ribosomal protein L37a OS=Homo sapiens GN=RPL37A PE=1 SV=1;>sp|P61513|RL37A_HUMAN 60S ribosomal protein L37a OS=Homo sapiens GN=RPL37A PE=1 SV=2;>tr|M0R0A1|M0R0A1_HUMAN 60S ribosomal protein L37a OS=Homo sapiens GN=RPL37A PE=1 S	8	4	4	4	2	4	2	7.624	68	52.9	25	1008900000	171000000	0.169492	5.9
2	A0A024R4M0;P46781;B5MCT8;C9JM19;F2Z3C0;A8MXK4	A0A024R4M0;P46781;B5MCT8;C9JM19	40S ribosomal protein S9	RPS9	>tr|A0A024R4M0|A0A024R4M0_HUMAN 40S ribosomal protein S9 OS=Homo sapiens GN=RPS9 PE=1 SV=1;>sp|P46781|RS9_HUMAN 40S ribosomal protein S9 OS=Homo sapiens GN=RPS9 PE=1 SV=3;>tr|B5MCT8|B5MCT8_HUMAN 40S ribosomal protein S9 OS=Homo sapiens GN=RPS9 PE=1 SV=1;>t	6	10	10	9	10	9	10	22.591	194	39.7	43.3	4158800000	705240000	0.169578	5.897
1098	P62081;B5MCP9	P62081;B5MCP9	40S ribosomal protein S7	RPS7	>sp|P62081|RS7_HUMAN 40S ribosomal protein S7 OS=Homo sapiens GN=RPS7 PE=1 SV=1;>tr|B5MCP9|B5MCP9_HUMAN 40S ribosomal protein S7 OS=Homo sapiens GN=RPS7 PE=1 SV=1	2	5	5	5	3	5	3	22.127	194	18	12.9	1994600000	338720000	0.169819	5.88864
1402	Q8WXF1-2;Q8WXF1;X6RDA4	Q8WXF1-2;Q8WXF1;X6RDA4	Paraspeckle component 1	PSPC1	>sp|Q8WXF1-2|PSPC1_HUMAN Isoform 2 of Paraspeckle component 1 OS=Homo sapiens GN=PSPC1;>sp|Q8WXF1|PSPC1_HUMAN Paraspeckle component 1 OS=Homo sapiens GN=PSPC1 PE=1 SV=1;>tr|X6RDA4|X6RDA4_HUMAN Paraspeckle component 1 (Fragment) OS=Homo sapiens GN=PSPC1 PE=	3	7	6	5	2	5	1	45.57	393	12.7	5.1	118270000	20185000	0.170669	5.8593
27	A0A087WUN7;H0YJ40;G3V4X6;G3V2S9;Q9GZT3-2;Q9GZT3;H0YJW7;H0YJI1;H0YJ07;H0YJU7	A0A087WUN7;H0YJ40;G3V4X6;G3V2S9;Q9GZT3-2;Q9GZT3;H0YJW7	SRA stem-loop-interacting RNA-binding protein, mitochondrial	SLIRP	>tr|A0A087WUN7|A0A087WUN7_HUMAN SRA stem-loop-interacting RNA-binding protein, mitochondrial OS=Homo sapiens GN=SLIRP PE=1 SV=1;>tr|H0YJ40|H0YJ40_HUMAN SRA stem-loop-interacting RNA-binding protein, mitochondrial (Fragment) OS=Homo sapiens GN=SLIRP PE=1 SV	10	3	3	3	1	3	1	10.353	92	37	10.9	194510000	33220000	0.170788	5.85521
864	P14618;P14618-2;P14618-3;H3BTN5;B4DNK4;H3BQ34;H3BUW1;H3BTJ2;H3BT25;H3BR70;H3BU13;H3BN34;H3BQZ3;P30613-2;P30613	P14618;P14618-2;P14618-3;H3BTN5;B4DNK4;H3BQ34;H3BUW1;H3BTJ2	Pyruvate kinase PKM;Pyruvate kinase	PKM	>sp|P14618|KPYM_HUMAN Pyruvate kinase PKM OS=Homo sapiens GN=PKM PE=1 SV=4;>sp|P14618-2|KPYM_HUMAN Isoform M1 of Pyruvate kinase PKM OS=Homo sapiens GN=PKM;>sp|P14618-3|KPYM_HUMAN Isoform 3 of Pyruvate kinase PKM OS=Homo sapiens GN=PKM;>tr|H3BTN5|H3BTN5_HU	15	18	18	16	14	16	14	57.936	531	39.7	34.3	2470100000	425270000	0.172167	5.80831
976	X6RJP6;P37802;P37802-2	X6RJP6;P37802;P37802-2	Transgelin-2	TAGLN2	>tr|X6RJP6|X6RJP6_HUMAN Transgelin-2 (Fragment) OS=Homo sapiens GN=TAGLN2 PE=1 SV=1;>sp|P37802|TAGL2_HUMAN Transgelin-2 OS=Homo sapiens GN=TAGLN2 PE=1 SV=3;>sp|P37802-2|TAGL2_HUMAN Isoform 2 of Transgelin-2 OS=Homo sapiens GN=TAGLN2	3	4	4	4	3	4	3	21.086	187	25.1	17.6	200430000	34633000	0.172793	5.78725
1431	Q96HC4-7;Q96HC4-4;Q96HC4;Q96HC4-6;H0Y8Y3;A0A0A0MSP3;H0Y929;A0A0D9SFR4;H0YBI4;Q96HC4-3;Q96HC4-2	Q96HC4-7;Q96HC4-4;Q96HC4;Q96HC4-6;H0Y8Y3;A0A0A0MSP3	PDZ and LIM domain protein 5	PDLIM5	>sp|Q96HC4-7|PDLI5_HUMAN Isoform 7 of PDZ and LIM domain protein 5 OS=Homo sapiens GN=PDLIM5;>sp|Q96HC4-4|PDLI5_HUMAN Isoform 4 of PDZ and LIM domain protein 5 OS=Homo sapiens GN=PDLIM5;>sp|Q96HC4|PDLI5_HUMAN PDZ and LIM domain protein 5 OS=Homo sapiens GN	11	3	3	3	1	3	1	52.645	483	6.4	1.7	132270000	22908000	0.173191	5.77397
707	O75083;D6RD66;O75083-3	O75083;D6RD66	WD repeat-containing protein 1	WDR1	>sp|O75083|WDR1_HUMAN WD repeat-containing protein 1 OS=Homo sapiens GN=WDR1 PE=1 SV=4;>tr|D6RD66|D6RD66_HUMAN WD repeat-containing protein 1 (Fragment) OS=Homo sapiens GN=WDR1 PE=1 SV=1	3	13	13	13	13	13	13	66.193	606	24.8	24.8	8573200000	1486800000	0.173424	5.76621
1106	P62263;H0YB22;E5RH77	P62263;H0YB22;E5RH77	40S ribosomal protein S14	RPS14	>sp|P62263|RS14_HUMAN 40S ribosomal protein S14 OS=Homo sapiens GN=RPS14 PE=1 SV=3;>tr|H0YB22|H0YB22_HUMAN 40S ribosomal protein S14 (Fragment) OS=Homo sapiens GN=RPS14 PE=1 SV=1;>tr|E5RH77|E5RH77_HUMAN 40S ribosomal protein S14 OS=Homo sapiens GN=RPS14 PE	3	5	5	5	5	5	5	16.273	151	30.5	30.5	3592900000	624820000	0.173904	5.7503
874	P16403;P10412;P22492;Q02539	P16403;P10412;P22492;Q02539	Histone H1.2;Histone H1.4;Histone H1t;Histone H1.1	HIST1H1C;HIST1H1E;HIST1H1T;HIST1H1A	>sp|P16403|H12_HUMAN Histone H1.2 OS=Homo sapiens GN=HIST1H1C PE=1 SV=2;>sp|P10412|H14_HUMAN Histone H1.4 OS=Homo sapiens GN=HIST1H1E PE=1 SV=2;>sp|P22492|H1T_HUMAN Histone H1t OS=Homo sapiens GN=HIST1H1T PE=2 SV=4;>sp|Q02539|H11_HUMAN Histone H1.1 OS=Homo	4	6	1	6	6	1	1	21.364	213	27.7	27.7	3129800000	552190000	0.17643	5.66798
455	F5H7F6;F5H6X2;P10620-2;P10620	F5H7F6;F5H6X2;P10620-2;P10620	Microsomal glutathione S-transferase 1	MGST1	>tr|F5H7F6|F5H7F6_HUMAN Microsomal glutathione S-transferase 1 (Fragment) OS=Homo sapiens GN=MGST1 PE=1 SV=1;>tr|F5H6X2|F5H6X2_HUMAN Microsomal glutathione S-transferase 1 (Fragment) OS=Homo sapiens GN=MGST1 PE=1 SV=1;>sp|P10620-2|MGST1_HUMAN Isoform 2 of	4	1	1	1	1	1	1	8.8863	77	16.9	16.9	70316000	12414000	0.176546	5.66425
897	P20700;E9PBF6;A0A0D9SFE5;A0A0D9SFY5	P20700;E9PBF6;A0A0D9SFE5	Lamin-B1	LMNB1	>sp|P20700|LMNB1_HUMAN Lamin-B1 OS=Homo sapiens GN=LMNB1 PE=1 SV=2;>tr|E9PBF6|E9PBF6_HUMAN Lamin-B1 OS=Homo sapiens GN=LMNB1 PE=1 SV=1;>tr|A0A0D9SFE5|A0A0D9SFE5_HUMAN Lamin B1, isoform CRA_a OS=Homo sapiens GN=LMNB1 PE=1 SV=1	4	24	20	23	14	20	12	66.408	586	38.6	26.5	1853200000	327440000	0.176689	5.65966
164	A0A0G2JQ47;Q30189;K7RE56;K7QUS8;B1N8M6;A0A0G2JNJ6;Q14954;Q14952	A0A0G2JQ47;Q30189;K7RE56;K7QUS8;B1N8M6;A0A0G2JNJ6;Q14954;Q14952	Killer cell immunoglobulin-like receptor 2DS1;Killer cell immunoglobulin-like receptor 2DS3	KIR2DS3;KIR2DS1	>tr|A0A0G2JQ47|A0A0G2JQ47_HUMAN Killer cell immunoglobulin-like receptor 2DS1 OS=Homo sapiens GN=KIR2DS1 PE=4 SV=1;>tr|Q30189|Q30189_HUMAN HLA-C specific activatory NK receptor OS=Homo sapiens GN=KIR2DS1 PE=2 SV=1;>tr|K7RE56|K7RE56_HUMAN KIR2DS3 OS=Homo sa	8	1	1	1	1	1	1	32.9	297	2.7	2.7	131430000	23263000	0.176999	5.64974
1172	Q04837;A0A0G2JLD8;E7EUY5;C9K0U8	Q04837;A0A0G2JLD8;E7EUY5;C9K0U8	Single-stranded DNA-binding protein, mitochondrial	SSBP1	>sp|Q04837|SSBP_HUMAN Single-stranded DNA-binding protein, mitochondrial OS=Homo sapiens GN=SSBP1 PE=1 SV=1;>tr|A0A0G2JLD8|A0A0G2JLD8_HUMAN Single-stranded DNA-binding protein, mitochondrial (Fragment) OS=Homo sapiens GN=SSBP1 PE=1 SV=1;>tr|E7EUY5|E7EUY5_H	4	4	4	4	3	4	3	17.259	148	36.5	27.7	967130000	171890000	0.177732	5.62645
1595	Q9Y3B4	Q9Y3B4	Splicing factor 3B subunit 6	SF3B6	>sp|Q9Y3B4|SF3B6_HUMAN Splicing factor 3B subunit 6 OS=Homo sapiens GN=SF3B6 PE=1 SV=1	1	2	2	2	1	2	1	14.585	125	20.8	9.6	29726000	5286300	0.177834	5.62321
622	M0QXS5;P14866;P14866-2;M0QYT0;M0R1W6;M0R076;B4DVF8;M0QYL7	M0QXS5;P14866;P14866-2	Heterogeneous nuclear ribonucleoprotein L	HNRNPL	>tr|M0QXS5|M0QXS5_HUMAN Heterogeneous nuclear ribonucleoprotein L (Fragment) OS=Homo sapiens GN=HNRNPL PE=1 SV=1;>sp|P14866|HNRPL_HUMAN Heterogeneous nuclear ribonucleoprotein L OS=Homo sapiens GN=HNRNPL PE=1 SV=2;>sp|P14866-2|HNRPL_HUMAN Isoform 2 of Hete	8	8	8	8	5	8	5	58.362	530	21.3	12.8	960380000	170940000	0.177992	5.61823
222	B4DR61;P61619-3;P61619	B4DR61;P61619-3;P61619	Protein transport protein Sec61 subunit alpha isoform 1	SEC61A1	>tr|B4DR61|B4DR61_HUMAN Protein transport protein Sec61 subunit alpha isoform 1 OS=Homo sapiens GN=SEC61A1 PE=1 SV=1;>sp|P61619-3|S61A1_HUMAN Isoform 3 of Protein transport protein Sec61 subunit alpha isoform 1 OS=Homo sapiens GN=SEC61A1;>sp|P61619|S61A1_H	3	2	2	2	1	2	1	52.949	482	3.9	1.9	57127000	10178000	0.178164	5.61279
156	Q5JRC6;A0A0D9SGE8;Q8IWS0-4;Q8IWS0-2;Q8IWS0-5;Q8IWS0-3;Q8IWS0	Q5JRC6;A0A0D9SGE8;Q8IWS0-4;Q8IWS0-2;Q8IWS0-5;Q8IWS0-3;Q8IWS0	PHD finger protein 6	PHF6	>tr|Q5JRC6|Q5JRC6_HUMAN PHD finger protein 6 OS=Homo sapiens GN=PHF6 PE=1 SV=1;>tr|A0A0D9SGE8|A0A0D9SGE8_HUMAN PHD finger protein 6 OS=Homo sapiens GN=PHF6 PE=1 SV=1;>sp|Q8IWS0-4|PHF6_HUMAN Isoform 4 of PHD finger protein 6 OS=Homo sapiens GN=PHF6;>sp|Q8IW	7	2	2	2	1	2	1	36.43	324	6.5	2.2	100310000	17879000	0.178237	5.61049
800	P06733;K7EM90;P06733-2;F5H1C3;E5RI09;E5RG95;K7EPM1;K7EKN2;E5RGZ4;F5H0C8;P13929-3;P09104-2;P13929-2;P13929;P09104	P06733;K7EM90;P06733-2	Alpha-enolase;Enolase	ENO1	>sp|P06733|ENOA_HUMAN Alpha-enolase OS=Homo sapiens GN=ENO1 PE=1 SV=2;>tr|K7EM90|K7EM90_HUMAN Alpha-enolase (Fragment) OS=Homo sapiens GN=ENO1 PE=1 SV=1;>sp|P06733-2|ENOA_HUMAN Isoform MBP-1 of Alpha-enolase OS=Homo sapiens GN=ENO1	15	9	9	8	5	8	5	47.168	434	23	14.3	648430000	115690000	0.178416	5.60489
1403	Q8WXX5	Q8WXX5	DnaJ homolog subfamily C member 9	DNAJC9	>sp|Q8WXX5|DNJC9_HUMAN DnaJ homolog subfamily C member 9 OS=Homo sapiens GN=DNAJC9 PE=1 SV=1	1	3	3	3	2	3	2	29.909	260	15.8	11.9	158120000	28494000	0.180205	5.54924
998	Q5T4L4;P42677	Q5T4L4;P42677	40S ribosomal protein S27	RPS27	>tr|Q5T4L4|Q5T4L4_HUMAN 40S ribosomal protein S27 OS=Homo sapiens GN=RPS27 PE=1 SV=1;>sp|P42677|RS27_HUMAN 40S ribosomal protein S27 OS=Homo sapiens GN=RPS27 PE=1 SV=3	2	3	2	3	2	2	1	7.3564	66	37.9	36.4	872030000	157220000	0.180292	5.54656
376	E7ER68;Q658Y4;H0YBR6;G3V120	E7ER68;Q658Y4;H0YBR6;G3V120	Protein FAM91A1	FAM91A1	>tr|E7ER68|E7ER68_HUMAN Protein FAM91A1 OS=Homo sapiens GN=FAM91A1 PE=1 SV=1;>sp|Q658Y4|F91A1_HUMAN Protein FAM91A1 OS=Homo sapiens GN=FAM91A1 PE=1 SV=3;>tr|H0YBR6|H0YBR6_HUMAN Protein FAM91A1 (Fragment) OS=Homo sapiens GN=FAM91A1 PE=1 SV=1;>tr|G3V120|G3V1	4	2	2	2	1	2	1	88.986	789	3.4	1.5	29951000	5419200	0.180936	5.52683
237	H0YHC3;F8W020;F8W118;F8VXI6;F8VUX1;F8VY35;F8VV59;B7Z9C2;F8W0J6;F5H4R6;H0YIV4;P55209-3;P55209-2;P55209;F8VRJ2;H0YH88;F8W543;E9PNW0;E9PJJ2;E9PS34;E9PNJ7;A8MXH2;F8VVB5;E9PKT8;C9J6D1;C9JZI7;Q99733;Q99733-2	H0YHC3;F8W020;F8W118;F8VXI6;F8VUX1;F8VY35;F8VV59;B7Z9C2;F8W0J6;F5H4R6;H0YIV4;P55209-3;P55209-2;P55209;F8VRJ2;H0YH88;F8W543	Nucleosome assembly protein 1-like 1	NAP1L1	>tr|H0YHC3|H0YHC3_HUMAN Nucleosome assembly protein 1-like 1 (Fragment) OS=Homo sapiens GN=NAP1L1 PE=1 SV=1;>tr|F8W020|F8W020_HUMAN Nucleosome assembly protein 1-like 1 (Fragment) OS=Homo sapiens GN=NAP1L1 PE=1 SV=1;>tr|F8W118|F8W118_HUMAN Nucleosome assem	28	3	3	3	1	3	1	23.417	198	22.7	5.1	243780000	44119000	0.180979	5.52551
975	P36578;H3BM89;H3BU31;H3BTP7	P36578;H3BM89	60S ribosomal protein L4	RPL4	>sp|P36578|RL4_HUMAN 60S ribosomal protein L4 OS=Homo sapiens GN=RPL4 PE=1 SV=5;>tr|H3BM89|H3BM89_HUMAN 60S ribosomal protein L4 OS=Homo sapiens GN=RPL4 PE=1 SV=1	4	12	12	12	9	12	9	47.697	427	29.7	24.8	4370000000	793000000	0.181465	5.51072
1157	Q00325-2;Q00325;F8VVM2	Q00325-2;Q00325;F8VVM2	Phosphate carrier protein, mitochondrial	SLC25A3	>sp|Q00325-2|MPCP_HUMAN Isoform B of Phosphate carrier protein, mitochondrial OS=Homo sapiens GN=SLC25A3;>sp|Q00325|MPCP_HUMAN Phosphate carrier protein, mitochondrial OS=Homo sapiens GN=SLC25A3 PE=1 SV=2;>tr|F8VVM2|F8VVM2_HUMAN Phosphate carrier protein,	3	3	3	3	3	3	3	39.958	361	8	8	673630000	122260000	0.181494	5.50982
956	P33992;B1AHB1;B1AHB2;B1AHA9	P33992;B1AHB1	DNA replication licensing factor MCM5	MCM5	>sp|P33992|MCM5_HUMAN DNA replication licensing factor MCM5 OS=Homo sapiens GN=MCM5 PE=1 SV=5;>tr|B1AHB1|B1AHB1_HUMAN DNA helicase OS=Homo sapiens GN=MCM5 PE=1 SV=1	4	15	15	14	6	14	6	82.285	734	22.9	10.5	567340000	103220000	0.181937	5.49642
351	D3YTB1;F8W727;P62910	D3YTB1;F8W727;P62910	60S ribosomal protein L32	RPL32	>tr|D3YTB1|D3YTB1_HUMAN 60S ribosomal protein L32 (Fragment) OS=Homo sapiens GN=RPL32 PE=1 SV=1;>tr|F8W727|F8W727_HUMAN 60S ribosomal protein L32 OS=Homo sapiens GN=RPL32 PE=1 SV=1;>sp|P62910|RL32_HUMAN 60S ribosomal protein L32 OS=Homo sapiens GN=RPL32 PE	3	4	4	4	1	4	1	15.616	133	27.8	9.8	395270000	72136000	0.182498	5.47951
1444	Q96SI9-2;Q96SI9	Q96SI9-2;Q96SI9	Spermatid perinuclear RNA-binding protein	STRBP	>sp|Q96SI9-2|STRBP_HUMAN Isoform 2 of Spermatid perinuclear RNA-binding protein OS=Homo sapiens GN=STRBP;>sp|Q96SI9|STRBP_HUMAN Spermatid perinuclear RNA-binding protein OS=Homo sapiens GN=STRBP PE=1 SV=1	2	4	1	4	4	1	1	71.966	658	4.9	4.9	232690000	42589000	0.183029	5.46362
910	P23396;P23396-2;E9PL09;E9PPU1;H0YEU2;F2Z2S8;H0YCJ7;H0YF32;E9PQ96;E9PSF4;E9PJH4;E9PK82;E9PQX2;H0YES8;E9PJN9	P23396;P23396-2;E9PL09;E9PPU1;H0YEU2;F2Z2S8;H0YCJ7	40S ribosomal protein S3	RPS3	>sp|P23396|RS3_HUMAN 40S ribosomal protein S3 OS=Homo sapiens GN=RPS3 PE=1 SV=2;>sp|P23396-2|RS3_HUMAN Isoform 2 of 40S ribosomal protein S3 OS=Homo sapiens GN=RPS3;>tr|E9PL09|E9PL09_HUMAN 40S ribosomal protein S3 OS=Homo sapiens GN=RPS3 PE=1 SV=1;>tr|E9PP	15	15	15	15	12	15	12	26.688	243	61.7	54.7	5975800000	1097500000	0.183657	5.44492
408	E9PMW7;E9PPR1;E9PL12;E9PQ49;E9PI39;E9PK01;P29692;E9PN91;E9PIZ1;E9PL71;H0YCK7;A0A087X1X7;E9PRY8;P29692-3;P29692-2;E9PKK3;E9PK72;E9PK06;E9PQZ1;P29692-4;E9PNW6;E9PJD0	E9PMW7;E9PPR1;E9PL12;E9PQ49;E9PI39;E9PK01;P29692;E9PN91;E9PIZ1;E9PL71;H0YCK7;A0A087X1X7;E9PRY8;P29692-3;P29692-2	Elongation factor 1-delta	EEF1D	>tr|E9PMW7|E9PMW7_HUMAN Elongation factor 1-delta OS=Homo sapiens GN=EEF1D PE=1 SV=1;>tr|E9PPR1|E9PPR1_HUMAN Elongation factor 1-delta (Fragment) OS=Homo sapiens GN=EEF1D PE=1 SV=1;>tr|E9PL12|E9PL12_HUMAN Elongation factor 1-delta (Fragment) OS=Homo sapien	22	5	5	5	5	5	5	14.18	130	54.6	54.6	687900000	126430000	0.183791	5.44096
1247	Q14694;Q14694-3;Q14694-2;H3BNS8;H3BQP1;J3KT19	Q14694;Q14694-3;Q14694-2;H3BNS8;H3BQP1;J3KT19	Ubiquitin carboxyl-terminal hydrolase 10	USP10	>sp|Q14694|UBP10_HUMAN Ubiquitin carboxyl-terminal hydrolase 10 OS=Homo sapiens GN=USP10 PE=1 SV=2;>sp|Q14694-3|UBP10_HUMAN Isoform 3 of Ubiquitin carboxyl-terminal hydrolase 10 OS=Homo sapiens GN=USP10;>sp|Q14694-2|UBP10_HUMAN Isoform 2 of Ubiquitin carbo	6	2	2	2	1	2	1	87.133	798	3.3	1.8	60365000	11102000	0.183915	5.43731
1529	Q9NX58	Q9NX58	Cell growth-regulating nucleolar protein	LYAR	>sp|Q9NX58|LYAR_HUMAN Cell growth-regulating nucleolar protein OS=Homo sapiens GN=LYAR PE=1 SV=2	1	1	1	1	1	1	1	43.614	379	3.7	3.7	25759000	4741100	0.184056	5.43313
1453	Q99986;H0YJ50	Q99986;H0YJ50	Serine/threonine-protein kinase VRK1	VRK1	>sp|Q99986|VRK1_HUMAN Serine/threonine-protein kinase VRK1 OS=Homo sapiens GN=VRK1 PE=1 SV=1;>tr|H0YJ50|H0YJ50_HUMAN Serine/threonine-protein kinase VRK1 (Fragment) OS=Homo sapiens GN=VRK1 PE=1 SV=1	2	2	2	2	1	2	1	45.476	396	7.3	3.5	54531000	10056000	0.184409	5.42273
581	J3KR24;P41252;A0A0A0MSX9	J3KR24;P41252;A0A0A0MSX9	Isoleucine--tRNA ligase, cytoplasmic	IARS	>tr|J3KR24|J3KR24_HUMAN Isoleucine--tRNA ligase, cytoplasmic OS=Homo sapiens GN=IARS PE=1 SV=1;>sp|P41252|SYIC_HUMAN Isoleucine--tRNA ligase, cytoplasmic OS=Homo sapiens GN=IARS PE=1 SV=2;>tr|A0A0A0MSX9|A0A0A0MSX9_HUMAN Isoleucine--tRNA ligase, cytoplasmic	3	7	7	6	4	6	4	131.76	1152	6.8	3.9	215900000	40213000	0.186258	5.36891
827	P09429;Q5T7C4;B2RPK0;P23497	P09429;Q5T7C4;B2RPK0	High mobility group protein B1;Putative high mobility group protein B1-like 1	HMGB1;HMGB1P1	>sp|P09429|HMGB1_HUMAN High mobility group protein B1 OS=Homo sapiens GN=HMGB1 PE=1 SV=3;>tr|Q5T7C4|Q5T7C4_HUMAN High mobility group protein B1 OS=Homo sapiens GN=HMGB1 PE=1 SV=1;>sp|B2RPK0|HGB1A_HUMAN Putative high mobility group protein B1-like 1 OS=Homo	4	7	6	7	4	6	4	24.893	215	34	20	981060000	183090000	0.186625	5.35835
220	B4DJ81;P28331-3;P28331-4;P28331-5;P28331;P28331-2	B4DJ81;P28331-3;P28331-4;P28331-5;P28331;P28331-2	NADH-ubiquinone oxidoreductase 75 kDa subunit, mitochondrial	NDUFS1	>tr|B4DJ81|B4DJ81_HUMAN NADH-ubiquinone oxidoreductase 75 kDa subunit, mitochondrial OS=Homo sapiens GN=NDUFS1 PE=1 SV=1;>sp|P28331-3|NDUS1_HUMAN Isoform 3 of NADH-ubiquinone oxidoreductase 75 kDa subunit, mitochondrial OS=Homo sapiens GN=NDUFS1;>sp|P28331	6	1	1	1	1	1	1	66.921	611	2.6	2.6	5211100	975640	0.187223	5.34121
1128	P62917;E9PP36;E9PKZ0;E9PKU4;G3V1A1	P62917;E9PP36;E9PKZ0;E9PKU4	60S ribosomal protein L8	RPL8	>sp|P62917|RL8_HUMAN 60S ribosomal protein L8 OS=Homo sapiens GN=RPL8 PE=1 SV=2;>tr|E9PP36|E9PP36_HUMAN 60S ribosomal protein L8 OS=Homo sapiens GN=RPL8 PE=1 SV=1;>tr|E9PKZ0|E9PKZ0_HUMAN 60S ribosomal protein L8 (Fragment) OS=Homo sapiens GN=RPL8 PE=1 SV=1	5	5	5	5	5	5	5	28.024	257	18.7	18.7	4330700000	811410000	0.187362	5.33725
1244	Q14683;G8JLG1;V9GYN9;V9GY57	Q14683;G8JLG1	Structural maintenance of chromosomes protein 1A	SMC1A	>sp|Q14683|SMC1A_HUMAN Structural maintenance of chromosomes protein 1A OS=Homo sapiens GN=SMC1A PE=1 SV=2;>tr|G8JLG1|G8JLG1_HUMAN Structural maintenance of chromosomes protein OS=Homo sapiens GN=SMC1A PE=1 SV=2	4	3	3	3	2	3	2	143.23	1233	2.2	1.4	92077000	17337000	0.188288	5.31101
1354	Q86TJ2-3;Q86TJ2-2;Q86TJ2	Q86TJ2-3;Q86TJ2-2;Q86TJ2	Transcriptional adapter 2-beta	TADA2B	>sp|Q86TJ2-3|TAD2B_HUMAN Isoform 3 of Transcriptional adapter 2-beta OS=Homo sapiens GN=TADA2B;>sp|Q86TJ2-2|TAD2B_HUMAN Isoform 2 of Transcriptional adapter 2-beta OS=Homo sapiens GN=TADA2B;>sp|Q86TJ2|TAD2B_HUMAN Transcriptional adapter 2-beta OS=Homo sapi	3	1	1	1	1	1	1	37.966	328	2.1	2.1	270500000	51112000	0.188954	5.2923
193	A6NMS2;D3YTJ7;P11908;P11908-2;B1ALA7;A0A0B4J207;P60891;P21108	A6NMS2;D3YTJ7;P11908;P11908-2;B1ALA7;A0A0B4J207;P60891;P21108	Ribose-phosphate pyrophosphokinase 2;Ribose-phosphate pyrophosphokinase 1;Ribose-phosphate pyrophosphokinase 3	PRPS2;PRPS1;PRPS1L1	>tr|A6NMS2|A6NMS2_HUMAN Ribose-phosphate pyrophosphokinase 2 (Fragment) OS=Homo sapiens GN=PRPS2 PE=1 SV=2;>tr|D3YTJ7|D3YTJ7_HUMAN Ribose-phosphate pyrophosphokinase 2 OS=Homo sapiens GN=PRPS2 PE=1 SV=1;>sp|P11908|PRPS2_HUMAN Ribose-phosphate pyrophosphoki	8	2	2	2	2	2	2	16.13	147	15	15	83009000	15702000	0.18916	5.28652
1000	P42766;F2Z388	P42766;F2Z388	60S ribosomal protein L35	RPL35	>sp|P42766|RL35_HUMAN 60S ribosomal protein L35 OS=Homo sapiens GN=RPL35 PE=1 SV=2;>tr|F2Z388|F2Z388_HUMAN 60S ribosomal protein L35 OS=Homo sapiens GN=RPL35 PE=1 SV=1	2	3	3	3	3	3	3	14.551	123	26	26	606340000	115260000	0.190091	5.26063
1579	Q9UQE7	Q9UQE7	Structural maintenance of chromosomes protein 3	SMC3	>sp|Q9UQE7|SMC3_HUMAN Structural maintenance of chromosomes protein 3 OS=Homo sapiens GN=SMC3 PE=1 SV=2	1	7	7	7	3	7	3	141.54	1217	8.1	3.2	196100000	37298000	0.190199	5.25765
478	F8W914;Q9NQC3-2;Q9NQC3-5;Q9NQC3	F8W914;Q9NQC3-2;Q9NQC3-5;Q9NQC3	Reticulon;Reticulon-4	RTN4	>tr|F8W914|F8W914_HUMAN Reticulon OS=Homo sapiens GN=RTN4 PE=1 SV=1;>sp|Q9NQC3-2|RTN4_HUMAN Isoform 2 of Reticulon-4 OS=Homo sapiens GN=RTN4;>sp|Q9NQC3-5|RTN4_HUMAN Isoform 5 of Reticulon-4 OS=Homo sapiens GN=RTN4;>sp|Q9NQC3|RTN4_HUMAN Reticulon-4 OS=Homo	4	1	1	1	1	1	1	37.144	345	3.8	3.8	18415000	3510800	0.190649	5.24524
1044	P51659;E7ER27;E7EWE5;P51659-3;P51659-2;G5E9S2;E7ET17;E7EPL9	P51659;E7ER27;E7EWE5;P51659-3;P51659-2;G5E9S2;E7ET17	Peroxisomal multifunctional enzyme type 2;(3R)-hydroxyacyl-CoA dehydrogenase;Enoyl-CoA hydratase 2	HSD17B4	>sp|P51659|DHB4_HUMAN Peroxisomal multifunctional enzyme type 2 OS=Homo sapiens GN=HSD17B4 PE=1 SV=3;>tr|E7ER27|E7ER27_HUMAN Peroxisomal multifunctional enzyme type 2 OS=Homo sapiens GN=HSD17B4 PE=1 SV=3;>tr|E7EWE5|E7EWE5_HUMAN Peroxisomal multifunctional	8	7	7	7	3	7	3	79.685	736	11	5	182720000	35242000	0.192874	5.18472
832	P09543-2;P09543;K7ERC4;K7EN66;C9K0L8;K7ERZ0	P09543-2;P09543;K7ERC4	2,3-cyclic-nucleotide 3-phosphodiesterase	CNP	>sp|P09543-2|CN37_HUMAN Isoform CNPI of 2,3-cyclic-nucleotide 3-phosphodiesterase OS=Homo sapiens GN=CNP;>sp|P09543|CN37_HUMAN 2,3-cyclic-nucleotide 3-phosphodiesterase OS=Homo sapiens GN=CNP PE=1 SV=2;>tr|K7ERC4|K7ERC4_HUMAN 2,3-cyclic-nucleotide	6	5	5	5	2	5	2	45.098	401	15.2	5.5	142440000	27511000	0.193141	5.17757
563	H7C3T4;Q13162;A6NJJ0	H7C3T4;Q13162	Peroxiredoxin-4	PRDX4	>tr|H7C3T4|H7C3T4_HUMAN Peroxiredoxin-4 (Fragment) OS=Homo sapiens GN=PRDX4 PE=1 SV=1;>sp|Q13162|PRDX4_HUMAN Peroxiredoxin-4 OS=Homo sapiens GN=PRDX4 PE=1 SV=1	3	4	2	3	3	2	1	18.214	161	16.8	14.9	365840000	70730000	0.193336	5.17235
551	H7BXV5;P39060-2;P39060-1;P39060;H7C457	H7BXV5;P39060-2;P39060-1;P39060;H7C457	Collagen alpha-1(XVIII) chain;Endostatin	COL18A1	>tr|H7BXV5|H7BXV5_HUMAN Collagen alpha-1(XVIII) chain (Fragment) OS=Homo sapiens GN=COL18A1 PE=1 SV=1;>sp|P39060-2|COIA1_HUMAN Isoform 3 of Collagen alpha-1(XVIII) chain OS=Homo sapiens GN=COL18A1;>sp|P39060-1|COIA1_HUMAN Isoform 2 of Collagen alpha-1(XVII	5	6	6	6	4	6	4	70.733	687	10.2	7.4	229100000	44520000	0.194326	5.146
907	P23246;P23246-2;H0Y9K7	P23246;P23246-2	Splicing factor, proline- and glutamine-rich	SFPQ	>sp|P23246|SFPQ_HUMAN Splicing factor, proline- and glutamine-rich OS=Homo sapiens GN=SFPQ PE=1 SV=2;>sp|P23246-2|SFPQ_HUMAN Isoform Short of Splicing factor, proline- and glutamine-rich OS=Homo sapiens GN=SFPQ	3	16	15	16	16	15	15	76.149	707	26.3	26.3	8242000000	1604000000	0.194613	5.1384
34	A0A087WV66;P46013-2;P46013	A0A087WV66;P46013-2;P46013	Antigen KI-67	MKI67	>tr|A0A087WV66|A0A087WV66_HUMAN Antigen KI-67 OS=Homo sapiens GN=MKI67 PE=1 SV=1;>sp|P46013-2|KI67_HUMAN Isoform Short of Antigen KI-67 OS=Homo sapiens GN=MKI67;>sp|P46013|KI67_HUMAN Antigen KI-67 OS=Homo sapiens GN=MKI67 PE=1 SV=2	3	7	7	7	2	7	2	358.62	3255	4.3	1.8	157100000	30714000	0.195506	5.11493
433	E9PRR7;Q14331	E9PRR7;Q14331	Protein FRG1	FRG1	>tr|E9PRR7|E9PRR7_HUMAN Protein FRG1 (Fragment) OS=Homo sapiens GN=FRG1 PE=1 SV=1;>sp|Q14331|FRG1_HUMAN Protein FRG1 OS=Homo sapiens GN=FRG1 PE=1 SV=1	2	2	2	1	1	1	1	12.516	116	13.8	11.2	35511000	6972600	0.19635	5.09294
600	J3QT28;O43684-2;O43684;J3QSX4	J3QT28;O43684-2;O43684	Mitotic checkpoint protein BUB3	BUB3	>tr|J3QT28|J3QT28_HUMAN Mitotic checkpoint protein BUB3 (Fragment) OS=Homo sapiens GN=BUB3 PE=1 SV=1;>sp|O43684-2|BUB3_HUMAN Isoform 2 of Mitotic checkpoint protein BUB3 OS=Homo sapiens GN=BUB3;>sp|O43684|BUB3_HUMAN Mitotic checkpoint protein BUB3 OS=Homo	4	5	5	5	3	5	3	31.703	278	21.6	14.7	384070000	75602000	0.196844	5.08016
1478	Q9BY44;Q9BY44-3;F8WAE5;Q9BY44-4;Q9BY44-2;H7C5R5;H7C5Q3;C9IZE1	Q9BY44;Q9BY44-3;F8WAE5;Q9BY44-4;Q9BY44-2	Eukaryotic translation initiation factor 2A;Eukaryotic translation initiation factor 2A, N-terminally processed	EIF2A	>sp|Q9BY44|EIF2A_HUMAN Eukaryotic translation initiation factor 2A OS=Homo sapiens GN=EIF2A PE=1 SV=3;>sp|Q9BY44-3|EIF2A_HUMAN Isoform 3 of Eukaryotic translation initiation factor 2A OS=Homo sapiens GN=EIF2A;>tr|F8WAE5|F8WAE5_HUMAN Eukaryotic translation	8	9	9	9	6	9	6	64.989	585	20	11.8	696980000	137300000	0.196993	5.07633
1049	P52597	P52597	Heterogeneous nuclear ribonucleoprotein F;Heterogeneous nuclear ribonucleoprotein F, N-terminally processed	HNRNPF	>sp|P52597|HNRPF_HUMAN Heterogeneous nuclear ribonucleoprotein F OS=Homo sapiens GN=HNRNPF PE=1 SV=3	1	9	8	8	7	7	6	45.671	415	28.2	22.4	1387200000	273840000	0.197405	5.06573
1336	Q6UXN9	Q6UXN9	WD repeat-containing protein 82	WDR82	>sp|Q6UXN9|WDR82_HUMAN WD repeat-containing protein 82 OS=Homo sapiens GN=WDR82 PE=1 SV=1	1	1	1	1	1	1	1	35.079	313	6.4	6.4	28166000	5577700	0.19803	5.04975
1091	P61247;D6RG13;D6RAT0;H0Y9Y4;D6RB09;E9PFI5;D6R9B6;H0Y8L7;D6RAS7;D6RED7;D6RI02;D6RGE0	P61247;D6RG13;D6RAT0;H0Y9Y4;D6RB09;E9PFI5;D6R9B6;H0Y8L7	40S ribosomal protein S3a	RPS3A	>sp|P61247|RS3A_HUMAN 40S ribosomal protein S3a OS=Homo sapiens GN=RPS3A PE=1 SV=2;>tr|D6RG13|D6RG13_HUMAN 40S ribosomal protein S3a (Fragment) OS=Homo sapiens GN=RPS3A PE=1 SV=1;>tr|D6RAT0|D6RAT0_HUMAN 40S ribosomal protein S3a OS=Homo sapiens GN=RPS3A PE	12	13	13	13	11	13	11	29.945	264	51.5	45.5	4994100000	991500000	0.198534	5.03691
1493	Q9H2P0	Q9H2P0	Activity-dependent neuroprotector homeobox protein	ADNP	>sp|Q9H2P0|ADNP_HUMAN Activity-dependent neuroprotector homeobox protein OS=Homo sapiens GN=ADNP PE=1 SV=1	1	3	3	3	1	3	1	123.56	1102	3.2	1	139720000	27742000	0.198554	5.03641
1539	Q9P0K7-4;Q9P0K7-3;Q9P0K7;Q9P0K7-2;D6REL2;D6R9G6;D6RF74;D6RE17;D6RB27;D6R9G4;D6RBY4	Q9P0K7-4;Q9P0K7-3;Q9P0K7;Q9P0K7-2	Ankycorbin	RAI14	>sp|Q9P0K7-4|RAI14_HUMAN Isoform 4 of Ankycorbin OS=Homo sapiens GN=RAI14;>sp|Q9P0K7-3|RAI14_HUMAN Isoform 3 of Ankycorbin OS=Homo sapiens GN=RAI14;>sp|Q9P0K7|RAI14_HUMAN Ankycorbin OS=Homo sapiens GN=RAI14 PE=1 SV=2;>sp|Q9P0K7-2|RAI14_HUMAN Isoform 2 of A	11	19	19	19	12	19	12	106.9	951	23.9	16.5	1321600000	265060000	0.20056	4.98604
745	O95573;O60488-2;O60488	O95573	Long-chain-fatty-acid--CoA ligase 3	ACSL3	>sp|O95573|ACSL3_HUMAN Long-chain-fatty-acid--CoA ligase 3 OS=Homo sapiens GN=ACSL3 PE=1 SV=3	3	8	8	8	3	8	3	80.419	720	14.9	6	240580000	48430000	0.201305	4.96758
1417	Q92900-2;Q92900	Q92900-2;Q92900	Regulator of nonsense transcripts 1	UPF1	>sp|Q92900-2|RENT1_HUMAN Isoform 2 of Regulator of nonsense transcripts 1 OS=Homo sapiens GN=UPF1;>sp|Q92900|RENT1_HUMAN Regulator of nonsense transcripts 1 OS=Homo sapiens GN=UPF1 PE=1 SV=2	2	17	17	15	8	15	8	123.03	1118	18	9.7	569520000	115620000	0.203013	4.92579
853	P12236;P12235	P12236;P12235	ADP/ATP translocase 3;ADP/ATP translocase 3, N-terminally processed;ADP/ATP translocase 1	SLC25A6;SLC25A4	>sp|P12236|ADT3_HUMAN ADP/ATP translocase 3 OS=Homo sapiens GN=SLC25A6 PE=1 SV=4;>sp|P12235|ADT1_HUMAN ADP/ATP translocase 1 OS=Homo sapiens GN=SLC25A4 PE=1 SV=4	2	9	3	9	9	3	3	32.866	298	29.2	29.2	3043100000	619510000	0.203579	4.91211
1064	P55060-3;P55060;P55060-4;P55060-2	P55060-3;P55060;P55060-4	Exportin-2	CSE1L	>sp|P55060-3|XPO2_HUMAN Isoform 3 of Exportin-2 OS=Homo sapiens GN=CSE1L;>sp|P55060|XPO2_HUMAN Exportin-2 OS=Homo sapiens GN=CSE1L PE=1 SV=3;>sp|P55060-4|XPO2_HUMAN Isoform 4 of Exportin-2 OS=Homo sapiens GN=CSE1L	4	3	3	3	1	3	1	107.78	945	3.8	1.2	41870000	8566900	0.204607	4.88742
885	P18077;C9K025;F8WBS5;F8WB72	P18077;C9K025;F8WBS5;F8WB72	60S ribosomal protein L35a	RPL35A	>sp|P18077|RL35A_HUMAN 60S ribosomal protein L35a OS=Homo sapiens GN=RPL35A PE=1 SV=2;>tr|C9K025|C9K025_HUMAN 60S ribosomal protein L35a (Fragment) OS=Homo sapiens GN=RPL35A PE=1 SV=1;>tr|F8WBS5|F8WBS5_HUMAN 60S ribosomal protein L35a OS=Homo sapiens GN=RP	4	6	6	5	5	5	5	12.538	110	32.7	32.7	3909900000	802730000	0.205307	4.87075
130	A0A0B4J1Z1;C9JAB2;Q16629-3;Q16629-2;Q16629-4;Q16629	A0A0B4J1Z1;C9JAB2;Q16629-3;Q16629-2;Q16629-4;Q16629	Serine/arginine-rich splicing factor 7	SRSF7	>tr|A0A0B4J1Z1|A0A0B4J1Z1_HUMAN Serine/arginine-rich-splicing factor 7 OS=Homo sapiens GN=SRSF7 PE=1 SV=1;>tr|C9JAB2|C9JAB2_HUMAN Serine/arginine-rich-splicing factor 7 OS=Homo sapiens GN=SRSF7 PE=1 SV=1;>sp|Q16629-3|SRSF7_HUMAN Isoform 3 of Serine/arginin	6	4	3	4	3	3	2	15.763	137	30.7	24.1	384910000	80037000	0.207937	4.80915
487	G3V3U4;G3V3I1;G3V295;G3V5Z7;P60900-2;P60900	G3V3U4;G3V3I1;G3V295;G3V5Z7;P60900-2;P60900	Proteasome subunit alpha type;Proteasome subunit alpha type-6	PSMA6	>tr|G3V3U4|G3V3U4_HUMAN Proteasome subunit alpha type OS=Homo sapiens GN=PSMA6 PE=1 SV=1;>tr|G3V3I1|G3V3I1_HUMAN Proteasome subunit alpha type OS=Homo sapiens GN=PSMA6 PE=1 SV=1;>tr|G3V295|G3V295_HUMAN Proteasome subunit alpha type OS=Homo sapiens GN=PSMA6	6	2	2	2	1	2	1	11.57	107	23.4	12.1	49136000	10279000	0.209195	4.78023
1117	P62750;H7BY10;K7EJV9;K7ERT8;A8MUS3;K7EMA7	P62750;H7BY10;K7EJV9;K7ERT8;A8MUS3;K7EMA7	60S ribosomal protein L23a	RPL23A	>sp|P62750|RL23A_HUMAN 60S ribosomal protein L23a OS=Homo sapiens GN=RPL23A PE=1 SV=1;>tr|H7BY10|H7BY10_HUMAN 60S ribosomal protein L23a (Fragment) OS=Homo sapiens GN=RPL23A PE=1 SV=1;>tr|K7EJV9|K7EJV9_HUMAN 60S ribosomal protein L23a (Fragment) OS=Homo sa	6	7	7	7	6	7	6	17.695	156	39.7	32.7	4919000000	1029900000	0.209372	4.77619
1052	P53007;B4DP62	P53007;B4DP62	Tricarboxylate transport protein, mitochondrial	SLC25A1	>sp|P53007|TXTP_HUMAN Tricarboxylate transport protein, mitochondrial OS=Homo sapiens GN=SLC25A1 PE=1 SV=2;>tr|B4DP62|B4DP62_HUMAN Solute carrier family 25 (Mitochondrial carrier citrate transporter), member 1, isoform CRA_b OS=Homo sapiens GN=SLC25A1 PE=1	2	2	2	2	1	2	1	34.012	311	6.4	3.5	62006000	13091000	0.211125	4.73654
475	F8W6I7;P09651-3;P09651-2;P09651;F8VZ49;F8VTQ5;Q32P51;F8VYN5;F8W646;H0YH80	F8W6I7;P09651-3;P09651-2;P09651;F8VZ49;F8VTQ5;Q32P51;F8VYN5	Heterogeneous nuclear ribonucleoprotein A1;Heterogeneous nuclear ribonucleoprotein A1, N-terminally processed;Heterogeneous nuclear ribonucleoprotein A1-like 2	HNRNPA1;HNRNPA1L2	>tr|F8W6I7|F8W6I7_HUMAN Heterogeneous nuclear ribonucleoprotein A1 OS=Homo sapiens GN=HNRNPA1 PE=1 SV=2;>sp|P09651-3|ROA1_HUMAN Isoform 2 of Heterogeneous nuclear ribonucleoprotein A1 OS=Homo sapiens GN=HNRNPA1;>sp|P09651-2|ROA1_HUMAN Isoform A1-A of Heter	10	10	9	10	7	9	6	33.155	307	41.7	28	3589400000	760070000	0.211754	4.72246
704	O60832-2;O60832;C9IYT0;H7BZF2;H7C2Q2;H7C0M1	O60832-2;O60832;C9IYT0	H/ACA ribonucleoprotein complex subunit 4	DKC1	>sp|O60832-2|DKC1_HUMAN Isoform 3 of H/ACA ribonucleoprotein complex subunit 4 OS=Homo sapiens GN=DKC1;>sp|O60832|DKC1_HUMAN H/ACA ribonucleoprotein complex subunit 4 OS=Homo sapiens GN=DKC1 PE=1 SV=3;>tr|C9IYT0|C9IYT0_HUMAN H/ACA ribonucleoprotein complex	6	3	3	2	2	2	2	47.602	420	5.5	5.2	68243000	14524000	0.212828	4.69864
212	B1ANR0;Q13310-2;Q13310;Q13310-3;H0Y5F5;H0YCC8;H0YEQ8;H0YEU6;H0YER0;H0Y6X6	B1ANR0;Q13310-2;Q13310;Q13310-3;H0Y5F5	Polyadenylate-binding protein 4	PABPC4	>tr|B1ANR0|B1ANR0_HUMAN Polyadenylate-binding protein OS=Homo sapiens GN=PABPC4 PE=1 SV=1;>sp|Q13310-2|PABP4_HUMAN Isoform 2 of Polyadenylate-binding protein 4 OS=Homo sapiens GN=PABPC4;>sp|Q13310|PABP4_HUMAN Polyadenylate-binding protein 4 OS=Homo sapiens	10	10	4	10	6	4	2	67.97	615	19.2	11.7	215520000	45934000	0.213131	4.69195
73	A0A087WZW8;A0A087X1V9;P01834;A0A075B6H6;A0A0U1RRF4;A0A087WWV8	A0A087WZW8;A0A087X1V9;P01834;A0A075B6H6	Ig kappa chain C region	IGKC	>tr|A0A087WZW8|A0A087WZW8_HUMAN Ig kappa chain C region OS=Homo sapiens GN=IGKC PE=1 SV=2;>tr|A0A087X1V9|A0A087X1V9_HUMAN Ig kappa chain C region OS=Homo sapiens GN=IGKC PE=1 SV=3;>sp|P01834|IGKC_HUMAN Ig kappa chain C region OS=Homo sapiens GN=IGKC PE=1 S	6	3	3	3	3	3	3	12.996	119	46.2	46.2	743800000	159900000	0.214977	4.65166
572	I3L3P7;P62244;I3L246;H3BN98;H3BV27;H3BT37;I3L303;H3BVC7	I3L3P7;P62244;I3L246;H3BN98	40S ribosomal protein S15a	RPS15A	>tr|I3L3P7|I3L3P7_HUMAN 40S ribosomal protein S15a OS=Homo sapiens GN=RPS15A PE=1 SV=1;>sp|P62244|RS15A_HUMAN 40S ribosomal protein S15a OS=Homo sapiens GN=RPS15A PE=1 SV=2;>tr|I3L246|I3L246_HUMAN 40S ribosomal protein S15a OS=Homo sapiens GN=RPS15A PE=1 S	8	4	4	4	4	4	4	11.477	100	40	40	1731300000	373780000	0.215896	4.63187
1093	P61313;E7EQV9;E7EX53;E7ENU7;P61313-2;E7ERA2	P61313;E7EQV9;E7EX53;E7ENU7;P61313-2	60S ribosomal protein L15;Ribosomal protein L15	RPL15	>sp|P61313|RL15_HUMAN 60S ribosomal protein L15 OS=Homo sapiens GN=RPL15 PE=1 SV=2;>tr|E7EQV9|E7EQV9_HUMAN Ribosomal protein L15 (Fragment) OS=Homo sapiens GN=RPL15 PE=1 SV=1;>tr|E7EX53|E7EX53_HUMAN Ribosomal protein L15 (Fragment) OS=Homo sapiens GN=RPL15	6	7	7	7	5	7	5	24.146	204	30.9	21.6	1701000000	367240000	0.215897	4.63185
219	J3QKT5;J3KTC1;B4DHE8;Q96DH6-2;Q96DH6	J3QKT5;J3KTC1;B4DHE8;Q96DH6-2;Q96DH6	RNA-binding protein Musashi homolog 2	IGSF9B;MSI2	>tr|J3QKT5|J3QKT5_HUMAN RNA-binding protein Musashi homolog 2 OS=Homo sapiens GN=MSI2 PE=1 SV=1;>tr|J3KTC1|J3KTC1_HUMAN RNA-binding protein Musashi homolog 2 (Fragment) OS=Homo sapiens GN=MSI2 PE=1 SV=7;>tr|B4DHE8|B4DHE8_HUMAN RNA-binding protein Musashi h	5	1	1	1	1	1	1	11.073	99	15.2	15.2	16545000	3601100	0.217655	4.59443
632	M0R2B7;P28340;M0QZR8;M0QXE6;M0QXQ2;M0R3H8;M0QZB4	M0R2B7;P28340;M0QZR8;M0QXE6;M0QXQ2	DNA polymerase;DNA polymerase delta catalytic subunit	POLD1	>tr|M0R2B7|M0R2B7_HUMAN DNA polymerase OS=Homo sapiens GN=POLD1 PE=1 SV=1;>sp|P28340|DPOD1_HUMAN DNA polymerase delta catalytic subunit OS=Homo sapiens GN=POLD1 PE=1 SV=2;>tr|M0QZR8|M0QZR8_HUMAN DNA polymerase OS=Homo sapiens GN=POLD1 PE=1 SV=1;>tr|M0QXE6|	7	6	6	6	3	6	3	126.39	1133	5.6	3.3	91031000	20011000	0.219826	4.54905
1145	P78347-2;P78347-4;P78347-3;P78347;P78347-5;C9J6M0;A0A087WW90;A0A0D9SF80;A0A0A0MSY2;Q86UP8-3;Q86UP8;Q6EKJ0	P78347-2;P78347-4;P78347-3;P78347	General transcription factor II-I	GTF2I	>sp|P78347-2|GTF2I_HUMAN Isoform 2 of General transcription factor II-I OS=Homo sapiens GN=GTF2I;>sp|P78347-4|GTF2I_HUMAN Isoform 4 of General transcription factor II-I OS=Homo sapiens GN=GTF2I;>sp|P78347-3|GTF2I_HUMAN Isoform 3 of General transcription fa	12	11	11	10	8	10	8	107.97	957	12.4	9.8	525450000	115680000	0.220154	4.54227
1509	Q9NPD3;E9PPI9;E9PI41	Q9NPD3;E9PPI9;E9PI41	Exosome complex component RRP41	EXOSC4	>sp|Q9NPD3|EXOS4_HUMAN Exosome complex component RRP41 OS=Homo sapiens GN=EXOSC4 PE=1 SV=3;>tr|E9PPI9|E9PPI9_HUMAN Exosome complex component RRP41 OS=Homo sapiens GN=EXOSC4 PE=1 SV=1;>tr|E9PI41|E9PI41_HUMAN Exosome complex component RRP41 (Fragment) OS=Hom	3	2	2	2	1	2	1	26.383	245	9	4.9	41349000	9118800	0.220533	4.53448
1057	P53618;E9PP73	P53618	Coatomer subunit beta	COPB1	>sp|P53618|COPB_HUMAN Coatomer subunit beta OS=Homo sapiens GN=COPB1 PE=1 SV=3	2	4	4	4	2	4	2	107.14	953	7.1	3.8	130380000	28893000	0.221606	4.51251
1152	P84090;G3V279	P84090	Enhancer of rudimentary homolog	ERH	>sp|P84090|ERH_HUMAN Enhancer of rudimentary homolog OS=Homo sapiens GN=ERH PE=1 SV=1	2	3	3	3	2	3	2	12.259	104	25	21.2	516290000	114790000	0.222336	4.49769
1210	Q13247-3;Q13247;A0A0D9SEM4;Q08170;Q13247-2	Q13247-3;Q13247;A0A0D9SEM4;Q08170	Serine/arginine-rich splicing factor 6;Serine/arginine-rich splicing factor 4	SRSF6;SRSF4	>sp|Q13247-3|SRSF6_HUMAN Isoform SRP55-3 of Serine/arginine-rich splicing factor 6 OS=Homo sapiens GN=SRSF6;>sp|Q13247|SRSF6_HUMAN Serine/arginine-rich splicing factor 6 OS=Homo sapiens GN=SRSF6 PE=1 SV=2;>tr|A0A0D9SEM4|A0A0D9SEM4_HUMAN Serine/arginine-ric	5	6	5	6	3	5	2	38.418	335	18.5	7.5	596580000	133140000	0.223172	4.48085
643	O00425;F8WD15;O00425-2;Q9NZI8-2;Q9NZI8	O00425	Insulin-like growth factor 2 mRNA-binding protein 3	IGF2BP3	>sp|O00425|IF2B3_HUMAN Insulin-like growth factor 2 mRNA-binding protein 3 OS=Homo sapiens GN=IGF2BP3 PE=1 SV=2	5	11	10	10	7	9	6	63.704	579	23.3	16.9	539700000	120820000	0.223865	4.46698
767	P01876;A0A0G2JMB2;P01877;A0A075B6N7	P01876;A0A0G2JMB2;P01877;A0A075B6N7	Ig alpha-1 chain C region;Ig alpha-2 chain C region	IGHA1;IGHA2	>sp|P01876|IGHA1_HUMAN Ig alpha-1 chain C region OS=Homo sapiens GN=IGHA1 PE=1 SV=2;>tr|A0A0G2JMB2|A0A0G2JMB2_HUMAN Ig alpha-2 chain C region (Fragment) OS=Homo sapiens GN=IGHA2 PE=1 SV=1;>sp|P01877|IGHA2_HUMAN Ig alpha-2 chain C region OS=Homo sapiens GN=	4	4	4	4	3	4	3	37.654	353	21	18.1	169920000	38106000	0.224258	4.45914
278	C9JQV0;Q9BRJ6;H7C0T1;H7C2R9	C9JQV0;Q9BRJ6;H7C0T1;H7C2R9	Uncharacterized protein C7orf50	C7orf50	>tr|C9JQV0|C9JQV0_HUMAN Uncharacterized protein C7orf50 (Fragment) OS=Homo sapiens GN=C7orf50 PE=1 SV=1;>sp|Q9BRJ6|CG050_HUMAN Uncharacterized protein C7orf50 OS=Homo sapiens GN=C7orf50 PE=1 SV=1;>tr|H7C0T1|H7C0T1_HUMAN Uncharacterized protein C7orf50 (Fra	4	5	5	5	4	5	4	21.883	192	42.2	35.9	556480000	125220000	0.225022	4.44402
1010	P46977;P46977-2;A0A0C4DH80;E9PN73;E9PI32	P46977;P46977-2	Dolichyl-diphosphooligosaccharide--protein glycosyltransferase subunit STT3A	STT3A	>sp|P46977|STT3A_HUMAN Dolichyl-diphosphooligosaccharide--protein glycosyltransferase subunit STT3A OS=Homo sapiens GN=STT3A PE=1 SV=2;>sp|P46977-2|STT3A_HUMAN Isoform 2 of Dolichyl-diphosphooligosaccharide--protein glycosyltransferase subunit STT3A OS=Hom	5	4	4	4	3	4	3	80.529	705	5.1	4.1	104070000	23504000	0.225848	4.42776
1602	Q9Y446;Q9Y446-2;E9PKC4;E9PRW6;E9PK71;E9PQ15;E9PJR7	Q9Y446;Q9Y446-2	Plakophilin-3	PKP3	>sp|Q9Y446|PKP3_HUMAN Plakophilin-3 OS=Homo sapiens GN=PKP3 PE=1 SV=1;>sp|Q9Y446-2|PKP3_HUMAN Isoform PKP3b of Plakophilin-3 OS=Homo sapiens GN=PKP3	7	16	16	15	12	15	12	87.081	797	21.1	18.1	1477400000	335400000	0.22702	4.40489
997	P42285;H0YAC4;H0Y8U3	P42285;H0YAC4	Superkiller viralicidic activity 2-like 2	SKIV2L2	>sp|P42285|SK2L2_HUMAN Superkiller viralicidic activity 2-like 2 OS=Homo sapiens GN=SKIV2L2 PE=1 SV=3;>tr|H0YAC4|H0YAC4_HUMAN Superkiller viralicidic activity 2-like 2 (Fragment) OS=Homo sapiens GN=SKIV2L2 PE=1 SV=1	3	4	4	3	2	3	2	117.8	1042	3.3	2	109520000	24901000	0.227365	4.39822
986	P40429;M0QYS1;Q8J015;Q6NVV1;M0QZU1;A0A096LPE0	P40429;M0QYS1;Q8J015	60S ribosomal protein L13a	RPL13A;RPL13a	>sp|P40429|RL13A_HUMAN 60S ribosomal protein L13a OS=Homo sapiens GN=RPL13A PE=1 SV=2;>tr|M0QYS1|M0QYS1_HUMAN 60S ribosomal protein L13a (Fragment) OS=Homo sapiens GN=RPL13A PE=1 SV=2;>tr|Q8J015|Q8J015_HUMAN 60S ribosomal protein L13a OS=Homo sapiens GN=RP	6	8	8	8	7	8	7	23.577	203	38.4	34.5	1712800000	390780000	0.228153	4.38303
1060	Q5T8R3;Q5T8R5;P53985-2;P53985	Q5T8R3;Q5T8R5;P53985-2;P53985	Monocarboxylate transporter 1	SLC16A1	>tr|Q5T8R3|Q5T8R3_HUMAN Monocarboxylate transporter 1 (Fragment) OS=Homo sapiens GN=SLC16A1 PE=1 SV=1;>tr|Q5T8R5|Q5T8R5_HUMAN Monocarboxylate transporter 1 (Fragment) OS=Homo sapiens GN=SLC16A1 PE=1 SV=1;>sp|P53985-2|MOT1_HUMAN Isoform 2 of Monocarboxylate	4	1	1	1	1	1	1	31.689	296	4.1	4.1	52477000	12014000	0.228938	4.36799
967	P35625	P35625	Metalloproteinase inhibitor 3	TIMP3	>sp|P35625|TIMP3_HUMAN Metalloproteinase inhibitor 3 OS=Homo sapiens GN=TIMP3 PE=1 SV=2	1	4	4	4	2	4	2	24.145	211	19	8.1	169150000	38849000	0.229672	4.35404
1344	Q7KZF4;H7C597	Q7KZF4	Staphylococcal nuclease domain-containing protein 1	SND1	>sp|Q7KZF4|SND1_HUMAN Staphylococcal nuclease domain-containing protein 1 OS=Homo sapiens GN=SND1 PE=1 SV=1	2	16	16	15	14	15	14	102	910	20	18.9	1519700000	349540000	0.230006	4.34771
208	B0QZK4;Q5SWC8;X6RGJ2;Q5SSJ5-3;Q5SSJ5-2;Q5SSJ5	B0QZK4;Q5SWC8;X6RGJ2;Q5SSJ5-3;Q5SSJ5-2;Q5SSJ5	Heterochromatin protein 1-binding protein 3	HP1BP3	>tr|B0QZK4|B0QZK4_HUMAN Heterochromatin protein 1-binding protein 3 (Fragment) OS=Homo sapiens GN=HP1BP3 PE=1 SV=1;>tr|Q5SWC8|Q5SWC8_HUMAN Heterochromatin protein 1-binding protein 3 (Fragment) OS=Homo sapiens GN=HP1BP3 PE=1 SV=1;>tr|X6RGJ2|X6RGJ2_HUMAN He	6	2	2	2	1	2	1	28.515	253	7.9	3.6	67354000	15507000	0.230231	4.34346
175	A0A0U1RR32;A0A0U1RRH7;Q99878;Q96KK5;Q9BTM1;Q16777;Q6FI13;P20671;P0C0S8;Q9BTM1-2;H0YFX9;C9J0D1;Q71UI9-2;Q71UI9;P0C0S5;Q96QV6;P16104;C9J386;Q71UI9-5;Q71UI9-3;Q71UI9-4;Q8IUE6	A0A0U1RR32;A0A0U1RRH7;Q99878;Q96KK5;Q9BTM1;Q16777;Q6FI13;P20671;P0C0S8;Q9BTM1-2;H0YFX9;C9J0D1;Q71UI9-2;Q71UI9;P0C0S5;Q96QV6;P16104	Histone H2A type 1-J;Histone H2A type 1-H;Histone H2A.J;Histone H2A type 2-C;Histone H2A type 2-A;Histone H2A type 1-D;Histone H2A type 1;Histone H2A;Histone H2A.V;Histone H2A.Z;Histone H2A type 1-A;Histone H2AX	HIST1H2AJ;HIST1H2AH;H2AFJ;HIST2H2AC;HIST2H2AA3;HIST1H2AD;HIST1H2AG;H2AFV;H2AFZ;HIST1H2AA;H2AFX	>tr|A0A0U1RR32|A0A0U1RR32_HUMAN Histone H2A OS=Homo sapiens GN=hCG_2039566 PE=3 SV=1;>tr|A0A0U1RRH7|A0A0U1RRH7_HUMAN Histone H2A OS=Homo sapiens PE=3 SV=1;>sp|Q99878|H2A1J_HUMAN Histone H2A type 1-J OS=Homo sapiens GN=HIST1H2AJ PE=1 SV=3;>sp|Q96KK5|H2A1H_H	22	3	1	3	3	1	1	18.481	169	16	16	3117400000	734140000	0.235498	4.24633
1293	Q16698-2;Q16698;E5RJD2;E5RJG7;E5RFV2	Q16698-2;Q16698;E5RJD2;E5RJG7;E5RFV2	2,4-dienoyl-CoA reductase, mitochondrial	DECR1	>sp|Q16698-2|DECR_HUMAN Isoform 2 of 2,4-dienoyl-CoA reductase, mitochondrial OS=Homo sapiens GN=DECR1;>sp|Q16698|DECR_HUMAN 2,4-dienoyl-CoA reductase, mitochondrial OS=Homo sapiens GN=DECR1 PE=1 SV=1;>tr|E5RJD2|E5RJD2_HUMAN 2,4-dienoyl-CoA reductase, mito	5	2	2	2	2	2	2	34.994	326	7.4	7.4	30236000	7152900	0.236569	4.2271
983	P39748;P39748-2;I3L3E9;F5H1Y3	P39748;P39748-2	Flap endonuclease 1	FEN1	>sp|P39748|FEN1_HUMAN Flap endonuclease 1 OS=Homo sapiens GN=FEN1 PE=1 SV=1;>sp|P39748-2|FEN1_HUMAN Isoform FENMIT of Flap endonuclease 1 OS=Homo sapiens GN=FEN1	4	5	5	5	4	5	4	42.592	380	17.6	14.7	778110000	185880000	0.238887	4.18609
1043	P51153;H0YLJ8;H0YL94;H0YMN7;A0A087WWB9;A0A087WTI1;E9PLD0;E7END7;H0YNE9;P62820-3;P62820-2;P61026;Q9H0U4;Q92928;P62820;Q92930;P61006-2;P61006;P59190-2;P59190	P51153;H0YLJ8;H0YL94;H0YMN7;A0A087WWB9;A0A087WTI1;E9PLD0;E7END7;H0YNE9;P62820-3;P62820-2;P61026;Q9H0U4;Q92928;P62820;Q92930;P61006-2;P61006;P59190-2;P59190	Ras-related protein Rab-13;Ras-related protein Rab-1A;Ras-related protein Rab-10;Ras-related protein Rab-1B;Putative Ras-related protein Rab-1C;Ras-related protein Rab-8B;Ras-related protein Rab-8A;Ras-related protein Rab-15	RAB13;RAB8B;RAB1B;RAB1A;RAB10;RAB1C;RAB8A;RAB15	>sp|P51153|RAB13_HUMAN Ras-related protein Rab-13 OS=Homo sapiens GN=RAB13 PE=1 SV=1;>tr|H0YLJ8|H0YLJ8_HUMAN Ras-related protein Rab-8B OS=Homo sapiens GN=RAB8B PE=4 SV=1;>tr|H0YL94|H0YL94_HUMAN Ras-related protein Rab-8B OS=Homo sapiens GN=RAB8B PE=4 SV=1	20	2	2	2	1	2	1	22.774	203	12.3	5.4	77945000	18637000	0.239104	4.18227
1146	P78527;P78527-2;H0YG84	P78527;P78527-2	DNA-dependent protein kinase catalytic subunit	PRKDC	>sp|P78527|PRKDC_HUMAN DNA-dependent protein kinase catalytic subunit OS=Homo sapiens GN=PRKDC PE=1 SV=3;>sp|P78527-2|PRKDC_HUMAN Isoform 2 of DNA-dependent protein kinase catalytic subunit OS=Homo sapiens GN=PRKDC	3	53	53	50	32	50	32	469.08	4128	14.1	8.7	2839100000	680310000	0.239622	4.17324
1586	Q9Y295	Q9Y295	Developmentally-regulated GTP-binding protein 1	DRG1	>sp|Q9Y295|DRG1_HUMAN Developmentally-regulated GTP-binding protein 1 OS=Homo sapiens GN=DRG1 PE=1 SV=1	1	5	5	5	4	5	4	40.542	367	18	14.7	153200000	37172000	0.242637	4.12138
229	B5MDF5;J3KQE5;P62826;F5H018;H0YFC6;B4DV51	B5MDF5;J3KQE5;P62826;F5H018;H0YFC6;B4DV51	GTP-binding nuclear protein Ran	RAN	>tr|B5MDF5|B5MDF5_HUMAN GTP-binding nuclear protein Ran OS=Homo sapiens GN=RAN PE=1 SV=1;>tr|J3KQE5|J3KQE5_HUMAN GTP-binding nuclear protein Ran (Fragment) OS=Homo sapiens GN=RAN PE=1 SV=1;>sp|P62826|RAN_HUMAN GTP-binding nuclear protein Ran OS=Homo sapien	6	4	4	4	4	4	4	26.224	233	19.3	19.3	798500000	193980000	0.24293	4.1164
595	J3QLI9;P62314	J3QLI9;P62314	Small nuclear ribonucleoprotein Sm D1	SNRPD1	>tr|J3QLI9|J3QLI9_HUMAN Small nuclear ribonucleoprotein Sm D1 OS=Homo sapiens GN=SNRPD1 PE=1 SV=1;>sp|P62314|SMD1_HUMAN Small nuclear ribonucleoprotein Sm D1 OS=Homo sapiens GN=SNRPD1 PE=1 SV=1	2	2	2	2	2	2	2	8.3926	75	17.3	17.3	216840000	53080000	0.244789	4.08515
91	A0A087X2D0;P84103-2;P84103	A0A087X2D0;P84103-2;P84103	Serine/arginine-rich splicing factor 3	SRSF3	>tr|A0A087X2D0|A0A087X2D0_HUMAN Serine/arginine-rich-splicing factor 3 OS=Homo sapiens GN=SRSF3 PE=1 SV=1;>sp|P84103-2|SRSF3_HUMAN Isoform 2 of Serine/arginine-rich splicing factor 3 OS=Homo sapiens GN=SRSF3;>sp|P84103|SRSF3_HUMAN Serine/arginine-rich spli	3	4	3	3	4	2	3	10.32	95	34.7	43.2	836130000	205260000	0.245488	4.07352
1112	P62316;K7ERG4;P62316-2;K7EJB5	P62316;K7ERG4;P62316-2	Small nuclear ribonucleoprotein Sm D2	SNRPD2	>sp|P62316|SMD2_HUMAN Small nuclear ribonucleoprotein Sm D2 OS=Homo sapiens GN=SNRPD2 PE=1 SV=1;>tr|K7ERG4|K7ERG4_HUMAN Small nuclear ribonucleoprotein Sm D2 OS=Homo sapiens GN=SNRPD2 PE=1 SV=1;>sp|P62316-2|SMD2_HUMAN Isoform 2 of Small nuclear ribonucleop	4	5	5	4	4	4	4	13.527	118	37.3	37.3	402430000	98920000	0.245807	4.06824
415	E9PKG1;H7C2I1;Q99873-3;Q99873-2;Q99873-4;Q99873;E9PIX6;E9PQ98;E9PNR9;H0YDE4;A0A087X1W2;Q9NR22-2;Q9NR22;E9PMW9	E9PKG1;H7C2I1;Q99873-3;Q99873-2;Q99873-4;Q99873;E9PIX6;E9PQ98;E9PNR9;H0YDE4	Protein arginine N-methyltransferase 1	PRMT1	>tr|E9PKG1|E9PKG1_HUMAN Protein arginine N-methyltransferase 1 OS=Homo sapiens GN=PRMT1 PE=1 SV=1;>tr|H7C2I1|H7C2I1_HUMAN Protein arginine N-methyltransferase 1 OS=Homo sapiens GN=PRMT1 PE=1 SV=1;>sp|Q99873-3|ANM1_HUMAN Isoform 3 of Protein arginine N-meth	14	7	7	6	7	6	7	37.709	325	21.5	24.6	395220000	97391000	0.246422	4.05808
922	P26583;D6R9A6	P26583;D6R9A6	High mobility group protein B2	HMGB2	>sp|P26583|HMGB2_HUMAN High mobility group protein B2 OS=Homo sapiens GN=HMGB2 PE=1 SV=2;>tr|D6R9A6|D6R9A6_HUMAN High mobility group protein B2 (Fragment) OS=Homo sapiens GN=HMGB2 PE=1 SV=1	2	5	4	5	4	4	4	24.033	209	22.5	18.2	857590000	211380000	0.246481	4.0571
1126	P62913	P62913	60S ribosomal protein L11	RPL11	>sp|P62913|RL11_HUMAN 60S ribosomal protein L11 OS=Homo sapiens GN=RPL11 PE=1 SV=2	1	7	1	7	6	1	1	20.252	178	37.1	32.6	2865600000	707610000	0.246933	4.04969
209	B0YIW6;P48444;P48444-2;Q6P1Q5	B0YIW6;P48444;P48444-2;Q6P1Q5	Coatomer subunit delta	ARCN1	>tr|B0YIW6|B0YIW6_HUMAN Archain 1, isoform CRA_a OS=Homo sapiens GN=ARCN1 PE=1 SV=1;>sp|P48444|COPD_HUMAN Coatomer subunit delta OS=Homo sapiens GN=ARCN1 PE=1 SV=1;>sp|P48444-2|COPD_HUMAN Isoform 2 of Coatomer subunit delta OS=Homo sapiens GN=ARCN1;>tr|Q6P	4	4	4	4	2	4	2	61.626	552	8.2	3.8	52573000	13049000	0.248207	4.02889
1109	P62277;J3KMX5;E9PS50	P62277;J3KMX5;E9PS50	40S ribosomal protein S13	RPS13	>sp|P62277|RS13_HUMAN 40S ribosomal protein S13 OS=Homo sapiens GN=RPS13 PE=1 SV=2;>tr|J3KMX5|J3KMX5_HUMAN 40S ribosomal protein S13 OS=Homo sapiens GN=RPS13 PE=1 SV=1;>tr|E9PS50|E9PS50_HUMAN 40S ribosomal protein S13 (Fragment) OS=Homo sapiens GN=RPS13 PE	3	6	6	6	5	6	5	17.222	151	43	33.1	2612000000	648910000	0.248434	4.02521
402	E9PF19;Q9Y4P3;Q96E41;A0A087WXC6;F8WDI9	E9PF19;Q9Y4P3;Q96E41	Transducin beta-like protein 2	TBL2	>tr|E9PF19|E9PF19_HUMAN Transducin beta-like protein 2 OS=Homo sapiens GN=TBL2 PE=1 SV=1;>sp|Q9Y4P3|TBL2_HUMAN Transducin beta-like protein 2 OS=Homo sapiens GN=TBL2 PE=1 SV=1;>tr|Q96E41|Q96E41_HUMAN TBL2 protein OS=Homo sapiens GN=TBL2 PE=1 SV=1	5	3	3	3	1	3	1	45.935	411	8	3.2	94653000	23639000	0.249744	4.0041
1133	Q96FJ2;P63167	Q96FJ2;P63167	Dynein light chain 2, cytoplasmic;Dynein light chain 1, cytoplasmic	DYNLL2;DYNLL1	>sp|Q96FJ2|DYL2_HUMAN Dynein light chain 2, cytoplasmic OS=Homo sapiens GN=DYNLL2 PE=1 SV=1;>sp|P63167|DYL1_HUMAN Dynein light chain 1, cytoplasmic OS=Homo sapiens GN=DYNLL1 PE=1 SV=1	2	1	1	1	1	1	1	10.35	89	12.4	12.4	430540000	107560000	0.249826	4.00279
716	O75439;G3V0E4	O75439;G3V0E4	Mitochondrial-processing peptidase subunit beta	PMPCB	>sp|O75439|MPPB_HUMAN Mitochondrial-processing peptidase subunit beta OS=Homo sapiens GN=PMPCB PE=1 SV=2;>tr|G3V0E4|G3V0E4_HUMAN Mitochondrial-processing peptidase subunit beta OS=Homo sapiens GN=PMPCB PE=1 SV=1	2	2	2	2	2	2	2	54.366	489	4.3	4.3	106690000	26712000	0.25037	3.99409
191	A6NLM8;P51571	A6NLM8;P51571	Translocon-associated protein subunit delta	SSR4	>tr|A6NLM8|A6NLM8_HUMAN Translocon-associated protein subunit delta OS=Homo sapiens GN=SSR4 PE=1 SV=1;>sp|P51571|SSRD_HUMAN Translocon-associated protein subunit delta OS=Homo sapiens GN=SSR4 PE=1 SV=1	2	1	1	1	1	1	1	16.245	148	7.4	7.4	23635000	5929600	0.250882	3.98593
925	P27348;E9PG15	P27348	14-3-3 protein theta	YWHAQ	>sp|P27348|1433T_HUMAN 14-3-3 protein theta OS=Homo sapiens GN=YWHAQ PE=1 SV=1	2	12	9	12	8	9	6	27.764	245	51	38	1566700000	393450000	0.251133	3.98195
1105	P62258;P62258-2;B4DJF2;I3L3T1;K7EM20;I3L0W5;K7EIT4	P62258;P62258-2;B4DJF2;I3L3T1	14-3-3 protein epsilon	YWHAE	>sp|P62258|1433E_HUMAN 14-3-3 protein epsilon OS=Homo sapiens GN=YWHAE PE=1 SV=1;>sp|P62258-2|1433E_HUMAN Isoform SV of 14-3-3 protein epsilon OS=Homo sapiens GN=YWHAE;>tr|B4DJF2|B4DJF2_HUMAN 14-3-3 protein epsilon OS=Homo sapiens GN=YWHAE PE=1 SV=1;>tr|I3	7	8	6	8	6	6	4	29.174	255	31.4	23.5	482250000	121170000	0.25126	3.97995
1562	Q9UJS0;Q9UJS0-2;R4GN64	Q9UJS0;Q9UJS0-2	Calcium-binding mitochondrial carrier protein Aralar2	SLC25A13	>sp|Q9UJS0|CMC2_HUMAN Calcium-binding mitochondrial carrier protein Aralar2 OS=Homo sapiens GN=SLC25A13 PE=1 SV=2;>sp|Q9UJS0-2|CMC2_HUMAN Isoform 2 of Calcium-binding mitochondrial carrier protein Aralar2 OS=Homo sapiens GN=SLC25A13	3	18	15	17	11	14	8	74.175	675	27.4	18.2	720130000	183390000	0.254662	3.92677
1131	P63104;E7EX29;E7ESK7;B0AZS6;P63104-2;E5RIR4;E9PD24;E7EVZ2;B7Z2E6;H0YB80;E5RGE1	P63104;E7EX29;E7ESK7;B0AZS6;P63104-2	14-3-3 protein zeta/delta	YWHAZ	>sp|P63104|1433Z_HUMAN 14-3-3 protein zeta/delta OS=Homo sapiens GN=YWHAZ PE=1 SV=1;>tr|E7EX29|E7EX29_HUMAN 14-3-3 protein zeta/delta (Fragment) OS=Homo sapiens GN=YWHAZ PE=1 SV=1;>tr|E7ESK7|E7ESK7_HUMAN 14-3-3 protein zeta/delta (Fragment) OS=Homo sapiens	11	8	5	8	5	5	3	27.745	245	36.7	23.3	460160000	117410000	0.25515	3.91926
1596	Q9Y3B7-2;Q9Y3B7;Q9Y3B7-3;H0YCD5	Q9Y3B7-2;Q9Y3B7;Q9Y3B7-3	39S ribosomal protein L11, mitochondrial	MRPL11	>sp|Q9Y3B7-2|RM11_HUMAN Isoform 2 of 39S ribosomal protein L11, mitochondrial OS=Homo sapiens GN=MRPL11;>sp|Q9Y3B7|RM11_HUMAN 39S ribosomal protein L11, mitochondrial OS=Homo sapiens GN=MRPL11 PE=1 SV=1;>sp|Q9Y3B7-3|RM11_HUMAN Isoform 3 of 39S ribosomal pr	4	5	5	5	2	5	2	18.205	166	37.3	12.7	120740000	30816000	0.255226	3.91809
86	A0A087X1A5;Q5JW30;O95793-2;O95793;O95793-3;Q5JW28;F6UDC6;G5EA18;E5RJN7;E7EVI1;A0A0A0MTC4;A0A0A0MTD1;F8VPI7;E7EPX0;A0A0A0MTC6;E7EVJ4;E9PH62;A0A0A0MTC5;Q9NUL3-4;Q9NUL3-6;Q9NUL3-8;Q9NUL3-3;Q9NUL3-7;Q9NUL3-2;Q9NUL3	A0A087X1A5;Q5JW30;O95793-2;O95793;O95793-3	Double-stranded RNA-binding protein Staufen homolog 1	STAU1	>tr|A0A087X1A5|A0A087X1A5_HUMAN Double-stranded RNA-binding protein Staufen homolog 1 OS=Homo sapiens GN=STAU1 PE=1 SV=1;>tr|Q5JW30|Q5JW30_HUMAN Double-stranded RNA-binding protein Staufen homolog 1 OS=Homo sapiens GN=STAU1 PE=1 SV=1;>sp|O95793-2|STAU1_HUM	25	11	11	11	5	11	5	54.945	493	22.1	11.4	644500000	165960000	0.257502	3.88347
770	V9GYE3;V9GYM3;P02652	V9GYE3;V9GYM3;P02652	Apolipoprotein A-II;Proapolipoprotein A-II;Truncated apolipoprotein A-II	APOA2	>tr|V9GYE3|V9GYE3_HUMAN Apolipoprotein A-II OS=Homo sapiens GN=APOA2 PE=1 SV=1;>tr|V9GYM3|V9GYM3_HUMAN Apolipoprotein A-II OS=Homo sapiens GN=APOA2 PE=1 SV=1;>sp|P02652|APOA2_HUMAN Apolipoprotein A-II OS=Homo sapiens GN=APOA2 PE=1 SV=1	3	2	2	2	2	2	2	5.8767	52	44.2	44.2	281970000	72651000	0.257655	3.88116
189	J3KTL8;A6NHR9-2;A6NHR9;A6NHR9-3	J3KTL8;A6NHR9-2;A6NHR9;A6NHR9-3	Structural maintenance of chromosomes flexible hinge domain-containing protein 1	SMCHD1	>tr|J3KTL8|J3KTL8_HUMAN Structural maintenance of chromosomes flexible hinge domain-containing protein 1 (Fragment) OS=Homo sapiens GN=SMCHD1 PE=1 SV=1;>sp|A6NHR9-2|SMHD1_HUMAN Isoform 2 of Structural maintenance of chromosomes flexible hinge domain-contai	4	2	2	2	1	2	1	155.65	1388	1.4	0.7	24041000	6213200	0.258442	3.86934
1007	P46783;F6U211;S4R435;Q9NQ39	P46783;F6U211;S4R435;Q9NQ39	40S ribosomal protein S10;Putative 40S ribosomal protein S10-like	RPS10;RPS10-NUDT3;RPS10P5	>sp|P46783|RS10_HUMAN 40S ribosomal protein S10 OS=Homo sapiens GN=RPS10 PE=1 SV=1;>tr|F6U211|F6U211_HUMAN 40S ribosomal protein S10 OS=Homo sapiens GN=RPS10 PE=4 SV=1;>tr|S4R435|S4R435_HUMAN Protein RPS10-NUDT3 (Fragment) OS=Homo sapiens GN=RPS10-NUDT3 PE	4	12	12	10	8	10	8	18.898	165	48.5	44.2	2494000000	648190000	0.2599	3.84764
260	C9JA28;Q9UNL2;Q9UNL2-2	C9JA28;Q9UNL2;Q9UNL2-2	Translocon-associated protein subunit gamma	SSR3	>tr|C9JA28|C9JA28_HUMAN Translocon-associated protein subunit gamma OS=Homo sapiens GN=SSR3 PE=1 SV=1;>sp|Q9UNL2|SSRG_HUMAN Translocon-associated protein subunit gamma OS=Homo sapiens GN=SSR3 PE=1 SV=1;>sp|Q9UNL2-2|SSRG_HUMAN Isoform 2 of Translocon-associ	3	1	1	1	1	1	1	20.161	174	8	8	63460000	16520000	0.260321	3.8414
1384	Q8NE71;Q8NE71-2;H0YGW7;A0A0G2JIC2;Q5STZ8;F5GYK6	Q8NE71;Q8NE71-2;H0YGW7	ATP-binding cassette sub-family F member 1	ABCF1	>sp|Q8NE71|ABCF1_HUMAN ATP-binding cassette sub-family F member 1 OS=Homo sapiens GN=ABCF1 PE=1 SV=2;>sp|Q8NE71-2|ABCF1_HUMAN Isoform 2 of ATP-binding cassette sub-family F member 1 OS=Homo sapiens GN=ABCF1;>tr|H0YGW7|H0YGW7_HUMAN ATP-binding cassette sub-	6	7	7	6	6	6	6	95.925	845	7.3	7.8	295930000	77103000	0.260545	3.83811
167	A0A0G2JPD4;P01861	A0A0G2JPD4;P01861	Ig gamma-4 chain C region	IGHG4	>tr|A0A0G2JPD4|A0A0G2JPD4_HUMAN Ig gamma-4 chain C region (Fragment) OS=Homo sapiens GN=IGHG4 PE=1 SV=2;>sp|P01861|IGHG4_HUMAN Ig gamma-4 chain C region OS=Homo sapiens GN=IGHG4 PE=1 SV=1	2	8	2	7	6	2	1	35.94	327	33.3	27.2	324000000	84634000	0.261216	3.82825
990	P41091;Q2VIR3;F8W810;Q2VIR3-2;H7BZU1	P41091;Q2VIR3;F8W810;Q2VIR3-2	Eukaryotic translation initiation factor 2 subunit 3;Putative eukaryotic translation initiation factor 2 subunit 3-like protein	EIF2S3;EIF2S3L	>sp|P41091|IF2G_HUMAN Eukaryotic translation initiation factor 2 subunit 3 OS=Homo sapiens GN=EIF2S3 PE=1 SV=3;>sp|Q2VIR3|IF2GL_HUMAN Putative eukaryotic translation initiation factor 2 subunit 3-like protein OS=Homo sapiens GN=EIF2S3L PE=5 SV=2;>tr|F8W810	5	10	10	9	6	9	6	51.109	472	27.3	17.4	1615700000	422860000	0.261719	3.82089
1160	Q00839-2;Q00839;Q5RI18	Q00839-2;Q00839	Heterogeneous nuclear ribonucleoprotein U	HNRNPU	>sp|Q00839-2|HNRPU_HUMAN Isoform Short of Heterogeneous nuclear ribonucleoprotein U OS=Homo sapiens GN=HNRNPU;>sp|Q00839|HNRPU_HUMAN Heterogeneous nuclear ribonucleoprotein U OS=Homo sapiens GN=HNRNPU PE=1 SV=6	3	16	16	16	13	16	13	88.979	806	20.3	19	5080600000	1333200000	0.26241	3.81083
21	A0A087WU53;Q9H0U3	A0A087WU53;Q9H0U3	Magnesium transporter protein 1	MAGT1	>tr|A0A087WU53|A0A087WU53_HUMAN Magnesium transporter protein 1 OS=Homo sapiens GN=MAGT1 PE=1 SV=1;>sp|Q9H0U3|MAGT1_HUMAN Magnesium transporter protein 1 OS=Homo sapiens GN=MAGT1 PE=1 SV=1	2	1	1	1	1	1	1	41.531	367	2.7	2.7	75523000	19888000	0.263337	3.79742
379	E7ESY4;Q13330-3;Q13330;H0Y4T7;Q13330-2;F8W9Y9	E7ESY4;Q13330-3;Q13330;H0Y4T7;Q13330-2	Metastasis-associated protein MTA1	MTA1	>tr|E7ESY4|E7ESY4_HUMAN Metastasis-associated protein MTA1 OS=Homo sapiens GN=MTA1 PE=1 SV=1;>sp|Q13330-3|MTA1_HUMAN Isoform 3 of Metastasis-associated protein MTA1 OS=Homo sapiens GN=MTA1;>sp|Q13330|MTA1_HUMAN Metastasis-associated protein MTA1 OS=Homo sa	6	3	2	3	2	2	1	79.372	703	5	3.3	45544000	12017000	0.263855	3.78996
880	P17096-2	P17096-2	High mobility group protein HMG-I/HMG-Y	HMGA1	>sp|P17096-2|HMGA1_HUMAN Isoform HMG-Y of High mobility group protein HMG-I/HMG-Y OS=Homo sapiens GN=HMGA1	1	3	1	3	2	1	1	10.679	96	22.9	22.9	58957000	15644000	0.265346	3.76867
284	C9JYI4;P52294;C9J352;C9JWD9;F2Z3G4;C9J4U1;Q5TFJ7;O60684;O15131	C9JYI4;P52294;C9J352;C9JWD9;F2Z3G4;C9J4U1;Q5TFJ7;O60684;O15131	Importin subunit alpha-5;Importin subunit alpha-5, N-terminally processed;Importin subunit alpha-7;Importin subunit alpha-6	KPNA1;KPNA6;KPNA5	>tr|C9JYI4|C9JYI4_HUMAN Importin subunit alpha-5 (Fragment) OS=Homo sapiens GN=KPNA1 PE=1 SV=1;>sp|P52294|IMA5_HUMAN Importin subunit alpha-5 OS=Homo sapiens GN=KPNA1 PE=1 SV=3;>tr|C9J352|C9J352_HUMAN Importin subunit alpha-5 (Fragment) OS=Homo sapiens GN=	9	2	2	2	1	2	1	36.83	328	8.8	5.5	39025000	10436000	0.267418	3.73946
1088	R4GMT0;P61163;P42025	R4GMT0;P61163	Alpha-centractin	ACTR1A	>tr|R4GMT0|R4GMT0_HUMAN Alpha-centractin OS=Homo sapiens GN=ACTR1A PE=1 SV=1;>sp|P61163|ACTZ_HUMAN Alpha-centractin OS=Homo sapiens GN=ACTR1A PE=1 SV=1	3	4	4	4	2	4	2	37.433	332	21.7	9.6	154810000	41501000	0.268077	3.73027
121	Q9HBD4;A0A0A0MT49;P51532-5;P51532-2;P51532-3;P51532-4;P51532;P51531-2;P51531;F6VDE0;A0A0U1RQZ9;K7EP28;A0A0U1RRG6;A0A0U1RRF5;A0A0U1RRD6;A0A0U1RRF8;A0A0A0MSS5;F6UH26;A0A0U1RQU0;A0A0U1RR09;F6XE55;A0A0U1RQW7;A0A0U1RRN2;B1ALG1;A0A0U1RR83;A0A0U1RQX3;F6T8Q0;B1ALG2;A0A0U1RR26;B4DNT1;B1ALF6	Q9HBD4;A0A0A0MT49;P51532-5;P51532-2;P51532-3;P51532-4;P51532	Transcription activator BRG1	SMARCA4	>tr|Q9HBD4|Q9HBD4_HUMAN SMARCA4 isoform 2 OS=Homo sapiens GN=SMARCA4 PE=1 SV=1;>tr|A0A0A0MT49|A0A0A0MT49_HUMAN Transcription activator BRG1 OS=Homo sapiens GN=SMARCA4 PE=1 SV=1;>sp|P51532-5|SMCA4_HUMAN Isoform 5 of Transcription activator BRG1 OS=Homo sapi	31	15	15	15	10	15	10	188.15	1679	10.7	7.4	766820000	206380000	0.269137	3.71557
686	O43390;O43390-3;O43390-2;B4DT28;O43390-4	O43390;O43390-3;O43390-2;B4DT28;O43390-4	Heterogeneous nuclear ribonucleoprotein R	HNRNPR	>sp|O43390|HNRPR_HUMAN Heterogeneous nuclear ribonucleoprotein R OS=Homo sapiens GN=HNRNPR PE=1 SV=1;>sp|O43390-3|HNRPR_HUMAN Isoform 3 of Heterogeneous nuclear ribonucleoprotein R OS=Homo sapiens GN=HNRNPR;>sp|O43390-2|HNRPR_HUMAN Isoform 2 of Heterogeneo	5	15	11	15	11	11	8	70.942	633	25.4	18.5	1298500000	350880000	0.270219	3.7007
479	F8W930;Q9Y6M1-1;Q9Y6M1;Q9Y6M1-5;Q9Y6M1-6;Q9Y6M1-3;Q9Y6M1-4	F8W930;Q9Y6M1-1;Q9Y6M1;Q9Y6M1-5;Q9Y6M1-6;Q9Y6M1-3;Q9Y6M1-4	Insulin-like growth factor 2 mRNA-binding protein 2	IGF2BP2	>tr|F8W930|F8W930_HUMAN Insulin-like growth factor 2 mRNA-binding protein 2 OS=Homo sapiens GN=IGF2BP2 PE=1 SV=1;>sp|Q9Y6M1-1|IF2B2_HUMAN Isoform 2 of Insulin-like growth factor 2 mRNA-binding protein 2 OS=Homo sapiens GN=IGF2BP2;>sp|Q9Y6M1|IF2B2_HUMAN Ins	7	4	3	4	4	3	3	66.785	605	9.8	9.8	140330000	37983000	0.270669	3.69455
1603	Q9Y490	Q9Y490	Talin-1	TLN1	>sp|Q9Y490|TLN1_HUMAN Talin-1 OS=Homo sapiens GN=TLN1 PE=1 SV=3	1	5	4	5	2	4	2	269.76	2541	3	1.3	66376000	17978000	0.270851	3.69207
616	K7ERI7;P35268;K7EJT5;K7EP65;K7EKS7;K7ELC4;K7EMH1	K7ERI7;P35268;K7EJT5;K7EP65;K7EKS7;K7ELC4;K7EMH1	60S ribosomal protein L22	RPL22	>tr|K7ERI7|K7ERI7_HUMAN 60S ribosomal protein L22 OS=Homo sapiens GN=RPL22 PE=1 SV=1;>sp|P35268|RL22_HUMAN 60S ribosomal protein L22 OS=Homo sapiens GN=RPL22 PE=1 SV=2;>tr|K7EJT5|K7EJT5_HUMAN 60S ribosomal protein L22 (Fragment) OS=Homo sapiens GN=RPL22 PE	7	3	3	3	3	3	3	11.168	95	41.1	41.1	2587500000	704800000	0.272386	3.67125
1399	Q8WUY1	Q8WUY1	Protein THEM6	THEM6	>sp|Q8WUY1|THEM6_HUMAN Protein THEM6 OS=Homo sapiens GN=THEM6 PE=1 SV=2	1	1	1	1	1	1	1	23.865	208	3.8	3.8	25403000	6946000	0.273432	3.65721
842	P11142;E9PKE3;P11142-2;E9PN89;E9PNE6;A8K7Q2;E9PLF4;E9PQQ4;E9PQK7;E9PK54;E9PI65;P54652;E9PPY6;E9PN25;E9PM13;E9PS65	P11142;E9PKE3;P11142-2;E9PN89;E9PNE6;A8K7Q2	Heat shock cognate 71 kDa protein	HSPA8	>sp|P11142|HSP7C_HUMAN Heat shock cognate 71 kDa protein OS=Homo sapiens GN=HSPA8 PE=1 SV=1;>tr|E9PKE3|E9PKE3_HUMAN Heat shock cognate 71 kDa protein OS=Homo sapiens GN=HSPA8 PE=1 SV=1;>sp|P11142-2|HSP7C_HUMAN Isoform 2 of Heat shock cognate 71 kDa protein	16	24	19	23	19	18	16	70.897	646	37.6	33.4	9012400000	2471000000	0.274178	3.64727
532	H0YLS6;H0YLC2;H0YKT8;H0YMI6;H0YMA1;H0YMZ1;H0YN18;H0YL69;P25789	H0YLS6;H0YLC2;H0YKT8;H0YMI6;H0YMA1;H0YMZ1;H0YN18;H0YL69;P25789	Proteasome subunit alpha type;Proteasome subunit beta type;Proteasome subunit alpha type-4	PSMA4	>tr|H0YLS6|H0YLS6_HUMAN Proteasome subunit alpha type OS=Homo sapiens GN=PSMA4 PE=1 SV=1;>tr|H0YLC2|H0YLC2_HUMAN Proteasome subunit alpha type OS=Homo sapiens GN=PSMA4 PE=1 SV=1;>tr|H0YKT8|H0YKT8_HUMAN Proteasome subunit beta type (Fragment) OS=Homo sapien	9	1	1	1	1	1	1	13.948	125	8	8	15353000	4237400	0.275998	3.62321
273	C9JLI6;H0YMV8;Q71UM5	C9JLI6;H0YMV8;Q71UM5	40S ribosomal protein S27;40S ribosomal protein S27-like	RPS27L	>tr|C9JLI6|C9JLI6_HUMAN 40S ribosomal protein S27 OS=Homo sapiens GN=RPS27L PE=1 SV=1;>tr|H0YMV8|H0YMV8_HUMAN 40S ribosomal protein S27 OS=Homo sapiens GN=RPS27L PE=1 SV=1;>sp|Q71UM5|RS27L_HUMAN 40S ribosomal protein S27-like OS=Homo sapiens GN=RPS27L PE=1	3	2	1	2	2	1	1	10.886	97	24.7	24.7	91673000	25316000	0.276155	3.62115
488	G3V2K7;P49755	G3V2K7;P49755	Transmembrane emp24 domain-containing protein 10	TMED10	>tr|G3V2K7|G3V2K7_HUMAN Transmembrane emp24 domain-containing protein 10 OS=Homo sapiens GN=TMED10 PE=1 SV=1;>sp|P49755|TMEDA_HUMAN Transmembrane emp24 domain-containing protein 10 OS=Homo sapiens GN=TMED10 PE=1 SV=2	2	1	1	1	1	1	1	16.904	153	7.2	7.2	41443000	11467000	0.276693	3.61411
614	K7ENG2;P26368-2;P26368	K7ENG2;P26368-2;P26368	Splicing factor U2AF 65 kDa subunit	U2AF2	>tr|K7ENG2|K7ENG2_HUMAN Splicing factor U2AF 65 kDa subunit OS=Homo sapiens GN=U2AF2 PE=1 SV=1;>sp|P26368-2|U2AF2_HUMAN Isoform 2 of Splicing factor U2AF 65 kDa subunit OS=Homo sapiens GN=U2AF2;>sp|P26368|U2AF2_HUMAN Splicing factor U2AF 65 kDa subunit OS=	3	5	5	5	4	5	4	33.901	307	19.5	16.9	147760000	40949000	0.277132	3.60839
1125	P62906	P62906	60S ribosomal protein L10a	RPL10A	>sp|P62906|RL10A_HUMAN 60S ribosomal protein L10a OS=Homo sapiens GN=RPL10A PE=1 SV=2	1	10	10	10	9	10	9	24.831	217	41	37.3	4823400000	1344900000	0.278828	3.58644
1005	P46777;Q5T7N0	P46777	60S ribosomal protein L5	RPL5	>sp|P46777|RL5_HUMAN 60S ribosomal protein L5 OS=Homo sapiens GN=RPL5 PE=1 SV=3	2	5	5	5	3	5	3	34.362	297	18.2	10.8	496950000	138630000	0.278962	3.58472
783	P04792;C9J3N8;F8WE04	P04792	Heat shock protein beta-1	HSPB1	>sp|P04792|HSPB1_HUMAN Heat shock protein beta-1 OS=Homo sapiens GN=HSPB1 PE=1 SV=2	3	3	3	3	2	3	2	22.782	205	21.5	16.1	153060000	42968000	0.280727	3.56219
568	I3L1P8;Q02978-2;Q02978	I3L1P8;Q02978-2;Q02978	Mitochondrial 2-oxoglutarate/malate carrier protein	SLC25A11	>tr|I3L1P8|I3L1P8_HUMAN Mitochondrial 2-oxoglutarate/malate carrier protein (Fragment) OS=Homo sapiens GN=SLC25A11 PE=1 SV=1;>sp|Q02978-2|M2OM_HUMAN Isoform 2 of Mitochondrial 2-oxoglutarate/malate carrier protein OS=Homo sapiens GN=SLC25A11;>sp|Q02978|M2O	3	1	1	1	1	1	1	32.182	296	5.4	5.4	135090000	38281000	0.283374	3.5289
591	J3KTD2;Q86VV8-2;Q86VV8-4;Q86VV8-3;Q86VV8	J3KTD2;Q86VV8-2;Q86VV8-4;Q86VV8-3;Q86VV8	Rotatin	RTTN	>tr|J3KTD2|J3KTD2_HUMAN Rotatin OS=Homo sapiens GN=RTTN PE=1 SV=1;>sp|Q86VV8-2|RTTN_HUMAN Isoform 2 of Rotatin OS=Homo sapiens GN=RTTN;>sp|Q86VV8-4|RTTN_HUMAN Isoform 4 of Rotatin OS=Homo sapiens GN=RTTN;>sp|Q86VV8-3|RTTN_HUMAN Isoform 3 of Rotatin OS=Homo	5	1	1	1	1	1	1	56.318	500	1.4	1.4	154910000	43940000	0.283649	3.52549
107	B1AM48;A0A0A0MRX1;Q12926-2;Q12926;C9JB16;B1APY9;B1APY8;A0A0R4J2E6;P26378-4;P26378-2;P26378-5;P26378;P26378-3;Q14576-2;Q14576	B1AM48;A0A0A0MRX1;Q12926-2;Q12926;C9JB16;B1APY9;B1APY8;A0A0R4J2E6;P26378-4;P26378-2;P26378-5;P26378;P26378-3	ELAV-like protein 2;ELAV-like protein 4	ELAVL2;ELAVL4	>tr|B1AM48|B1AM48_HUMAN ELAV-like protein (Fragment) OS=Homo sapiens GN=ELAVL2 PE=1 SV=1;>tr|A0A0A0MRX1|A0A0A0MRX1_HUMAN ELAV-like protein OS=Homo sapiens GN=ELAVL2 PE=1 SV=1;>sp|Q12926-2|ELAV2_HUMAN Isoform 2 of ELAV-like protein 2 OS=Homo sapiens GN=ELAV	15	3	3	3	1	3	1	20.729	189	17.5	5.8	77394000	22007000	0.28435	3.51679
1096	P61978-3;P61978;P61978-2;Q5T6W2;S4R359;S4R457	P61978-3;P61978;P61978-2;Q5T6W2	Heterogeneous nuclear ribonucleoprotein K	HNRNPK	>sp|P61978-3|HNRPK_HUMAN Isoform 3 of Heterogeneous nuclear ribonucleoprotein K OS=Homo sapiens GN=HNRNPK;>sp|P61978|HNRPK_HUMAN Heterogeneous nuclear ribonucleoprotein K OS=Homo sapiens GN=HNRNPK PE=1 SV=1;>sp|P61978-2|HNRPK_HUMAN Isoform 2 of Heterogeneo	6	15	15	14	14	14	14	48.562	440	35	36.8	2912100000	828120000	0.284372	3.51652
64	A0A087WYU1;Q9Y5X1	A0A087WYU1;Q9Y5X1	Sorting nexin-9	SNX9	>tr|A0A087WYU1|A0A087WYU1_HUMAN Sorting nexin OS=Homo sapiens GN=SNX9 PE=1 SV=1;>sp|Q9Y5X1|SNX9_HUMAN Sorting nexin-9 OS=Homo sapiens GN=SNX9 PE=1 SV=1	2	3	3	3	2	3	2	66.476	594	6.2	4	157170000	45432000	0.289063	3.45946
255	F8WE65;C9J5S7;P62937;P62937-2	F8WE65;C9J5S7;P62937;P62937-2	Peptidyl-prolyl cis-trans isomerase;Peptidyl-prolyl cis-trans isomerase A;Peptidyl-prolyl cis-trans isomerase A, N-terminally processed	PPIA	>tr|F8WE65|F8WE65_HUMAN Peptidyl-prolyl cis-trans isomerase OS=Homo sapiens GN=PPIA PE=1 SV=1;>tr|C9J5S7|C9J5S7_HUMAN Peptidyl-prolyl cis-trans isomerase OS=Homo sapiens GN=PPIA PE=1 SV=1;>sp|P62937|PPIA_HUMAN Peptidyl-prolyl cis-trans isomerase A OS=Homo	4	2	2	2	1	2	1	13.022	120	20	7.5	58866000	17120000	0.29083	3.43843
236	K7EN82;B7Z8J4;P30419-2;P30419	K7EN82;B7Z8J4;P30419-2;P30419	Glycylpeptide N-tetradecanoyltransferase 1	NMT1	>tr|K7EN82|K7EN82_HUMAN Glycylpeptide N-tetradecanoyltransferase 1 (Fragment) OS=Homo sapiens GN=NMT1 PE=1 SV=1;>tr|B7Z8J4|B7Z8J4_HUMAN Glycylpeptide N-tetradecanoyltransferase 1 OS=Homo sapiens GN=NMT1 PE=1 SV=1;>sp|P30419-2|NMT1_HUMAN Isoform Short of Gl	4	1	1	1	1	1	1	8.1691	72	18.1	18.1	38158000	11171000	0.292756	3.41581
1599	Q9Y3I0	Q9Y3I0	tRNA-splicing ligase RtcB homolog	RTCB	>sp|Q9Y3I0|RTCB_HUMAN tRNA-splicing ligase RtcB homolog OS=Homo sapiens GN=RTCB PE=1 SV=1	1	9	9	9	2	9	2	55.21	505	18.4	3.4	851500000	250930000	0.294692	3.39338
1166	Q01813;Q01813-2;B1APP8;H0Y757;Q5VSR5;B1APP6;V9GYV7;V9GY25;H0Y3Y3;P17858	Q01813;Q01813-2	ATP-dependent 6-phosphofructokinase, platelet type	PFKP	>sp|Q01813|PFKAP_HUMAN ATP-dependent 6-phosphofructokinase, platelet type OS=Homo sapiens GN=PFKP PE=1 SV=2;>sp|Q01813-2|PFKAP_HUMAN Isoform 2 of ATP-dependent 6-phosphofructokinase, platelet type OS=Homo sapiens GN=PFKP	10	9	9	8	5	8	5	85.595	784	12.9	8.2	498130000	146970000	0.295043	3.38933
1041	P50991;P50991-2	P50991;P50991-2	T-complex protein 1 subunit delta	CCT4	>sp|P50991|TCPD_HUMAN T-complex protein 1 subunit delta OS=Homo sapiens GN=CCT4 PE=1 SV=4;>sp|P50991-2|TCPD_HUMAN Isoform 2 of T-complex protein 1 subunit delta OS=Homo sapiens GN=CCT4	2	9	9	9	2	9	2	57.924	539	21.5	2.8	398750000	118340000	0.296777	3.36953
239	H7C0L5;B7ZKJ8;Q14624-4;Q14624-3;Q14624-2;Q14624	H7C0L5;B7ZKJ8;Q14624-4;Q14624-3;Q14624-2;Q14624	Inter-alpha-trypsin inhibitor heavy chain H4;70 kDa inter-alpha-trypsin inhibitor heavy chain H4;35 kDa inter-alpha-trypsin inhibitor heavy chain H4	ITIH4	>tr|H7C0L5|H7C0L5_HUMAN Inter-alpha-trypsin inhibitor heavy chain H4 (Fragment) OS=Homo sapiens GN=ITIH4 PE=1 SV=1;>tr|B7ZKJ8|B7ZKJ8_HUMAN ITIH4 protein OS=Homo sapiens GN=ITIH4 PE=1 SV=1;>sp|Q14624-4|ITIH4_HUMAN Isoform 4 of Inter-alpha-trypsin inhibitor	6	2	2	2	2	2	2	79.952	719	4.3	4.3	9897500	2984000	0.30149	3.31686
263	C9JB90;C9JU14;J3KR73;P20340-4;Q9NRW1-2;Q9NRW1;P20340-2;P20340;Q14964	C9JB90;C9JU14;J3KR73;P20340-4;Q9NRW1-2;Q9NRW1;P20340-2;P20340;Q14964	Ras-related protein Rab-6A;Ras-related protein Rab-6B;Ras-related protein Rab-39A	RAB6B;RAB6A;RAB39A	>tr|C9JB90|C9JB90_HUMAN Ras-related protein Rab-6B (Fragment) OS=Homo sapiens GN=RAB6B PE=4 SV=1;>tr|C9JU14|C9JU14_HUMAN Ras-related protein Rab-6B (Fragment) OS=Homo sapiens GN=RAB6B PE=1 SV=3;>tr|J3KR73|J3KR73_HUMAN Ras-related protein Rab-6B (Fragment)	9	1	1	1	1	1	1	5.8575	49	22.4	22.4	140210000	42461000	0.302839	3.30209
1421	Q96AG4;I3L223	Q96AG4	Leucine-rich repeat-containing protein 59	LRRC59	>sp|Q96AG4|LRC59_HUMAN Leucine-rich repeat-containing protein 59 OS=Homo sapiens GN=LRRC59 PE=1 SV=1	2	7	7	7	4	7	4	34.93	307	25.4	16.3	799530000	243450000	0.304491	3.28417
1045	P51991;P51991-2	P51991;P51991-2	Heterogeneous nuclear ribonucleoprotein A3	HNRNPA3	>sp|P51991|ROA3_HUMAN Heterogeneous nuclear ribonucleoprotein A3 OS=Homo sapiens GN=HNRNPA3 PE=1 SV=2;>sp|P51991-2|ROA3_HUMAN Isoform 2 of Heterogeneous nuclear ribonucleoprotein A3 OS=Homo sapiens GN=HNRNPA3	2	7	7	6	6	6	6	39.594	378	21.7	19.8	1930300000	590610000	0.305968	3.26832
512	H0Y8G5;Q14103-3;Q14103;H0YA96;D6RAF8;Q14103-4;Q14103-2;D6RF44;D6RD83;D6RBQ9	H0Y8G5;Q14103-3;Q14103;H0YA96;D6RAF8;Q14103-4;Q14103-2;D6RF44;D6RD83;D6RBQ9	Heterogeneous nuclear ribonucleoprotein D0	HNRNPD	>tr|H0Y8G5|H0Y8G5_HUMAN Heterogeneous nuclear ribonucleoprotein D0 (Fragment) OS=Homo sapiens GN=HNRNPD PE=1 SV=7;>sp|Q14103-3|HNRPD_HUMAN Isoform 3 of Heterogeneous nuclear ribonucleoprotein D0 OS=Homo sapiens GN=HNRNPD;>sp|Q14103|HNRPD_HUMAN Heterogeneou	10	9	9	7	7	7	7	29.724	261	33.7	30.3	2011900000	619040000	0.307689	3.25003
459	F6VRR5;Q9BY77-2;Q9BY77;Q6R954;F8WEE2;Q8WUT1;F8WCX5	F6VRR5;Q9BY77-2;Q9BY77	Polymerase delta-interacting protein 3	POLDIP3	>tr|F6VRR5|F6VRR5_HUMAN Polymerase delta-interacting protein 3 OS=Homo sapiens GN=POLDIP3 PE=1 SV=1;>sp|Q9BY77-2|PDIP3_HUMAN Isoform 2 of Polymerase delta-interacting protein 3 OS=Homo sapiens GN=POLDIP3;>sp|Q9BY77|PDIP3_HUMAN Polymerase delta-interacting	7	3	3	3	1	3	1	48.103	438	9.1	3	69369000	21654000	0.312157	3.20352
799	R4GN98;P06703	R4GN98;P06703	Protein S100;Protein S100-A6	S100A6	>tr|R4GN98|R4GN98_HUMAN Protein S100 (Fragment) OS=Homo sapiens GN=S100A6 PE=1 SV=1;>sp|P06703|S10A6_HUMAN Protein S100-A6 OS=Homo sapiens GN=S100A6 PE=1 SV=1	2	1	1	1	1	1	1	9.681	85	8.2	8.2	58051000	18127000	0.31226	3.20246
638	O00178	O00178	GTP-binding protein 1	GTPBP1	>sp|O00178|GTPB1_HUMAN GTP-binding protein 1 OS=Homo sapiens GN=GTPBP1 PE=1 SV=3	1	1	1	1	1	1	1	72.453	669	2.4	2.4	16231000	5070000	0.312365	3.20138
1271	Q15393;Q15393-3;Q15393-2	Q15393	Splicing factor 3B subunit 3	SF3B3	>sp|Q15393|SF3B3_HUMAN Splicing factor 3B subunit 3 OS=Homo sapiens GN=SF3B3 PE=1 SV=4	3	5	5	5	3	5	3	135.58	1217	5.9	3.3	106060000	33130000	0.31237	3.20133
995	P42167;G5E972;P42167-2;H0YJH7;P42167-3	P42167;G5E972;P42167-2;H0YJH7;P42167-3	Lamina-associated polypeptide 2, isoforms beta/gamma;Thymopoietin;Thymopentin	TMPO	>sp|P42167|LAP2B_HUMAN Lamina-associated polypeptide 2, isoforms beta/gamma OS=Homo sapiens GN=TMPO PE=1 SV=2;>tr|G5E972|G5E972_HUMAN Lamina-associated polypeptide 2, isoforms beta/gamma OS=Homo sapiens GN=TMPO PE=1 SV=1;>sp|P42167-2|LAP2B_HUMAN Isoform Ga	5	12	6	12	9	6	5	50.67	454	34.4	24.7	392160000	123000000	0.313647	3.18829
791	P05141;V9GYG0;Q9H0C2	P05141	ADP/ATP translocase 2;ADP/ATP translocase 2, N-terminally processed	SLC25A5	>sp|P05141|ADT2_HUMAN ADP/ATP translocase 2 OS=Homo sapiens GN=SLC25A5 PE=1 SV=7	3	9	3	9	9	3	3	32.852	298	29.2	29.2	825600000	260820000	0.315916	3.1654
65	A0A087WYY6;Q13835-2;Q13835	A0A087WYY6;Q13835-2;Q13835	Plakophilin-1	PKP1	>tr|A0A087WYY6|A0A087WYY6_HUMAN Plakophilin-1 OS=Homo sapiens GN=PKP1 PE=1 SV=1;>sp|Q13835-2|PKP1_HUMAN Isoform 1 of Plakophilin-1 OS=Homo sapiens GN=PKP1;>sp|Q13835|PKP1_HUMAN Plakophilin-1 OS=Homo sapiens GN=PKP1 PE=1 SV=2	3	3	3	1	3	1	3	80.532	725	2.1	5.1	56570000	18146000	0.320771	3.11749
1174	Q5T760;Q05519-2;Q05519	Q5T760;Q05519-2;Q05519	Serine/arginine-rich splicing factor 11	SRSF11	>tr|Q5T760|Q5T760_HUMAN Serine/arginine-rich-splicing factor 11 (Fragment) OS=Homo sapiens GN=SRSF11 PE=1 SV=1;>sp|Q05519-2|SRS11_HUMAN Isoform 2 of Serine/arginine-rich splicing factor 11 OS=Homo sapiens GN=SRSF11;>sp|Q05519|SRS11_HUMAN Serine/arginine-ri	3	1	1	1	1	1	1	42.316	389	4.4	4.4	13335000	4327600	0.324529	3.08138
1577	Q9UQ35;Q9UQ35-2	Q9UQ35	Serine/arginine repetitive matrix protein 2	SRRM2	>sp|Q9UQ35|SRRM2_HUMAN Serine/arginine repetitive matrix protein 2 OS=Homo sapiens GN=SRRM2 PE=1 SV=2	2	7	7	6	6	6	6	299.61	2752	2.9	2.9	425670000	138160000	0.324571	3.08099
214	B2R4S9;U3KQK0;Q99880;Q99879;Q99877;Q93079;Q5QNW6;P62807;P58876;P57053;O60814;Q5QNW6-2;Q96A08	B2R4S9;U3KQK0;Q99880;Q99879;Q99877;Q93079;Q5QNW6;P62807;P58876;P57053;O60814;Q5QNW6-2;Q96A08	Histone H2B;Histone H2B type 1-L;Histone H2B type 1-M;Histone H2B type 1-N;Histone H2B type 1-H;Histone H2B type 2-F;Histone H2B type 1-C/E/F/G/I;Histone H2B type 1-D;Histone H2B type F-S;Histone H2B type 1-K;Histone H2B type 1-A	HIST1H2BC;HIST1H2BN;HIST1H2BL;HIST1H2BM;HIST1H2BH;HIST2H2BF;HIST1H2BD;H2BFS;HIST1H2BK;HIST1H2BA	>tr|B2R4S9|B2R4S9_HUMAN Histone H2B OS=Homo sapiens GN=HIST1H2BF PE=2 SV=1;>tr|U3KQK0|U3KQK0_HUMAN Histone H2B OS=Homo sapiens GN=HIST1H2BN PE=1 SV=1;>sp|Q99880|H2B1L_HUMAN Histone H2B type 1-L OS=Homo sapiens GN=HIST1H2BL PE=1 SV=3;>sp|Q99879|H2B1M_HUMAN	13	5	1	4	5	1	1	13.906	126	35.7	42.1	3250000000	1062800000	0.327015	3.05796
[truncated: 490 more rows]
